# Supplementary material for: Dataset on transcriptome signature of skeletal muscle of young, adult and aged mice
Source: Data Brief. 2022 May 28;43:108321. doi: 10.1016/j.dib.2022.108321 (PMC9168044; doi:10.1016/j.dib.2022.108321)
Supplement: Supplementary file 1 [file mmc1.xls]

## Sheet: Metadata Template
# Use this template for exon array submissions to submit exon- and/or gene-level primary analysis data as a matrix table
# Accompanying matrix table(s) can be supplied as additional worksheets, or as a separate file(s) (e.g. when the row count exceeds the capacity of Excel)
# A complete submission will consist of: (1) a completed metadata worksheet, (2) matrix of scaled/normalized signal intensity data for the exon- and/or gene-level analysis, and (3) the original CEL files.
# Incomplete submissions will be returned. Click the Metadata Example tab below to view a completed worksheet
# Field names (in blue on this page) should not be edited. Hover over cells containing field names to view field content guidelines or,
# CLICK HERE for Field Content Guidelines Web page.
# If you are submitting data associated with Copy Number Variation detection, consider submitting your Copy Number Variation calls to dbVar (http://www.ncbi.nlm.nih.gov/dbvar). This will allow users to easily see your results (with links to the raw data) and to view your results in the context of other CNV and structural variation studies. dbVar submission instructions are at http://www.ncbi.nlm.…
SERIES
# This section describes the overall experiment.
title	Dataset on transcriptome signature of skeletal muscle of young, adult and aged mice
summary	Skeletal muscle ageing is characterized by a progressive decline in muscle mass and function, which is referred to as sarcopenia. However, the molecular mechanisms implicated in sarcopenia remain unclear.
summary	In this dataset, we include the expression data obtained from gastrocnemius muscle of young, mature adult and old C57BL6 male mice.
overall design	18 total samples were analyzed. Data were processed using GeneSpring GX 14.9 13 (Agilent) and analyzed by oneway ANOVA followed by pairwise comparisons using Tukey HSD post Hoc test. Benjamini-Hochberg multiple testing correction were performed to identify differentially expressed entities with a significance threshold set at P < 0.05. We generated the following pairwise comparisons using : 2 mon…
contributor	Daniel, Bechet
contributor	Anne, Listrat
contributor	Kheng Lim, Goh
contributor	Jousse, Céline
contributor	Tournayre, Jérémy
contributor	Wang, Huijuan
contributor	Lee, Kidjoon
SAMPLES
# The Sample names in the first column are arbitrary but they must match the column headers of the Matrix table (see next worksheet).
# CLICK HERE to find the Affymetrix platform accession number (GPLxxxx).
Sample name	title	CEL file	source name	organism	characteristics: strain	characteristics: gender	characteristics: age	characteristics: tissue	molecule	label	description	chip name or GEO platform id
Mouse_2M_0202	Muscle_2 months_biological rep1	Mouse_2M_0202_(MoEx-1_0-st-v1).CEL	gastrocnemius, 2 months	Mus musculus	C57BL/6	male	2 months	Gastrocnemius muscle	total RNA	biotin		Mouse Exon 1.0 ST Array
Mouse_2M_0302	Muscle_2 months_biological rep2	Mouse_2M_0302_(MoEx-1_0-st-v1).CEL	gastrocnemius, 2 months	Mus musculus	C57BL/6	male	2 months	Gastrocnemius muscle	total RNA	biotin		Mouse Exon 1.0 ST Array
Mouse_2M_0502	Muscle_2 months_biological rep3	Mouse_2M_0502_(MoEx-1_0-st-v1).CEL	gastrocnemius, 2 months	Mus musculus	C57BL/6	male	2 months	Gastrocnemius muscle	total RNA	biotin		Mouse Exon 1.0 ST Array
Mouse_2M_0602	Muscle_2 months_biological rep4	Mouse_2M_0602_(MoEx-1_0-st-v1).CEL	gastrocnemius, 2 months	Mus musculus	C57BL/6	male	2 months	Gastrocnemius muscle	total RNA	biotin		Mouse Exon 1.0 ST Array
Mouse_2M_0702	Muscle_2 months_biological rep5	Mouse_2M_0702_(MoEx-1_0-st-v1).CEL	gastrocnemius, 2 months	Mus musculus	C57BL/6	male	2 months	Gastrocnemius muscle	total RNA	biotin		Mouse Exon 1.0 ST Array
Mouse_2M_0802	Muscle_2 months_biological rep6	Mouse_2M_0802_(MoEx-1_0-st-v1).CEL	gastrocnemius, 2 months	Mus musculus	C57BL/6	male	2 months	Gastrocnemius muscle	total RNA	biotin		Mouse Exon 1.0 ST Array
Mouse_11M_0201	Muscle_11 months_biological rep1	Mouse_11M_0201_(MoEx-1_0-st-v1).CEL	gastrocnemius, 11 months	Mus musculus	C57BL/6	male	11 months	Gastrocnemius muscle	total RNA	biotin		Mouse Exon 1.0 ST Array
Mouse_11M_0301	Muscle_11 months_biological rep2	Mouse_11M_0301_(MoEx-1_0-st-v1).CEL	gastrocnemius, 11 months	Mus musculus	C57BL/6	male	11 months	Gastrocnemius muscle	total RNA	biotin		Mouse Exon 1.0 ST Array
Mouse_11M_0401	Muscle_11 months_biological rep3	Mouse_11M_0401_(MoEx-1_0-st-v1).CEL	gastrocnemius, 11 months	Mus musculus	C57BL/6	male	11 months	Gastrocnemius muscle	total RNA	biotin		Mouse Exon 1.0 ST Array
Mouse_11M_0502	Muscle_11 months_biological rep4	Mouse_11M_0502_(MoEx-1_0-st-v1).CEL	gastrocnemius, 11 months	Mus musculus	C57BL/6	male	11 months	Gastrocnemius muscle	total RNA	biotin		Mouse Exon 1.0 ST Array
Mouse_11M_0602	Muscle_11 months_biological rep5	Mouse_11M_0602_(MoEx-1_0-st-v1).CEL	gastrocnemius, 11 months	Mus musculus	C57BL/6	male	11 months	Gastrocnemius muscle	total RNA	biotin		Mouse Exon 1.0 ST Array
Mouse_11M_0702	Muscle_11 months_biological rep6	Mouse_11M_0702_(MoEx-1_0-st-v1).CEL	gastrocnemius, 11 months	Mus musculus	C57BL/6	male	11 months	Gastrocnemius muscle	total RNA	biotin		Mouse Exon 1.0 ST Array
Mouse_25M_0101	Muscle_25 months_biological rep1	Mouse_25M_0101_(MoEx-1_0-st-v1).CEL	gastrocnemius, 25 months	Mus musculus	C57BL/6	male	25 months	Gastrocnemius muscle	total RNA	biotin		Mouse Exon 1.0 ST Array
Mouse_25M_0201	Muscle_25 months_biological rep2	Mouse_25M_0201_(MoEx-1_0-st-v1).CEL	gastrocnemius, 25 months	Mus musculus	C57BL/6	male	25 months	Gastrocnemius muscle	total RNA	biotin		Mouse Exon 1.0 ST Array
Mouse_25M_0301	Muscle_25 months_biological rep3	Mouse_25M_0301_(MoEx-1_0-st-v1).CEL	gastrocnemius, 25 months	Mus musculus	C57BL/6	male	25 months	Gastrocnemius muscle	total RNA	biotin		Mouse Exon 1.0 ST Array
Mouse_25M_0501	Muscle_25 months_biological rep4	Mouse_25M_0501_(MoEx-1_0-st-v1).CEL	gastrocnemius, 25 months	Mus musculus	C57BL/6	male	25 months	Gastrocnemius muscle	total RNA	biotin		Mouse Exon 1.0 ST Array
Mouse_25M_0601	Muscle_25 months_biological rep5	Mouse_25M_0601_(MoEx-1_0-st-v1).CEL	gastrocnemius, 25 months	Mus musculus	C57BL/6	male	25 months	Gastrocnemius muscle	total RNA	biotin		Mouse Exon 1.0 ST Array
Mouse_25M_0701	Muscle_25 months_biological rep6	Mouse_25M_0701_(MoEx-1_0-st-v1).CEL	gastrocnemius, 25 months	Mus musculus	C57BL/6	male	25 months	Gastrocnemius muscle	total RNA	biotin		Mouse Exon 1.0 ST Array
PROTOCOLS
# This section includes protocols and fields which are common to all Samples.
# Protocols which are applicable to specific Samples or specific channels should be included in additional columns of the SAMPLES section instead.
growth protocol	Gastrocnemius muscle dissected from C57BL/6 male mice
treatment protocol	not applicable
extract protocol	Gastrocnemius muscles of both legs were snap-frozen in liquid N2. RNA was isolated using a TissueRuptor and RNeasy Fibrous Tissue Mini Kit (Qiagen). Integrity of RNA was verified using an Agilent Bioanalyser with the RNA 6000 Nano labchip® kit (Agilent). Concentration and purity was determined with a Nanodrop ND-1000 spectrophotometer (Nanodrop Technologies). The depletion of the ribosomal fracti…
label protocol	Biotinylated single stranded cDNA were prepared from 400 ng of depleted total RNA according to the Affymetrix WT protocol (Ambion WT Expression kit).
hyb protocol	Following fragmentation and terminal labeling, 5.5 µg of single stranded cDNA were hybridized for 16 h at 45°C and 60 rpm on GeneChip® Mouse Exon 1.0 ST Array in the Affymetrix Oven. GeneChips were washed and stained in the Affymetrix Fluidics Station 450 with Hybridization Wash and Stain Affymetrix kit.
scan protocol	GeneChips were scanned using the Affymetrix GeneChip Scanner 3000 7G
data processing	Data were generated with Affymetrix Expression Console v 1.2.1 software using robust multiarray average (RMA) algorithm. Affymetrix data files were processed using GeneSpring GX 14.9 13 (Agilent ).
probe group file	MoEx-1_0-st-v1.r2.pgf
meta-probeset file	MoEx-1_0-st-v1.r2.dt1.mm8.mps
value definition	Quantile normalized gene level expression values from GeneSpring
# IMPORTANT NOTICE CONCERNING EXON ARRAY SUBMISSIONS
# Exon arrays are commonly used to perform two complementary levels of analysis, commonly referred to as "exon-level" and "gene-level" analyses. When submitting to GEO, please keep in mind that we require CEL files regardless of the type of analysis you have performed. This means that, once your submission is released, other users can download the CEL files and perform their own "exon-level" or "…

## Sheet: Matrix Gene level analysis
# Example of a matrix table for a gene-level submission. This table can also be supplied as a separate file when the row count exceeds the capacity of Excel (i.e. most exon-level submissions).
# The ID_REF column should include the full list of probeset ids (or transcript cluster ids) generated by the primary analysis.
# The sample header names in the matrix must match the Sample name in the SAMPLES section of the Metadata file.
# The Matrix table should include the normalized intensity data relevant to your publication (e.g. RMA, PLIER, etc.).
Order number	Transcripts Cluster Id (ID_REF)	genedescription	genesymbol	genesymbol1	Mouse_11M_0201_(MoEx-1_0-st-v1).CEL	Mouse_11M_0301_(MoEx-1_0-st-v1).CEL	Mouse_11M_0401_(MoEx-1_0-st-v1).CEL	Mouse_11M_0502_(MoEx-1_0-st-v1).CEL	Mouse_11M_0602_(MoEx-1_0-st-v1).CEL	Mouse_11M_0702_(MoEx-1_0-st-v1).CEL	Mouse_25M_0101_(MoEx-1_0-st-v1).CEL	Mouse_25M_0201_(MoEx-1_0-st-v1).CEL	Mouse_25M_0301_(MoEx-1_0-st-v1).CEL	Mouse_25M_0501_(MoEx-1_0-st-v1).CEL	Mouse_25M_0601_(MoEx-1_0-st-v1).CEL	Mouse_25M_0701_(MoEx-1_0-st-v1).CEL	Mouse_2M_0202_(MoEx-1_0-st-v1).CEL	Mouse_2M_0302_(MoEx-1_0-st-v1).CEL	Mouse_2M_0502_(MoEx-1_0-st-v1).CEL	Mouse_2M_0602_(MoEx-1_0-st-v1).CEL	Mouse_2M_0702_(MoEx-1_0-st-v1).CEL	Mouse_2M_0802_(MoEx-1_0-st-v1).CEL
1	6789741	serine(orcysteine)peptidaseinhibitor,cladeF,member1	Serpinf1	Serpinf1	248.287	264.265	280.13	261.9	263.883	259.393	214.122	213.834	195.642	202.021	241.693	190.73	388.962	350.499	336.336	317.594	331.825	370.779
2	6898063	potassiumvoltage-gatedchannel,shaker-relatedsubfamily,betamember1	Kcnab1	Kcnab1	185.767	274.382	214.687	230.311	194.847	228.738	427.88	389.363	266.303	321.092	263.418	344.866	95.4463	81.06	94.0401	82.7206	81.0651	70.3958
3	6943818	collagen,typeI,alpha2	Col1a2	Col1a2	635.529	678.401	729.344	824.719	670.843	585.833	408.722	376.719	452.923	508.357	605.26	345.824	2210.8	2409	1644.76	1690.48	3028.83	3279.05
4	6783685	collagen,typeI,alpha1	Col1a1	Col1a1	523.401	593.68	638.123	884.56	581.301	490.219	313.608	307.826	376.999	387.458	492.243	290.527	2741.45	2939.74	1753.92	2203.38	3893.16	4674.13
5	6788410	secretedacidiccysteinerichglycoprotein	Sparc	Sparc	679.917	588.824	739.396	690.512	672.938	641.578	518.656	472.618	520.947	531.556	599.044	479.169	1422.07	1210.9	1123.46	1097.04	1645.74	1756.03
6	6908350				789.144	611.283	621.651	542.17	757.775	583.38	1204.01	918.197	900.38	812.259	746.725	1072.88	216.883	234.846	368.056	205.009	201.297	176.974
7	6969818	pleckstrinhomologydomaincontaining,familyB(evectins)member1|predictedgene,39060	Plekhb1|Gm39060	Plekhb1	602.055	695.305	637.448	619.224	706.744	761.868	898.342	800.535	740.08	739.477	802.178	807.665	440.108	375.715	372.959	380.103	320.114	313.899
8	6908332				78.6559	69.276	63.9085	59.669	73.7875	67.3536	102.371	81.356	86.5739	82.3945	81.5587	102.192	42.6226	50.067	50.0315	43.515	41.0765	41.6674
9	6780811	adisintegrin-likeandmetallopeptidase(reprolysintype)withthrombospondintype1motif,2|predictedgene,39819	Adamts2|Gm39819	Adamts2	135.188	139.516	149.769	144.713	146.833	132.348	116.329	119.433	119.95	115.991	131.648	113.539	198.96	198.626	182.141	180.532	225.106	239.837
10	6825704	bonemorphogeneticprotein1|predictedgene,41201	Bmp1|Gm41201	Bmp1	195.865	197.952	196.252	217.466	189.234	193.72	164.323	164.043	181.813	175.456	190.463	172.041	273.302	278.587	236.811	283.077	300.859	297.242
11	6864456	neuronalregenerationrelatedprotein	Nrep	Nrep	557.971	508.245	498.368	538.106	518.457	522.415	301.359	356.299	292.382	289.386	394.305	403.123	940.683	840.251	900.69	663.556	1262.33	922.757
12	6908347				65.6885	60.1495	55.4938	52.8683	64.2054	58.3795	98.6421	75.7098	74.8959	73.7643	72.3473	88.5832	43.9748	46.0611	45.8905	41.0255	40.6995	38.4264
13	6787743	cytoplasmicFMR1interactingprotein2	Cyfip2	Cyfip2	158.369	122.923	166.933	128.692	163.75	159.682	200.01	193.663	243.191	201.626	200.56	251.786	73.6025	83.8069	93.3938	106.959	71.1314	96.9946
14	6917977	heterochromatinprotein1,bindingprotein3|predictedgene,42331	Hp1bp3|Gm42331	Hp1bp3	484.626	508.969	517.382	504.304	542.325	527.37	546.265	559.205	531.476	541.507	538.17	537.639	451.124	435.303	437.391	454.408	409.758	419.077
15	6888835	cryptochrome2(photolyase-like)	Cry2	Cry2	347.897	355.861	419.518	297.316	307.926	347.314	420.163	430.445	440.152	413.277	385.133	405.552	213.456	228.11	252.794	194.697	230.911	250.308
16	6913269	collagen,typeXV,alpha1	Col15a1	Col15a1	180.24	174.771	204.838	213.675	200.95	210.948	170.318	174.158	163.341	148.838	170.915	134.042	338.18	264.292	284.967	281.286	358.586	309.61
17	6749142	collagen,typeIII,alpha1	Col3a1	Col3a1	418.224	406.692	460.193	579.747	501.578	450.803	276.586	288.451	295.235	334.086	358.251	226.374	1190.44	779.055	991.894	942.985	1814.03	1648.79
18	6820040	lysyloxidase-like2	Loxl2	Loxl2	109.269	112.635	113.151	124.92	124.883	125.726	99.1104	104.597	98.8217	90.6634	89.9559	82.5214	205.282	161.265	164.319	146.234	204.382	199.965
19	6942558	procollagenC-endopeptidaseenhancerprotein|F-boxprotein24|predictedgene,40350	Pcolce|Fbxo24|Gm40350	Pcolce	266.158	246.873	248.9	281.399	275.701	278.172	224.164	218.218	214.78	206.267	250.089	193.883	391.392	328.355	311.261	357.254	369.361	397.424
20	6908345	amylase2a5|amylase2a4|amylase2a3|amylase2a2	Amy2a5|Amy2a4|Amy2a3|Amy2a2	Amy2a5	75.9337	60.8228	66.1556	55.1675	71.5306	61.763	99.2827	81.98	72.8431	73.3383	75.0782	89.3094	39.775	42.3003	46.597	43.0076	44.9502	46.1757
21	6894455	cryptochrome2(photolyase-like)	Cry2	Cry2	377.473	389.739	432.09	304.977	323.675	374.282	461.464	486.483	448.191	429.191	411.734	433.72	227.044	251.657	259.964	203.096	259.407	266.465
22	6781515	microfibrillar-associatedprotein4	Mfap4	Mfap4	115.866	115.679	137.846	123.215	130.927	125.465	118.498	87.9929	115.965	91.8445	118.485	92.8855	190.535	219.127	175.706	183.91	238.166	217.863
23	6763132	laminin,gamma1	Lamc1	Lamc1	483.046	483.286	476.844	498.213	494.661	483.511	435.778	433.141	440.401	437.407	430.984	398.698	727.035	554.237	584.89	621.428	718.591	688.694
24	6775185	collagen,typeVI,alpha1	Col6a1	Col6a1	246.625	247.096	259.566	270.898	241.471	274.919	200.004	201.743	208.093	224.586	246.775	172.877	379.697	318.175	336.553	372.914	414	418.928
25	6785758	calcium/calmodulin-dependentproteinkinaseII,beta	Camk2b	Camk2b	682.631	717.97	742.059	726.83	672.438	722.965	837.389	944.611	1004.74	825.149	782.282	817.333	512.043	613.175	459.683	534.127	427.292	470.068
26	6980364	collagen,typeIV,alpha1	Col4a1	Col4a1	268.057	253.301	285.585	289.918	265.687	299.659	225.293	227.943	239.959	225.661	236.399	184.166	432.749	369.126	356.361	420.69	537.442	514.93
27	6908330	amylase2a5|amylase2b|amylase2a3|amylase2,pseudogene1	Amy2a5|Amy2b|Amy2a3|Amy2-ps1	Amy2a5	76.4984	61.9256	64.6025	53.7063	70.9175	58.7984	101.006	73.9717	78.8115	73.614	79.7775	79.6554	38.2592	47.4443	47.8628	40.4507	41.6839	38.8068
28	7015007	c-fosinducedgrowthfactor	Figf	Figf	149.62	155.876	177.639	134.234	149.021	141.43	167.497	163.088	175.443	180.419	172.646	182.295	105.531	104.574	114.599	109.294	131.697	108.488
29	6872496	adenylatekinase3	Ak3	Ak3	471.277	490.983	556.703	481.931	476.186	465.573	410.521	415.7	390.04	436.556	454.683	442.176	622.355	599.813	569.948	546.203	633.626	578.658
30	6931355	ubiquitincarboxy-terminalhydrolaseL1	Uchl1	Uchl1	74.4823	77.9999	79.1386	86.8509	91.5494	80.4347	92.5883	87.8086	96.1854	81.0959	98.7292	99.4313	64.5963	58.2065	57.0005	63.1154	63.3305	67.656
31	6953800	nucleotide-bindingoligomerizationdomaincontaining1	Nod1	Nod1	126.313	120.635	126.677	125.04	122.946	129.021	121.562	118.151	119.76	119.386	114.676	118.375	137.127	132.924	131.163	135.984	143.838	135.278
32	6977692	adhesionGprotein-coupledreceptorL1	Adgrl1	Adgrl1	228.353	206.537	221.921	234.074	217.22	232.451	193.023	215.994	219.461	187.077	190.588	199.281	281.846	271.493	246.286	279.471	286.053	266.196
33	6908348	amylase2a5|amylase2a4|amylase2a3|amylase2a2	Amy2a5|Amy2a4|Amy2a3|Amy2a2	Amy2a5	70.0838	64.8881	59.1905	57.3498	73.1951	61.6665	96.7285	72.5112	77.8967	74.0515	74.0693	96.6353	46.1125	47.5033	52.3195	42.036	46.6164	41.0683
34	6760642	collagen,typeVI,alpha3|predictedgene,35332|predictedgene,35381|predictedgene,41918	Col6a3|Gm35332|Gm35381|Gm41918	Col6a3	227.591	230.086	229.533	262.432	243.499	262.943	205.553	201.634	184.995	203.591	223.975	164.393	411.069	297.111	343.766	335.477	464.273	438.228
35	6927248	proteinkinaseC,zeta	Prkcz	Prkcz	64.4065	67.579	80.4394	57.8868	63.1808	64.8765	85.5877	79.937	89.9572	82.6026	83.8912	97.892	52.0409	56.5261	55.6636	61.7417	49.4342	52.4643
36	6759621	fibronectin1	Fn1	Fn1	519.881	584.129	572.75	527.486	622.909	560.364	440.663	398.983	419.081	445.069	493.149	355.61	879.553	604.431	687.641	713.05	799.193	782.941
37	6955259	anthraxtoxinreceptor1|predictedgene,34090|predictedgene,40382	Antxr1|Gm34090|Gm40382	Antxr1	104.934	117.204	113.564	116.53	117.361	102.383	110.176	95.5268	103.486	88.1198	101.624	80.0378	150.592	147.822	139.344	140.231	154.043	141.481
38	6775561	aldehydedehydrogenase1family,memberL2	Aldh1l2	Aldh1l2	58.5844	59.0268	66.0435	63.9289	58.3307	60.0533	52.568	55.2717	54.0932	48.3955	47.029	52.956	70.2319	75.573	74.2484	64.9082	81.5609	70.4842
39	6817954	musculoskeletal,embryonicnuclearprotein1	Mustn1	Mustn1	312.957	347.85	282.868	339.993	339.628	382.675	325.065	465.722	432.72	349.111	438.917	384.67	247.239	222.925	198.435	231.421	206.193	230.644
40	6992415	microtubule-associatedprotein4	Map4	Map4	1848.26	1868.24	2029.69	1939.87	1795.21	1798.38	2034.91	2179.64	2272.87	1979.7	1952.92	2066.42	1566.65	1612.67	1662.7	1513.22	1385.66	1410.79
41	6759732	transmembraneBAXinhibitormotifcontaining1	Tmbim1	Tmbim1	585.297	591.165	653.005	589.345	618.891	606.251	697.816	732.855	677.769	663.173	655.66	638.937	562.46	452.388	512.162	468.055	437.501	440.341
42	6931227	familywithsequencesimilarity114,memberA1	Fam114a1	Fam114a1	119.245	121.187	120.548	120.259	121.947	117.417	109.698	105.417	109.604	99.559	120.402	97.7538	145.741	130.976	139.281	138.37	156.32	145.42
43	6974003	collagen,typeIV,alpha2	Col4a2	Col4a2	315.36	310.43	356.2	336.394	320.607	338.19	277.176	261.779	290.035	271.386	283.516	221.555	429.054	382.886	407.043	446.603	540.606	535.011
44	6770073	keratocan	Kera	Kera	50.5302	70.6292	58.0179	59.8773	77.2209	75.639	49.7633	47.9424	49.7123	36.9264	47.4403	46.6547	158.827	133.921	131.933	76.01	183.543	141.719
45	6963264	synaptotagminIX	Syt9	Syt9	60.4848	69.7264	55.0034	76.0352	65.8177	85.0779	83.5387	95.185	81.6378	77.7966	85.4328	73.7972	45.5915	43.1146	50.0863	52.2282	42.7482	47.8942
46	6778463	X-boxbindingprotein1	Xbp1	Xbp1	410.39	456.295	449.559	430.932	446.606	446.591	533.955	533.258	477.72	553.136	511.266	475.338	399.111	344.32	390.659	421.545	381.892	378.428
47	6980606	testisdevelopmentrelatedprotein	Tdrp	Tdrp	179.121	198.16	208.079	176.288	197.659	206.168	223.504	203.51	227.751	216.995	206.538	221.054	156.874	171.402	137.497	164.718	155.68	160.645
48	6856221	perilipin3	Plin3	Plin3	297.482	300.024	344.678	267.61	288.09	266.79	256.515	237.657	228.309	262.744	251.969	269.523	351.654	333.511	358.098	358.523	378.53	338.336
49	6933405	checkpointwithforkheadandringfingerdomains	Chfr	Chfr	194.405	212.905	209.193	215.71	217.155	217.989	192.468	205.041	195.785	193.685	185.741	190.936	233.834	237.201	225.552	221.18	232.153	244.248
50	6808609	myocyteenhancerfactor2C	Mef2c	Mef2c	2620.32	2482.54	2689.59	2602.16	2559.83	2478.03	2596	2875	3055.82	2922.95	2717.45	2969.79	2372.27	2375.72	2286.41	2371.25	2335.76	2248.29
51	6840818	follistatin-like1	Fstl1	Fstl1	252.42	261.009	281.181	278.436	321.791	274.071	237.067	209.37	207.538	199.794	220.071	208.29	448.092	295.315	375.4	316.072	446.347	389.001
52	6959807	rhophilin,RhoGTPasebindingprotein2	Rhpn2	Rhpn2	59.5043	70.0813	81.4627	82.2792	75.3574	76.2481	103.784	100.485	101.477	88.1934	82.1901	97.8969	49.156	59.0485	67.6293	55.7881	54.0304	58.021
53	7015375	chloridechannel5|microRNA188	Clcn5|Mir188	Clcn5	51.8514	57.0127	56.3529	57.6042	58.1094	59.8323	56.8554	53.0212	50.0159	52.0013	51.6509	52.0763	72.4616	66.0902	65.4474	67.2565	68.2824	60.7364
54	6783945	LIMandSH3protein1	Lasp1	Lasp1	183.622	188.277	182.344	208.076	194.81	196.857	167.61	158.357	166.783	157.284	172.772	151.787	210.35	232.881	188.498	217.281	210.977	226.728
55	6906104	golgiintegralmembraneprotein4	Golim4	Golim4	76.5542	73.9225	73.6504	83.1875	74.5255	68.1664	66.7291	65.5743	69.8122	61.54	69.8969	63.0108	94.4393	79.4759	90.05	85.1828	96.0204	87.9024
56	6781895	dehydrogenase/reductase(SDRfamily)member7C	Dhrs7c	Dhrs7c	1479.69	1600.3	1604.28	1655.47	1605	1829.17	1363.23	1176.8	1135.87	1361.55	1384.28	1211.83	1927.94	1710.52	2104.67	1666.48	2084.75	2106.28
57	6899335	DENN/MADDdomaincontaining4B	Dennd4b	Dennd4b	741.686	703.863	721.71	705.908	670.393	705.169	618.14	645.48	660.38	675.324	658.006	636.365	827.334	919.811	747.835	799.062	786.447	800.022
58	6934221	BcellCLL/lymphoma7A	Bcl7a	Bcl7a	161.049	166.905	158.304	157.774	161.116	158.411	163.793	172.295	167.361	180.273	187.001	186.563	131.169	145.774	148.719	137.325	141.321	123.299
59	6898161	myeloidleukemiafactor1	Mlf1	Mlf1	748.681	776.716	792.459	729.16	694.603	648.421	491.946	458.879	477.364	605.475	513.185	629.564	1015.48	942.719	1312.16	727.399	1072.45	1012.59
60	6890597	fibrillin1	Fbn1	Fbn1	377.345	388.198	379.444	439.767	488.735	454.995	356.611	310.292	300.472	211.751	248.016	221.576	737.626	442.694	569.425	554.951	690.601	564.081
61	6864760	diaphanousrelatedformin1	Diaph1	Diaph1	439.858	461.622	485.04	413.018	438.727	439.981	461.123	508.523	531.875	527.375	515.999	487.091	438.939	356.935	359.323	355.296	390.336	352.415
62	6927227	familywithsequencesimilarity213,memberB	Fam213b	Fam213b	788.647	763.98	780.126	718.015	731.334	799.207	629.795	675.441	549.246	599.867	552.628	533.851	1134.06	922.479	999.867	713.362	972.339	1000.6
63	6960375	glycogensynthase1,muscle	Gys1	Gys1	3158.02	3211.52	3289.63	3330.06	3623.09	3536.45	3105.34	3073.93	3032.29	3026.51	3138.78	3132.34	2604.11	2390.12	2741.64	2541.56	2589.24	2470.52
64	6841712	ABIgenefamily,member3(NESH)bindingprotein	Abi3bp	Abi3bp	163.894	184.839	199.621	186.997	203.934	174.12	171.274	148.659	160.07	143.031	171.216	145.067	233.542	215.286	243.4	204.849	220.507	206.59
65	6947381	lysyloxidase-like3	Loxl3	Loxl3	75.478	71.5155	69.204	67.4349	78.2542	72.1595	67.7417	66.5886	67.0093	68.3619	66.4698	63.8345	76.5153	83.9025	75.8612	81.8872	84.0131	85.3042
66	6783673	chondroadherin	Chad	Chad	182.043	282.506	267.846	242.639	235.477	169.75	174.538	128.053	150.977	96.7867	128.357	112.355	326.946	343.716	289.801	259.756	271.656	456.976
67	6865267	semadomain,transmembranedomain(TM),andcytoplasmicdomain,(semaphorin)6A	Sema6a	Sema6a	145.583	153.95	147.525	138.967	152.271	131.717	135.797	132.4	145.508	135.904	128.113	123.644	161.773	167.963	160.412	163.799	177.731	174.305
68	6749704	aldehydeoxidase3	Aox3	Aox3	30.4634	32.4111	32.1387	31.2408	31.143	33.363	34.0041	34.2858	32.7994	34.8547	33.1793	33.8002	29.0882	30.6664	27.9931	30.8594	28.5363	29.7511
69	6878739	apelinreceptor	Aplnr	Aplnr	134.16	131.96	172.793	154.834	183.298	149.287	104.996	114.1	117.667	112.362	153.103	108.024	182.881	248.763	174.132	214.266	225.078	211.693
70	6894925				282.792	256.385	259.347	248.691	235.39	215.74	266.993	347.232	333.739	310.021	321.483	364.458	211.554	206.536	246.045	167.87	200.787	188.538
71	6928741	ATP-bindingcassette,sub-familyB(MDR/TAP),member1B	Abcb1b	Abcb1b	137.697	136.01	132.783	121.426	152.325	132.702	175.505	161.739	159.399	149.499	142.942	159.532	115.314	113.782	131.953	105.394	118.223	117.353
72	6985813	potassiumvoltage-gatedchannel,subfamilyG,member4	Kcng4	Kcng4	156.806	140.815	160.892	123.796	148.356	152.018	101.411	112.272	105.134	116.493	151.355	114.735	288.755	169.098	176.889	228.585	249.48	231.209
73	6767258		Fyn	Fyn	142.248	144.156	144.795	144.905	140.258	145.847	135.961	131.561	125.675	131.465	140.514	126.277	154.078	142.63	147.889	154.865	151.308	157.215
74	6846463	cmssmallribosomalsubunit1	Cmss1	Cmss1	249.719	224.724	229.026	194.144	190.676	198.176	185.366	171.829	168.343	192.036	199.139	181.111	268.418	262.27	281.435	235.507	264.542	238.535
75	6920990	UDP-Gal:betaGlcNAcbeta1,4-galactosyltransferase,polypeptide1	B4galt1	B4galt1	339.486	375.452	341.276	383.324	351.79	324.938	294.584	315.56	307.585	284.832	284.173	335.198	499.783	396.788	406.581	373.431	482.833	429.744
76	6975871	PDZandLIMdomain3	Pdlim3	Pdlim3	3538.39	4160.23	3812.54	4447.44	4030.02	4081.86	4771.7	5249.97	4822	4207.25	4731.99	4511.32	3842.83	3363.2	3440.54	3415.84	3608.99	3669.33
77	6778055	cyclin-dependentkinase2	Cdk2	Cdk2	70.4885	79.804	80.2169	79.1206	83.6765	75.2075	73.5371	68.6714	67.777	65.8923	75.4074	62.8764	87.8509	85.4637	83.1202	85.328	85.6805	85.9256
78	6949694	microfibrillarassociatedprotein5	Mfap5	Mfap5	143.136	126.792	115.05	117.912	139.304	124.243	108.918	105.451	110.237	103.448	109.725	104.015	179.676	156.608	122.676	152.327	168.549	151.22
79	6824610	N-mycdownstreamregulatedgene2	Ndrg2	Ndrg2	7574	7581.38	7731	7803.66	8019	7572	7463.28	7479.54	7154.51	6923.89	7223.06	7615.32	6523.21	6420.75	6751.74	6514.56	6146.01	6078.04
80	6901055	Sec24relatedgenefamily,memberD(S.cerevisiae)	Sec24d	Sec24d	95.8121	91.8807	104.507	96.1238	104.872	98.2244	88.9866	93.5806	95.2966	85.6278	92.9256	82.0984	113.213	109.26	107.561	102.193	115.628	110.508
81	6907784	olfactomedin-like3	Olfml3	Olfml3	182.797	214.102	194.796	188.45	228.185	196.883	180.297	162.559	153.789	160.487	196.612	128.602	278.077	238.851	219.981	232.361	257.154	266.175
82	6831919	KDEL(Lys-Asp-Glu-Leu)endoplasmicreticulumproteinretentionreceptor3	Kdelr3	Kdelr3	76.4157	68.3481	81.2961	74.7544	95.4913	86.1714	69.0847	67.2845	67.8418	61.6948	74.5154	57.6887	104.393	99.1427	93.5764	85.1606	112.492	95.3983
83	6778560	oxoglutarate(alpha-ketoglutarate)dehydrogenase(lipoamide)	Ogdh	Ogdh	5143.05	4976.26	5225.34	4758.86	5059.28	4969.59	5212.73	5045.23	5293.47	5308.52	5232.04	5219.77	4845.37	4598.64	4689.62	4872.77	4749.51	4649.42
84	6873069	aldehydedehydrogenase18family,memberA1	Aldh18a1	Aldh18a1	74.0556	70.9865	73.9803	73.3444	74.528	71.116	62.8082	66.6033	61.982	67.2473	72.3526	65.6674	96.185	79.7924	73.7152	92.1619	88.0832	82.7469
85	6769343	thymineDNAglycosylase	Tdg	Tdg	113.576	125.932	124.886	139	148.815	129.399	118.593	125.324	120.553	113.83	118.374	108.639	145.997	150.652	147.335	147.853	164.188	151.418
86	6922026	prostaglandinreductase1	Ptgr1	Ptgr1	34.4156	32.9636	33.0047	34.5765	34.3521	32.8593	30.1514	29.6054	32.639	33.6802	32.1757	30.4959	37.1334	37.6632	36.5958	35.0335	41.0073	36.2452
87	6899520	S100calciumbindingproteinA10(calpactin)	S100a10	S100a10	386.124	414.895	445.881	421.427	408.899	375.572	357.445	313.845	349.577	316.56	356.193	332.894	517.139	443.105	447.744	418.946	564.322	622.729
88	6818742	pellino2	Peli2	Peli2	120.92	136.839	127.696	127.803	121.515	126.93	114.882	120.509	119.522	122.284	121.668	119.949	134.776	138.549	134.094	128.702	138.691	137.456
89	6985253	dihydroorotatedehydrogenase	Dhodh	Dhodh	119.88	120.531	114.035	113.404	118.396	117.582	114.515	111.384	102.796	115.419	108.735	104.284	126.567	118.487	124.876	127.5	133.244	135.27
90	6972415	tumornecrosisfactorreceptorsuperfamily,member23	Tnfrsf23	Tnfrsf23	84.0475	77.0981	90.1825	75.4667	83.1662	86.4401	102.999	159.672	109.297	109.61	74.1819	97.0053	71.3455	55.7473	59.9354	59.3306	54.7207	55.0583
91	6830506	collagen,typeXIV,alpha1	Col14a1	Col14a1	99.1689	98.178	104.399	93.8086	111.304	92.6475	87.9697	80.9784	81.5011	86.4771	90.9494	82.4488	127.873	95.5521	120.129	117.471	151.817	127.539
92	6990527	myosinVA	Myo5a	Myo5a	85.9579	97.0846	88.8	92.7193	86.3361	88.7238	96.5744	103.32	107.359	108.146	94.9986	87.7903	81.9896	74.2426	77.5411	71.993	77.6681	86.2843
93	6857037	myosin,lightchain12A,regulatory,non-sarcomeric	Myl12a	Myl12a	266.218	268.808	262.624	237.112	269.092	235.449	302.246	337.761	331.507	254.748	275.159	342.146	204.48	204.315	262.055	213.182	200.013	196.448
94	6955514	nucleoporin210|IQmotifandSec7domain1	Nup210|Iqsec1	Nup210	225.812	251.013	233.328	235.923	226.783	247.776	197.835	212.943	195.681	214.234	210.261	204.301	322.025	268.352	235.995	250.336	279.584	250.215
95	6824142	tetraspanin14	Tspan14	Tspan14	158.568	168.686	160.344	167.883	184.05	158.336	152.989	129.748	132.57	136.322	135.742	138.056	234.235	172.207	172.209	166.562	227.831	212.372
96	6892286	syntrophin,acidic1	Snta1	Snta1	536.576	575.635	589.009	540.011	555.142	592.431	524.002	506.363	475.841	535.61	552.27	488.743	639.482	619.176	560.979	599.075	603.279	628.387
97	6876405	disabled2interactingprotein	Dab2ip	Dab2ip	252.003	235.295	251.14	255.458	242.569	249.008	227.082	246.691	247.028	205.954	214.259	218.963	272.065	279.091	250.039	274.1	266.048	272.906
98	6849991	ralguaninenucleotidedissociationstimulator-like2	Rgl2	Rgl2	155.271	153.333	164.256	164.911	154.664	163.44	143.66	150.481	150.026	151.238	142.999	130.296	156.506	179.969	165.754	176.843	184.498	199.235
99	6819274	NOP9nucleolarprotein	Nop9	Nop9	130.309	136.987	140.665	129.329	134.402	135.799	131.711	125.575	114.648	128.313	124.342	127.214	162.162	144.469	147.911	137.161	138.461	148.363
100	7021194	tetraspanin7	Tspan7	Tspan7	1283.42	1289.77	1270.03	1267.71	1448.43	1377.58	1616.44	1407.87	1381.96	1360.95	1458.07	1459.93	1163.97	1089.95	1163.91	1192.2	1242.3	1308.08
101	6759758	proteinkinase,AMP-activated,gamma3non-catatlyticsubunit|predictedgene29539	Prkag3|Gm29539	Prkag3	711.647	836.373	979.04	921.256	900.502	985.94	999.976	1090.58	1048.55	991.617	994.284	932.811	789.426	839.189	800.993	701.173	724.62	740.489
102	6872834	ankyrinrepeatdomain1(cardiacmuscle)	Ankrd1	Ankrd1	127.09	112.455	142.377	138.351	144.204	139.861	179.939	256.152	279.236	149.009	150.616	211.342	161.942	92.2488	92.9721	78.2741	66.7582	89.4865
103	6859935	adenomatosispolyposiscoli	Apc	Apc	368.059	377.985	393.827	395.059	381.304	370.594	411.315	432.538	411.882	398.88	374.125	434.18	362.763	354.776	376.361	347.312	356.132	321.362
104	6905333	phosphoglyceratekinase1	Pgk1	Pgk1	2577.18	2586.68	2768.99	2576.95	2802.69	2706.1	2535.3	2360.07	2150.16	2299.88	2258.09	2448.2	3247.07	2543.34	2926.53	2747.07	3501.24	3379.91
105	6882491	hnRNP-associatedwithlethalyellow|nonagouti	Raly	Raly	394.322	379.726	361.092	362.503	344.852	381.44	334.058	317.316	326.194	328.823	371.368	347.283	439.996	403.6	361.75	432.116	434.42	385.529
106	6964232	SAGAcomplexassociatedfactor29	Sgf29	Sgf29	196.451	240.977	212.099	223.681	252.188	258.278	222.628	201.186	197.196	185.663	199.93	204.421	168.487	173.81	166.612	168.324	161.488	147.347
107	6907148	myeloid/lymphoidormixed-lineageleukemia(trithoraxhomolog,Drosophila);translocatedto,11	Mllt11	Mllt11	665.4	705.976	731.79	775.99	764.346	829.558	639.427	735.657	660.851	578.955	536.533	623.937	537.994	494.24	477.429	503.081	482.68	538.357
108	6929908	acyl-CoenzymeAoxidase3,pristanoyl	Acox3	Acox3	181.273	174.575	179.467	168.549	180.492	187.022	171.993	169.456	163.525	168.326	173.568	167.148	159.009	156.16	161.598	165.092	151.52	151.141
109	6957695	dyneinlightchainTctex-type1B|dyneinlightchainTctex-type1,pseuodogene1	Dynlt1b|Dynlt1-ps1	Dynlt1b	443.001	382.615	426.626	417.949	470.393	448.598	416.19	396.62	365.401	391.78	347.536	381.793	324.62	312.824	361.567	295.632	351.175	328.491
110	6791836	membrane-associatedringfinger(C3HC4)10	March10	March10	30.6001	29.51	30.8764	29.8882	28.8091	29.492	30.2136	31.884	32.7758	32.4631	31.9443	33.1098	32.882	36.5055	33.0797	35.0628	34.1683	34.729
111	6980101	CD209dantigen	Cd209d	Cd209d	49.3307	50.5906	47.9313	49.4118	62.751	49.6593	50.5497	41.8936	40.722	49.139	46.5239	40.2688	42.3231	36.8615	38.1303	36.2175	33.267	36.0663
112	6758435	solutecarrierfamily40(iron-regulatedtransporter),member1	Slc40a1	Slc40a1	341.578	323.726	341.049	386.621	450.06	423.824	278.984	218.954	196.254	224.101	213.561	243.743	368.782	254.497	378.876	268.709	290.091	273.159
113	6833057	phosphofructokinase,muscle	Pfkm	Pfkm	11083.1	11178.3	10576.9	11172.2	11267	11414.4	10991.4	10475.8	9931.77	10224.1	10807.4	10214.4	9962.84	8920.99	10481.8	9389.66	9763.27	9468.66
114	6763275	familywithsequencesimilarity20,memberB	Fam20b	Fam20b	638.196	654.984	616.487	637.413	664.025	668.482	597.2	632.313	554.417	608.764	575.992	602.652	593.914	520.915	577.946	524.842	542.213	522.84
115	6980565	ATPase,H+/K+exchanging,betapolypeptide	Atp4b	Atp4b	44.4848	46.1285	44.3645	47.524	48.0474	47.9943	49.2113	52.0284	46.8981	52.6591	55.0451	51.0296	52.2771	54.929	53.8485	56.3236	58.0668	59.0193
116	6932509	starchbindingdomain1	Stbd1	Stbd1	116.924	142.813	119.368	113.256	95.3313	120.803	167.69	153.693	187.871	200.525	166.718	147.066	239.803	199.018	172.117	222.903	251.671	212.762
117	6778432	rhomboiddomaincontaining3	Rhbdd3	Rhbdd3	165.562	173.057	163.574	171.239	170.548	183.585	159.688	153.329	152.917	149.469	168.984	154.909	153.772	149.767	135.928	148.135	134.815	143.379
118	6972294	cathepsinD	Ctsd	Ctsd	4023.62	3855.78	3977.93	4120.76	4284.69	4418.05	4052.8	3684.74	3499.03	3750.18	3804.5	3736.07	3833.31	3069.3	3429.93	3351.38	3347.58	3373.55
119	6917312	transmembraneprotein234	Tmem234	Tmem234	295.329	327.55	311.651	330.851	363.331	363.756	319.255	295.548	284.319	288.496	314.54	301.537	270.757	262.456	276.245	281.122	262.928	282.228
120	6850114	abhydrolasedomaincontaining16A	Abhd16a	Abhd16a	647.419	653.752	623.627	681.734	666.821	721.005	602.058	609.006	523.793	557.564	567.2	587.614	545.273	557.682	550.655	500.51	499.861	497.924
121	6825302	farnesyldiphosphatefarnesyltransferase1	Fdft1	Fdft1	728.853	714.871	837.078	710.598	819.639	718.713	703.316	656.444	599.556	596.905	584.78	680.545	585.636	543.582	668.8	500.189	522.265	499.777
122	6831984	TGF-betaactivatedkinase1/MAP3K7bindingprotein1	Tab1	Tab1	135.267	131.912	136.63	138.006	146.874	145.451	141.281	127.111	127.576	132.947	132.127	127.14	123.532	124.45	124.547	125.537	126.379	119.423
123	6912947				45.3949	50.2985	46.9742	47.4682	40.6351	48.6786	251.612	297.813	345.246	434.933	329.745	393.999	351.499	456.393	362.217	223.831	337.639	339.647
124	6921030				38.2139	34.8185	33.7434	37.3537	38.7193	35.783	131.411	157.359	175.52	201.083	169.307	184.705	168.562	209.653	160.566	121.303	156.805	175.052
125	6784399	acyl-CoenzymeAbindingdomaincontaining4	Acbd4	Acbd4	118.74	112.505	120.813	121.875	116.183	122.93	103.847	111.652	100.789	101.845	107.337	104.087	103.813	99.3102	105.145	94.2	97.3952	96.3988
126	6753394	pleckstrinhomology-likedomain,familyA,member3	Phlda3	Phlda3	1227.93	1297.05	1296.72	1322.51	1345.64	1366.21	1113.41	1021.38	919.066	1041.67	1207.93	1055.57	1097.5	1024.72	887.59	1006.35	990.132	990.181
127	6755179		F11r	F11r	131.848	119.656	111.94	135.71	136.056	135.338	112.53	105.945	102.401	102.898	99.6861	101.423	127.009	111.899	109.565	101.657	113.289	115.554
128	6807480	neurotrophictyrosinekinase,receptor,type2	Ntrk2	Ntrk2	123.209	131.471	137.405	152.607	159.185	126.456	123.469	107.417	101.268	99.19	108.31	97.6357	124.015	105.448	128.541	115.614	115.671	113.281
129	6987396	SWI/SNFrelated,matrixassociated,actindependentregulatorofchromatin,subfamilya,member4	Smarca4	Smarca4	340.36	343.823	351.172	348.002	344.366	338.127	365.415	371.369	364.469	372.284	368.718	361.628	387.739	361.863	356.246	354.468	362.74	359.354
130	6983570	RNAbindingmotifprotein,X-linkedlike-1	Rbmxl1	Rbmxl1	205.907	221.304	190.119	215.312	223.362	232.743	191.86	181.379	182.909	183.577	187.378	177.263	191.237	199.558	174.732	185.642	177.059	182.919
131	7019615	transcriptionelongationfactorA(SII)-like5|predictedgene,41901	Tceal5|Gm41901	Tceal5	51.446	54.6127	52.776	56.4044	54.7801	51.5893	59.7647	67.1411	66.8409	57.1403	59.288	68.6222	63.7563	59.347	58.891	57.7391	56.4493	61.0929
132	6833029	solutecarrierfamily48(hemetransporter),member1	Slc48a1	Slc48a1	574.348	648.349	579.03	636.375	623.692	691.778	517.964	535.64	526.81	523.291	490.723	542.5	564.437	635.775	505.842	588.514	547.855	540.819
133	6941675	endoplasmicreticulumprotein29	Erp29	Erp29	123.31	121.467	123.479	124.455	132.694	143.194	111.367	98.292	114.772	90.1842	113.226	104.719	120.246	106.731	107.902	111.587	112.394	119.917
134	6801506	liverglycogenphosphorylase|predictedgene,38467	Pygl|Gm38467	Pygl	68.3708	71.8178	75.6684	69.4294	72.6062	66.612	65.5149	63.1499	62.8723	64.7731	65.3069	64.1177	60.814	64.2624	64.4643	66.3606	60.6808	64.5946
135	6970164	GTPase,verylargeinterferoninducible1|GTPase,verylargeinterferoninducible1pseudogene|predictedgene4070	Gvin1|Gm18853|Gm4070	Gvin1	82.2894	68.3221	67.7078	66.0796	69.5797	77.7773	86.4433	122.038	92.224	88.0044	83.1014	102.901	103.365	95.9785	98.4728	80.9629	87.6879	88.6319
136	6805245	histonecluster1,H2bn	Hist1h2bn	Hist1h2bn	66.3212	79.0308	77.9561	68.8765	57.1863	70.0538	93.407	129.37	86.0748	96.654	126.012	111.85	84.5828	80.0886	111.063	86.7234	106.999	137.486
137	6789541	spinsterhomolog2	Spns2	Spns2	307.807	318.941	331.601	352.146	321.476	359.987	251.664	247.675	230.955	294.665	310.244	265.469	300.491	286.953	258.701	316.992	250.541	287.562
138	6891336	jagged1	Jag1	Jag1	157.481	169.662	164.267	186.497	184.041	173.522	158.794	153.449	153.682	158.87	159.314	141.449	160.602	157.326	159.307	157.515	158.463	154.574
139	6817930	transketolase	Tkt	Tkt	146.96	145.749	151.367	173.849	154.207	143.183	125.989	119.313	130.904	127.886	145.452	123.067	141.114	138.139	138.213	129.819	115.459	129.146
140	6785601	LIMmotif-containingproteinkinase2	Limk2	Limk2	175.068	174.393	191.81	203.254	177.084	183.062	175.666	167.711	166.815	168.549	158.548	154.065	165.978	169.598	164.443	168.462	166.61	171.648
141	6979483	cadherin13	Cdh13	Cdh13	365.078	398.387	402.825	395.824	405.548	389.848	451.385	434.127	461.364	439.087	428.711	462.546	441.374	426.114	438.607	365.252	450.835	443.956
142	6836838	cleavageandpolyadenylationspecificfactor1	Cpsf1	Cpsf1	193.928	195.55	196.943	184.452	192.226	194.052	185.033	187.162	180.24	184.02	174.223	178.911	186.037	175.012	173.963	176.124	177.049	183.19
143	6831994	activatingtranscriptionfactor4	Atf4	Atf4	907.112	967.434	1097.89	1092.25	1192.22	1031.66	901.211	832.702	890.776	819.44	838.041	905.04	1013.45	990.979	804.802	845.6	905.942	921.202
144	6784260	amineoxidase,coppercontaining3	Aoc3	Aoc3	153.822	122.911	184.009	135.824	159.447	117.795	110.082	100.299	117.635	104.974	119.98	89.2391	120.664	98.0492	105.758	113.303	106.795	127.643
145	6749346	transmembraneproteinwithEGF-likeandtwofollistatin-likedomains2	Tmeff2	Tmeff2	64.7313	65.4435	62.8436	65.7531	70.8845	59.6083	62.3185	55.881	58.042	57.2932	60.103	58.1716	58.5169	62.2431	62.2816	58.9125	59.6569	57.8342
146	6893131	potassiumvoltagegatedchannel,Shab-relatedsubfamily,member1	Kcnb1	Kcnb1	237.785	241.642	251.133	254.403	244.109	216.709	276.955	284.843	288.811	275.485	263.266	272.784	262.44	339.607	278.947	296.541	280.723	294.402
147	6811678	histonecluster1,H4f	Hist1h4f	Hist1h4f	259.58	263.635	218.538	329.462	267.467	302.393	218.335	192.949	218.756	207.488	167.375	176.428	241.854	242.48	174.89	266.18	177.828	197.809
148	6871258	peroxiredoxin5	Prdx5	Prdx5	1270.32	1158.27	1283.04	1077.04	1259.09	1299.15	1145.89	1027.98	1047.02	1069.78	1076.13	1073.76	1087.77	1088.75	986.863	1028.82	948.542	1088.84
149	6883722	aminopeptidase-like1	Npepl1	Npepl1	624.781	661.359	653.33	717.7	693.52	738.061	611.638	632.752	615.445	563.844	594.135	594.292	580.295	616.34	564.306	537.063	521.053	536.229
150	7019488	tetraspanin6	Tspan6	Tspan6	46.4129	47.4859	47.6723	47.2627	50.7273	50.0473	47.2784	43.5669	39.7571	40.056	43.1563	41.3254	41.0051	42.9587	46.9624	38.2308	42.8859	43.9669
151	7021890	predictedgene,21784[Source:MGISymbol;Acc:MGI:5433948]	Gm21784	Gm21784	28.9972	34.1623	29.0378	31.8967	28.5898	29.4007	32.0193	36.6848	33.3336	34.3506	37.0956	37.2019	36.1929	37.5871	39.2296	35.205	32.8892	33.2084
152	6954603	atonalhomolog8(Drosophila)	Atoh8	Atoh8	83.3379	90.4921	89.2776	80.5013	79.6841	91.5618	95.0692	96.2807	94.1696	102.431	102.202	97.9702	84.793	105.529	92.3691	103.227	92.0191	99.0694
153	6935406	familywithsequencesimilarity220,memberA	Fam220a	Fam220a	382.988	393.322	409.261	426.92	437.66	469.471	364.617	396.062	363.34	347.446	354.667	377.857	409.139	408.242	361.515	374.857	350.579	373.238
154	6899252	phosphomevalonatekinase	Pmvk	Pmvk	117.931	119.601	119.69	110.958	115.029	111.063	110.962	110.513	104.993	106.297	111.658	108.803	103.465	111.208	108.735	106.581	105.662	108.543
155	6965427	MAS-relatedGPR,memberD	Mrgprd	Mrgprd	42.3722	40.1209	36.6767	45.1654	35.8216	41.3098	39.4566	51.7895	49.9144	50.3539	51.5959	48.6487	42.7522	50.2084	46.5596	50.5404	47.3891	42.6915
156	6815126				39.6401	41.8796	36.4723	39.009	37.6652	40.4906	43.7556	42.744	43.2381	46.6221	44.8858	43.0499	41.5666	49.4102	44.4063	48.4939	49.6597	43.2929
157	6819143	abhydrolasedomaincontaining4	Abhd4	Abhd4	190.752	199.251	198.149	179.845	198.876	198.208	188.066	169.699	164.72	154.368	155.151	161.691	199.558	167.633	159.727	146.267	156.715	159.794
158	6830481				132.297	158.554	118.458	127.855	162.554	159.784	131.778	116.914	111.869	93.3182	117.16	112.476	122.19	115.472	111.115	107.127	98.8275	115.803
159	6946475	FK506bindingprotein9	Fkbp9	Fkbp9	583.26	550.389	669.229	563.017	583.323	598.871	579.852	517.143	503.665	505.737	490.178	510.928	543.803	518.613	560.527	464.748	532.715	503.435
160	6986064	angiotensinogen(serpinpeptidaseinhibitor,cladeA,member8)	Agt	Agt	176.292	218.864	229.318	208.545	225.514	198.996	182.357	163.566	150.611	166.94	193.301	163.682	168.307	142.517	173.633	181.627	142.21	138.673
161	6822285	ubiquitinassociateddomaincontaining2|predictedgene,33473	Ubac2|Gm33473	Ubac2	331.656	347.047	358.483	365.266	387.361	405.862	313.761	335.311	320.083	324.734	323.43	330.828	345.931	323.806	306.056	311.867	285.588	302.23
162	6755714	transmembraneprotein63a	Tmem63a	Tmem63a	339.027	344.529	369.012	366.486	371.723	392.799	338.447	339.364	306.74	310.409	313.459	321.952	351.86	319.707	301.64	321.07	283.015	290.609
163	6985252	haptoglobin	Hp	Hp	166.279	159.271	248.98	274.436	209.643	85.9631	82.6651	80.8624	104.349	108.711	133.241	86.4388	94.6449	73.1375	124.861	124.445	88.085	131.789
164	7015255	midline1	Mid1	Mid1	149.966	139.803	141.14	135.491	137.348	133.844	146.484	159.387	159.47	170.091	145.718	150.972	183.744	155.53	163.49	162.987	162.136	165.574
165	6885751	cysteineconjugate-betalyase1	Ccbl1	Ccbl1	262.134	274.965	303.769	292.054	340.188	308.046	286.373	260.347	245.484	231.907	248.675	248.647	260.651	265.383	264.658	229.633	231.747	235.861
166	6998606	mitogen-activatedproteinkinase-activatedproteinkinase3	Mapkapk3	Mapkapk3	431.695	469.082	463.925	526.565	534.35	536.166	455.075	444.343	417.646	439.825	407.562	430.439	465.287	428.623	402.109	403.582	436.303	449.065
167	6964635	phospholysinephosphohistidineinorganicpyrophosphatephosphatase|predictedgene,35310	Lhpp|Gm35310	Lhpp	220.127	241.594	233.373	259.341	289.031	296.601	227.71	218.476	188.812	201.776	226.305	215.355	222.333	215.199	207.771	183.4	235.762	220.955
168	6753268	myogenin	Myog	Myog	56.2107	69.8513	70.9263	74.0836	74.7654	85.0888	88.3642	89.8332	91.1458	108.962	91.4437	78.1759	122.158	88.8763	99.8838	127.329	104.683	101.848
169	6885409	dipeptidylpeptidase7	Dpp7	Dpp7	93.2353	89.7097	91.751	95.8815	100.146	99.6393	94.1312	85.9266	80.0697	83.7734	83.9942	78.1431	90.5	78.0578	89.6484	87.485	75.5781	82.759
170	6872010	annexinA1	Anxa1	Anxa1	286.039	296.156	333.934	406.198	370.124	291.373	277.663	199.152	257.811	208.472	260.237	212.059	275.1	147.959	228.372	171.769	237.917	216.704
171	6777929	methionine-tRNAsynthetase	Mars	Mars	411.973	371.08	390.984	369.118	424.717	435.172	389.092	351.745	301.512	317.716	336.933	337.429	354.471	345.016	364.761	289.022	294.31	294.624
172	6867859	muscleglycogenphosphorylase	Pygm	Pygm	15144.6	15684.5	15709.4	16098.6	15424.4	15832.1	15411.9	15425.3	14501.5	14322.6	14937.8	14965.1	15390.6	14380.4	14770.1	14564.2	14844.5	14634.2
173	6856197	UBXdomainprotein6	Ubxn6	Ubxn6	290.712	301.325	290.858	294.083	299.54	315.858	299.038	281.807	267.501	246.255	254.089	284.167	266.875	274.7	255.975	264.346	251.177	275.843
174	6873333	ladybirdhomeoboxhomolog1(Drosophila)	Lbx1	Lbx1	292.549	309.067	339.114	347.183	319.597	381.601	291.207	259.801	288.989	273.234	277.725	281.84	310.813	300.452	269.385	242.172	228.904	250.143
175	6768898	pre-Blymphocytegene3	Vpreb3	Vpreb3	38.2087	33.1311	33.4225	29.3406	32.0703	32.2675	39.5562	36.2572	37.934	34.1169	38.277	39.3869	37.0193	40.0074	35.8989	38.3541	34.6112	41.1147
176	6775750	synapsinIII	Syn3	Syn3	39.1915	42.6398	40.3907	42.1932	37.4177	41.7019	43.0478	44.055	42.767	44.221	47.8253	45.7043	43.2286	47.258	42.3626	49.5602	43.694	46.0599
177	6885789	RIKENcDNA1700001O22gene	1700001O22Rik	1700001O22Rik	131.648	160.734	129.331	171.14	143.12	199.922	105.164	121.884	88.1469	118.835	117.062	118.79	116.854	69.3312	92.8014	114.205	71.2158	82.2671
178	6914007	orosomucoid1	Orm1	Orm1	69.1011	53.5901	90.6332	76.633	73.7806	46.2979	45.5549	49.5275	52.4931	47.6744	56.4005	46.7554	43.8642	43.2559	55.1319	51.8622	48.8162	44.5104
179	6837096	phospholipaseA2,groupVI	Pla2g6	Pla2g6	168.473	166.331	164.687	155.561	166.436	170.454	156.414	153.374	139.655	148.229	168.108	147.946	141.819	151.179	141.045	153.362	142.317	145.972
180	6823714	PHDfingerprotein7	Phf7	Phf7	76.955	66.3622	75.4112	81.9864	77.7581	85.4112	63.5415	76.2237	65.9025	61.5234	55.5925	69.8333	64.7595	68.6551	66.5374	58.0705	62.6332	56.1442
181	6836810	5-oxoprolinase(ATP-hydrolysing)	Oplah	Oplah	345.891	312.214	366.332	294.054	337.042	328.332	303.589	284.597	284.845	268.446	311.482	285.537	292.12	250.376	265.579	279.303	259.778	231.699
182	6854435	familywithsequencesimilarity173,memberA	Fam173a	Fam173a	473.817	406.56	425.742	418.562	438.8	470.942	425.766	336.579	370.444	343.531	387.201	387.621	351.322	363.32	299.663	301.582	380.375	375.045
183	6968836	fibronectintypeIIIandSPRYdomaincontaining2	Fsd2	Fsd2	2961.85	3130.4	3239.49	3317.07	3121.27	3284.15	2855.14	2937.45	2930.33	2999.86	3055.68	2987.8	2996.01	2887.76	2881.47	2931.93	2805.15	2623.15
184	6874610	BENdomaincontaining7	Bend7	Bend7	45.8796	45.7098	41.129	46.8175	43.8365	45.7905	50.3688	47.3157	49.1223	46.5619	46.8216	52.2975	54.1329	52.4541	48.1215	50.3762	49.6945	48.6815
185	6778528	YKT6homolog(S.Cerevisiae)	Ykt6	Ykt6	400.145	384.321	425.146	395.585	460.662	430.524	377.126	363.974	380.102	377.655	391.908	377.878	378.297	352.871	362.608	382.812	371.777	326.813
186	6750558	serine/threoninekinase36	Stk36	Stk36	41.077	39.607	39.4466	37.3261	35.7625	39.7166	41.4269	41.8421	41.9624	41.0388	45.0482	42.9514	43.611	46.8068	41.693	49.2949	45.5455	43.1267
187	6810084	phosphodiesterase4D,cAMPspecific	Pde4d	Pde4d	30.0504	35.8825	35.2901	34.8083	30.9968	37.1557	37.9213	36.4613	35.6349	41.1726	44.1071	36.6594	37.4438	39.5736	41.2935	40.6225	37.6852	38.6392
188	6870738	pancreaticlipase	Pnlip	Pnlip	33.7492	32.2786	28.1098	31.031	31.3859	33.5703	35.5784	36.5056	32.8914	36.0207	38.0366	31.999	37.9059	36.0941	34.5708	35.9594	33.6905	34.5187
189	7015993	ubiquitouslyexpressedtranscript	Uxt	Uxt	314.385	316.686	307.358	308.982	392.644	369.285	335.284	258.631	268.92	248.896	252.799	308.896	274.208	237.396	253.52	213.777	255.749	260.885
190	6754608	myocilin	Myoc	Myoc	374.504	393.586	346.281	378.903	426.671	360.679	290.05	275.115	282.742	291.131	352.417	265.759	335.926	174.551	277.703	227.269	207.243	219.379
191	6974639	plasminogenactivator,tissue	Plat	Plat	104.25	108.938	115.575	110.443	123.568	118.628	108.524	103.555	98.6004	100.532	103.155	94.3507	104.197	85.3953	106.9	101.431	96.4356	95.9656
192	6873361	F-boxandWD-40domainprotein4	Fbxw4	Fbxw4	289.915	235.866	264.212	252.444	280.838	304.187	258.094	243.319	236.109	233.674	221.952	227.109	237.701	248.369	230.122	234.61	203.59	207.97
193	6882582	ERGICandgolgi3	Ergic3	Ergic3	348.285	349.585	352.023	328.544	360.227	364.039	360.855	335.289	312.089	310.992	299.886	307.849	341.472	312.058	321.668	305.919	321.223	302.713
194	6785251	mannosideacetylglucosaminyltransferase5,isoenzymeB	Mgat5b	Mgat5b	37.3294	37.792	35.3532	38.0345	35.6209	37.605	37.8305	40.7383	37.09	43.66	43.1101	39.3247	38.8085	42.7606	42.1246	41.1788	40.244	43.6482
195	6829360	progressiveankylosis|microRNA7117	Ank|Mir7117	Ank	1587.08	1613.64	1624.16	1628.97	1737.52	1847.02	1539.08	1555.07	1561.38	1461.36	1567.64	1541.08	1537.02	1556.46	1390.79	1464.37	1362.44	1399.45
196	6995799	cholinergicreceptor,nicotinic,alphapolypeptide3	Chrna3	Chrna3	30.8101	32.5029	32.9452	32.1223	30.5244	31.9807	33.8402	34.2509	33.6076	34.9426	38.2517	32.122	34.6328	37.6895	33.9639	35.6799	34.8735	32.7033
197	6783152	RIKENcDNA1700125H20gene	1700125H20Rik	1700125H20Rik	35.8591	35.8718	34.404	36.7012	30.2845	31.2258	37.4722	40.0747	37.0333	39.6145	35.2667	38.6353	36.367	42.7958	40.4463	38.3738	39.0805	42.9744
198	6763235	quiescinQ6sulfhydryloxidase1	Qsox1	Qsox1	209.575	239.489	240.338	225.044	235.377	226.44	209.091	220.549	198.274	209.011	227.119	210.051	200.809	193.68	187.094	201.578	205.143	204.148
199	6752730	solutecarrierfamily35,memberF5	Slc35f5	Slc35f5	381.697	339.475	350.513	363.791	426.218	399.685	335.271	331.65	319.506	295.215	325.606	329.336	326.421	265.532	338.322	250.611	285.795	262.797
200	6934933	rhomboiddomaincontaining2	Rhbdd2	Rhbdd2	126.895	132.411	134.91	123.643	128.023	123.06	118.539	107.005	120.624	122.29	117.634	121.47	108.736	123.175	108.2	119.328	106.318	116.246
201	6834291	acyl-CoAthioesterase10	Acot10	Acot10	57.5813	62.7736	59.3782	57.839	57.1249	63.0695	71.2222	67.7114	68.1107	73.6243	67.4007	74.2025	68.1106	78.717	98.395	69.7952	63.8243	66.9044
202	6933800	nitricoxidesynthase1,neuronal	Nos1	Nos1	588.877	610.398	567.08	649.635	585.107	641.361	508.287	544.749	514.319	586.858	513.596	514.989	552.185	509.698	462.292	457.662	390.545	471.815
203	6850060	1-acylglycerol-3-phosphateO-acyltransferase1(lysophosphatidicacidacyltransferase,alpha)	Agpat1	Agpat1	839.407	883.551	915.469	998.21	949.745	1007.16	810.933	836.494	847.652	847.436	822.701	871.117	781.59	847.712	714.172	759.871	867.223	844.524
204	6848608	RIKENcDNA1700010I14gene	1700010I14Rik	1700010I14Rik	31.0703	33.037	29.2759	29.3411	31.6601	31.3135	33.1129	33.207	30.8698	34.2445	32.5208	33.545	33.186	34.9315	32.7196	34.8556	34.2524	34.4555
205	6933139	RIKENcDNAC230066G23gene[Source:MGISymbol;Acc:MGI:2141339]	C230066G23Rik	C230066G23Rik	37.3021	43.4634	39.1337	41.8497	36.9783	39.4187	35.5242	53.3131	46.0531	53.2638	52.7207	47.6599	49.5923	58.5809	46.4111	54.6426	47.7391	47.5655
206	6786516	lectin,galactosidebinding-like	Lgalsl	Lgalsl	2049.2	2147.53	2009.24	2221.97	2167.65	2385.31	1978.72	1983.41	1800.12	1966.5	2004.62	1981.18	1826.74	1941.81	2097.52	1741.31	1775.47	1701.81
207	6983222	MPV17mitochondrialmembraneprotein-like2	Mpv17l2	Mpv17l2	381.417	415.213	397.642	437.507	497.552	495.59	415.232	381.863	362.125	379.12	401.925	370.677	377.948	347.705	344.698	357.891	350.646	379.818
208	6786979	spectrinbeta,non-erythrocytic1	Sptbn1	Sptbn1	63.577	76.1104	75.586	69.9267	63.2095	49.9226	64.416	79.4469	109.96	87.3586	82.7292	91.1157	85.7856	120.188	84.1915	87.891	94.7388	91.7623
209	6989044	asparagine-linkedglycosylation9(alpha1,2mannosyltransferase)	Alg9	Alg9	210.177	194.682	191.561	207.115	222.27	215.134	203.331	198.268	173.226	184.867	184.822	184.364	195.498	172.653	182.692	183.498	170.179	167.177
210	6988711	adhesionmolecule,interactswithCXADRantigen1	Amica1	Amica1	33.372	33.4611	31.0545	32.3848	31.8725	32.8421	38.2975	34.4113	34.4341	33.3058	35.125	34.8668	32.9685	38.5693	34.9982	36.7298	38.1939	36.8218
211	6991261	RASprotein-specificguaninenucleotide-releasingfactor1	Rasgrf1	Rasgrf1	29.0867	30.0276	28.0356	29.2599	27.8005	28.4347	29.9163	30.1422	30.6266	30.9328	31.6553	30.6613	30.3468	32.3415	30.0883	35.3624	31.8238	31.6445
212	6788297	predictedgene,17334[Source:MGISymbol;Acc:MGI:4936968]	Gm17334	Gm17334	27.6546	30.9086	27.7429	30.4428	27.068	30.2028	33.5456	33.0521	30.0748	29.8245	31.9531	30.3497	32.0437	35.0672	31.3935	32.7569	34.0212	33.5381
213	6907204	extracellularmatrixprotein1	Ecm1	Ecm1	252.93	271.282	246.464	260.723	284.442	256.472	218.28	199.757	190.383	243.317	254.612	188.031	257.093	164.31	191.107	229.606	180.868	213.519
214	6977797	mannosidase2,alphaB1	Man2b1	Man2b1	206.917	212.852	229.677	216.082	222.691	215.159	214.083	200.131	189.674	194.365	196.203	196.371	197.375	169.313	198.24	200.347	182.503	212.474
215	6964519	BTB(POZ)domaincontaining16	Btbd16	Btbd16	29.403	31.6853	30.3188	29.1096	28.926	29.6263	29.4448	32.9516	31.4144	33.1851	33.8612	33.2176	34.6434	34.5079	32.8751	37.9002	32.526	32.4227
216	6932368	plateletfactor4	Pf4	Pf4	135.288	166.051	134.189	125.962	159.304	186.06	141.921	119.335	121.323	136.396	124.095	105.925	121.397	100.234	108.658	101.862	97.734	100.058
217	6878730	structurespecificrecognitionprotein1	Ssrp1	Ssrp1	204.039	199.316	190.696	194.092	209.684	204.559	189.773	178.122	185.925	185.859	179.021	188.756	188.027	172.126	190.644	155.346	183.698	183.729
218	6882030	somatostatinreceptor4	Sstr4	Sstr4	82.067	82.1063	68.7602	79.2121	65.0133	76.0619	74.7825	82.1602	95.8517	86.2465	92.3452	84.5719	85.7346	86.8883	93.527	95.4961	96.938	89.1456
219	6873271	stearoyl-CoenzymeAdesaturase1	Scd1	Scd1	1772.54	1267.52	1343.9	1916.59	1396.71	866.315	586.314	509.162	581.178	929.644	1576.39	709.919	518.809	385.195	1092.33	887.304	444.135	843.657
220	6925574	histonedeacetylase1	Hdac1	Hdac1	135.298	133.428	145.665	134.823	142.932	146.256	129.476	132.924	121.3	129.77	135.231	125.008	135.607	114.728	135.68	125.795	120.775	124.275
221	6828472	disabled2,mitogen-responsivephosphoprotein	Dab2	Dab2	239.964	256.139	295.988	249.99	291.407	269.797	234.685	229.722	233.962	206.041	225.174	232.801	252.264	169.102	207.357	197.908	241.423	226.842
222	6802041	retinoldehydrogenase11	Rdh11	Rdh11	64.4268	62.5777	65.3955	60.9287	78.7416	64.3012	66.2358	56.6906	60.6653	54.6346	53.9993	55.4996	55.0873	55.0992	57.6995	50.826	49.0273	47.2773
223	6979856	disruptedinschizophrenia1	Disc1	Disc1	64.642	64.3271	63.4233	67.7213	62.1917	64.1674	66.6115	70.1962	68.377	71.6382	80.4351	65.6289	68.2356	74.795	73.9651	78.7353	74.1543	67.9832
224	6963534	microtubuleassociatedmonooxygenase,calponinandLIMdomaincontaining2	Mical2	Mical2	322.357	476.018	543.114	480.953	462.719	552.483	595.746	583.479	608.908	621.475	590.48	497.129	712.58	636.77	530.656	721.238	743.055	710.955
225	6882685	neuronatin	Nnat	Nnat	94.1645	90.9985	106.351	109.811	103.068	59.7852	62.1106	59.9977	80.0821	78.105	81.5584	54.5059	47.4537	45.2753	56.5491	65.2889	52.9547	69.315
226	6968728	peroxisomalbiogenesisfactor11alpha	Pex11a	Pex11a	221.814	197.319	230.062	168.847	204.137	192.749	195.732	164.39	170.492	178.021	174.38	169.321	177.239	152.785	156.061	143.055	134.97	159.415
227	6998907	receptortransporterprotein3	Rtp3	Rtp3	45.9415	44.1026	42.6685	42.8875	36.7811	43.2124	43.555	48.8295	43.4256	46.2997	49.8901	51.1832	47.5219	49.3115	49.9113	52.1993	50.886	45.2943
228	6945007	ATPase,H+transporting,lysosomalV1subunitF	Atp6v1f	Atp6v1f	580.807	557.66	627.057	580.579	683.029	687.442	603.65	562.707	511.822	512.781	505.877	536.658	542.638	491.779	507.347	412.399	474.387	550.621
229	6839539	N-terminalAsnamidase	Ntan1	Ntan1	132.768	163.962	173.037	159.479	184.261	180.196	153.32	134.421	151.928	131.701	150.306	146.681	134.013	142.24	132.6	124.449	136.381	122.509
230	6866643	malicenzyme2,NAD(+)-dependent,mitochondrial	Me2	Me2	89.7789	83.7265	105.338	88.8492	108.016	97.673	89.6648	85.4856	76.9431	83.0773	85.1714	77.1729	78.7418	62.5989	80.1891	67.4344	72.8013	80.4726
231	6916640	exoribonuclease3	Eri3	Eri3	606.994	656.25	677.858	724.012	776.664	764.361	679.061	639.236	596.411	571.831	586.563	616.812	658.872	556.95	540.358	503.706	570.15	534.483
232	6904340	nudix(nucleosidediphosphatelinkedmoietyX)-typemotif6	Nudt6	Nudt6	150.491	149.884	146.209	149.485	166.355	162.488	144.969	137.875	140.418	131.984	154.259	140.443	143.265	141.704	140.565	141.544	128.667	123.797
233	6983232	potassiumintermediate/smallconductancecalcium-activatedchannel,subfamilyN,member1	Kcnn1	Kcnn1	196.179	189.235	198.437	190.769	196.759	198.57	180.776	182.228	167.975	177.76	193.395	188.967	169.659	188.886	164.127	191.224	174.937	173.074
234	6983873	nuclearfactorI/X	Nfix	Nfix	1226.51	1290.69	1418.33	1433.55	1578.74	1409.99	1265.89	1250.22	1269.95	1206.28	1250.26	1296.41	1196.96	1282.72	1065.54	1285.86	1180.08	1176.76
235	6949797	lysophosphatidylcholineacyltransferase3	Lpcat3	Lpcat3	315.893	329.997	361.574	348.802	376.649	378.89	353.158	324.738	298.004	265.246	283.967	309.283	338.145	249.919	299.628	262.72	279.933	297.793
236	6781090	glutathioneperoxidase3	Gpx3	Gpx3	474.084	572.601	430.083	424.525	436.471	451.493	520.634	420.203	417.862	408.316	499.367	525.473	181.489	237.571	198.128	225.782	171.632	196.082
237	6868582	aldehydedehydrogenasefamily1,subfamilyA1|RIKENcDNAE030003E18gene	Aldh1a1|E030003E18Rik	Aldh1a1	1590.58	1443.46	1493.52	1509.44	1815.39	1588.07	1627.44	1559.72	1508.01	1316.63	1571.48	1740.85	694.728	750.262	822.958	612.964	689.884	557.655
238	6915567	hookhomolog1(Drosophila)	Hook1	Hook1	288.49	324.718	287.31	305.328	317.874	315.358	387.513	378.663	324.139	328.844	318.164	350.923	182.456	135.679	173.474	133.61	129.855	115.651
239	6917298	BSDdomaincontaining1	Bsdc1	Bsdc1	431.201	469.239	422.87	453.268	442.99	456.536	449.498	485.236	459.708	455.87	464.118	454.768	377.195	358.473	364.543	376.317	351.67	377.949
240	6792945	DNAmethyltransferase3A	Dnmt3a	Dnmt3a	290.933	246.114	275.609	284.385	275.181	276.571	222.356	251.37	261.883	258.441	252.393	245.063	367.391	427.108	389.518	446.411	375.768	360.796
241	6850594	suppressorofTy3	Supt3	Supt3	173.189	198.464	182.218	187.425	204.898	213.085	214.831	200.564	191.237	195.609	198.505	208.07	138.098	105.155	131.092	110.159	120.705	111.745
242	6828747	adisintegrin-likeandmetallopeptidase(reprolysintype)withthrombospondintype1motif,12	Adamts12	Adamts12	79.1825	75.3541	78.6901	82.5871	80.4131	79.3599	69.7323	70.8047	75.24	71.6474	72.7905	69.8524	139.459	101.998	107.153	119.755	137.761	136.771
243	6894390	actin,alpha,cardiacmuscle1	Actc1	Actc1	860.19	715.153	1382.78	1028.77	993.755	1331.23	2292.95	1717.8	1245.05	1648.58	1110.13	1611.43	11106.6	7603.6	6039.34	8539.18	14247.7	14407
244	6966857	C-typelectindomainfamily11,membera	Clec11a	Clec11a	61.3454	69.8093	63.9478	61.3696	59.1943	65.5812	56.9545	59.0822	58.19	65.17	60.4201	62.4522	81.2646	90.0459	101.657	86.1864	87.7843	87.9908
245	6889902	actin,alpha,cardiacmuscle1	Actc1	Actc1	836.545	756.881	1362.34	1004.1	976.766	1243.93	2284.36	1632.12	1169.11	1664.07	1105.54	1503.96	10541.4	7635.64	5695.22	8395.72	13931.5	15095.1
246	6956867	retproto-oncogene	Ret	Ret	65.0915	66.2448	66.1336	73.8591	73.7856	74.2871	59.1126	67.1068	61.9095	56.6526	69.9493	57.6764	126.923	95.0928	95.5319	111.242	115.206	108.614
247	6893288	ATPase,classII,type9A	Atp9a	Atp9a	220.692	195.847	222.076	201.361	213.036	201.856	211.036	215.778	225.548	205.967	225.024	214.792	155.566	155.645	164.199	158.18	135.103	138.668
248	6833980	retinoicacidinduced14|predictedgene,34251|predictedgene,41270	Rai14|Gm34251|Gm41270	Rai14	119.644	120.51	109.406	128.382	116.394	115.447	118.562	132.247	120.561	129.119	127.721	127.796	88.6583	91.316	79.965	95.9314	78.1789	88.975
249	6892767	predictedgene11451[Source:MGISymbol;Acc:MGI:3705412]	Gm11451	Gm11451	171.48	155.129	175.079	177.994	166.194	170.906	146.136	143.5	144.697	140.784	173.221	163.487	303.883	267.131	267.957	249.708	384.073	341.327
250	6971316	majorvaultprotein	Mvp	Mvp	248.943	253.132	264.817	242.05	297.122	286.906	311.275	296.132	285.052	262.105	267.173	290.326	175.726	169.665	204.454	182.117	166.12	155.022
251	6840278	osteocrin	Ostn	Ostn	712.489	950.467	1046.52	857.591	1304.27	1127.06	1590.35	1203.98	1701.86	1359.08	1217.96	1275.75	354.045	177.833	280.525	351.973	129.185	134.558
252	7012007	guanosinediphosphate(GDP)dissociationinhibitor1	Gdi1	Gdi1	403.233	451.447	447.854	431.935	472.31	444.922	456.656	447.018	451.717	467.808	474.87	437.56	374.652	354.9	360.661	353.08	376.043	360.618
253	6945034	S-adenosylhomocysteinehydrolase-like2	Ahcyl2	Ahcyl2	249.509	255.522	277.589	256.1	307.474	261.722	271.988	267.989	269.517	276.347	259.801	272.689	205.715	187.136	203.292	192.048	201.52	205.046
254	6750625	desmin	Des	Des	6367.6	6647.41	6722.32	7030.35	6884.35	6593.27	6745.51	7149.9	7154.34	6338.49	6926.8	6740.28	5143.58	5630.89	5557.32	5442.81	5065.1	5416.56
255	6888779	autophagyrelated13	Atg13	Atg13	411.779	458.607	427.013	444.208	465.359	449.459	476.077	476.781	479.574	465.961	456.524	452.93	371.291	305.47	345.031	304.888	334.031	363.391
256	6757896	UDP-glucoseglycoproteinglucosyltransferase1	Uggt1	Uggt1	426.993	456.447	471.106	447.643	486.66	455.314	519.265	522.075	504.509	462.063	461.359	487.973	363.715	318.418	380.315	301.288	341.697	314.969
257	6748877	mitogen-activatedproteinkinasekinasekinasekinase4	Map4k4	Map4k4	117.952	113.851	118.735	123.241	104.105	110.77	102.707	106.314	118.321	102.069	97.1972	104.418	144.213	155.454	143.221	141.124	159.239	165.105
258	6806435	glucosaminyl(N-acetyl)transferase2,I-branchingenzyme	Gcnt2	Gcnt2	119.95	112.602	120.319	105.032	122.56	105.185	126.748	126.783	127.331	112.898	116.246	125.455	89.5554	79.1316	82.6939	76.8683	76.6585	92.9569
259	6758414	collagen,typeV,alpha2	Col5a2	Col5a2	99.673	102.662	98.6882	109.092	102.362	105.442	85.2149	78.8926	85.1513	92.4002	99.0211	80.8576	169.388	131.354	157.046	154.124	210.928	205.418
260	6962111	elongationfactorTuGTPbindingdomaincontaining1	Eftud1	Eftud1	139.629	141.557	136.436	144.9	147.96	138.217	147.048	137.419	134.296	145.537	136.578	136.92	120.753	114.229	119.859	114.729	116.282	118.306
261	6781487	mitogen-activatedproteinkinasekinase3	Map2k3	Map2k3	752.291	676.794	771.659	623.797	718.329	674.568	663.529	672.769	655.551	698.501	642.263	603.985	963.25	1144.56	946.358	935.868	1190.76	1179.68
262	6875920	collagen,typeV,alpha1	Col5a1	Col5a1	116.555	126.177	112.956	127.835	109.857	122.521	103.421	102.219	104.162	105.284	129.114	99.5187	169.603	162.833	160.833	175.851	204.642	212.564
263	6844952	ATPasetype13A5	Atp13a5	Atp13a5	90.8187	98.4076	87.2412	90.6489	92.7335	87.8308	84.2671	99.9683	96.1238	119.174	105.439	107.424	67.9541	65.0768	70.6113	59.9481	67.569	63.322
264	6962054	phosphodiesterase8A	Pde8a	Pde8a	255.063	252.569	280.297	241.54	285.614	231.443	259.679	285.523	290.313	250.175	244.161	287.818	164.74	165.43	191.359	177.381	158.51	140.296
265	6933805	F-boxprotein21	Fbxo21	Fbxo21	265.492	279.372	303.508	259.813	284.208	278.577	277.701	286.934	265.277	272.144	263.539	251.657	205.274	216.209	217.735	216.058	201.457	203.816
266	6944734	ankyrinrepeatandSOCSbox-containing15	Asb15	Asb15	904.017	868.131	872.013	773.948	889.179	855.668	932.8	913.452	861.281	907.565	1025.92	1036.24	559.516	518.389	601.903	424.997	432.577	351.986
267	7015454	RNAbindingmotifprotein3	Rbm3	Rbm3	1515.75	1768.09	1569.07	1695.01	1819.47	1897.7	1979.49	1870.42	1774.01	1523.95	1675.17	1872.81	746.417	698.144	1226.01	725.397	767.928	891.969
268	6839681	plakophilin2	Pkp2	Pkp2	80.0889	80.6742	94.8874	87.4575	104.066	98.0265	106.062	113.39	97.0181	93.7148	102.857	98.9476	63.05	55.8521	60.1216	61.5257	43.1317	46.9496
269	6910622	familywithsequencesimilarity73,memberA	Fam73a	Fam73a	85.99	91.1883	97.2759	97.6718	99.3385	94.8661	104.581	107.42	102.787	98.5989	93.4039	105.887	72.5983	71.789	82.4393	70.9231	64.6559	63.6976
270	6900584	collagen,typeXI,alpha1	Col11a1	Col11a1	64.1694	64.7214	61.1804	63.9705	56.5403	60.4419	55.4552	57.4443	58.5045	62.4384	67.6758	57.6269	82.7075	98.1545	85.8013	85.5173	96.7755	111.805
271	6848062	holocarboxylasesynthetase(biotin-[propriony-CoenzymeA-carboxylase(ATP-hydrolysing)]ligase)	Hlcs	Hlcs	177.768	181.99	195.086	167.438	197.811	192.55	180.742	177.934	173.488	186.797	184.106	182.712	134.274	126.591	142.407	130.874	129.054	108.897
272	6966166	nuclearfactorofkappalightpolypeptidegeneenhancerinBcellsinhibitor,beta	Nfkbib	Nfkbib	291.864	295.735	268.855	291.576	285.072	293.552	304.504	315.007	289.702	288.796	303.785	289.457	224.476	255.458	215.343	231.01	200.41	222.887
273	6913560	solutecarrierfamily44,member1	Slc44a1	Slc44a1	441.139	440.672	452.179	452.876	472.065	467.221	539.626	512.717	496.091	491.678	481.02	466.552	366.395	310.616	390.619	290.466	330.426	283.978
274	6781029	acyl-CoAsynthetaselong-chainfamilymember6	Acsl6	Acsl6	226.876	244.974	240.593	232.395	233.405	232.955	269.464	280.871	237.225	246.793	251.448	233.227	176.383	187.535	199.722	181.489	154.88	165.9
275	6806791	CAP,adenylatecyclase-associatedprotein,2(yeast)	Cap2	Cap2	3346.68	3632.17	3765.82	3994.16	4094.95	3887.95	4111.2	4172.65	4030.27	3676.55	3944.51	3929.68	3196.23	2870.88	3087.91	2956.51	2969.69	2905.3
276	6775182	collagen,typeVI,alpha2	Col6a2	Col6a2	246.992	253.424	269.202	292.303	262.228	293.387	220.765	231.389	212.726	253.381	253.606	192.903	462.956	339.891	352.27	394.947	488.593	466.243
277	6876026	cerebralendothelialcelladhesionmolecule	Cercam	Cercam	74.6113	79.5112	93.581	77.9391	67.7428	69.2964	69.5764	66.396	73.145	74.7631	68.8116	74.7315	112.679	113.354	98.1235	107.803	107.44	122.949
278	6948015	solutecarrierfamily6(neurotransmittertransporter,taurine),member6	Slc6a6	Slc6a6	1012.62	897.166	1112.49	955.063	1102.13	1058.36	1139.38	1110.36	1153.25	1131.23	1058.39	1059.85	877.957	765.196	812.169	804.601	777.743	834.019
279	6932601	Frasersyndrome1homolog(human)	Fras1	Fras1	51.192	54.4497	53.6457	58.5338	47.1306	50.1054	46.1608	48.6156	48.0156	47.9472	52.1687	51.8426	66.293	66.4486	64.0207	62.3102	71.8122	68.4913
280	6993713	collagen,typeV,alpha3	Col5a3	Col5a3	114.109	117.528	104.035	129.809	103.799	121.296	98.0417	101.989	103.372	107.194	112.235	97.7021	144.088	149.947	137.772	163.445	168.971	173.455
281	6900821	dihydropyrimidinedehydrogenase|predictedgene,32444	Dpyd|Gm32444	Dpyd	89.353	81.476	99.522	78.8316	85.9747	79.8609	89.679	88.217	83.5708	84.1078	78.6822	81.2286	60.0954	64.2795	63.7625	56.7568	58.592	57.3872
282	6966198	serineproteaseinhibitor,Kunitztype2	Spint2	Spint2	97.2778	90.7191	110.007	125.543	103.604	103.819	139.386	113.946	115.163	115.944	117.776	110.423	82.0741	74.6219	74.4104	79.8877	71.8838	77.4728
283	6988855	celladhesionmolecule1	Cadm1	Cadm1	113.718	111.859	100.084	109.996	101.269	113.507	124.569	124.598	113.284	115.651	114.19	122.168	86.5834	90.0674	77.6447	97.0439	78.4077	79.8901
284	6937056	solutecarrierfamily5(sodium-dependentvitamintransporter),member6	Slc5a6	Slc5a6	115.556	108.688	114.776	112.657	113.821	111.913	111.862	111.777	108.186	125.451	119.582	108.98	96.1839	91.0477	93.5452	95.3488	95.8219	90.6827
285	6966138	suppressorofTy5	Supt5	Supt5	375.983	368.41	381.837	352.434	373.103	393.456	369.022	392.732	401.221	372.892	380.974	387.494	325.043	331.325	321.282	331.737	313.35	299.633
286	6960915	ATPase,classV,type10A	Atp10a	Atp10a	66.6267	74.3044	70.9018	73.9888	72.6674	70.6087	62.1288	65.1902	69.9972	67.3673	73.0874	65.435	101.906	86.0362	81.6191	92.7313	98.5504	97.6614
287	6972750	paternallyexpressed3	Peg3	Peg3	72.5157	73.5565	68.0987	76.2502	70.0498	64.2217	60.8107	75.6634	74.2854	83.9698	78.5717	64.7111	116.751	118.137	99.6392	112.969	125.167	114.926
288	6855891	raftlinlipidraftlinker1	Rftn1	Rftn1	165.561	159.939	186.534	170.133	159.622	174.804	146.231	148.567	163.666	169.155	144.527	143.969	285.723	284.54	213.272	257.172	364.341	349.826
289	6797969	delta-like1homolog(Drosophila)|maternallyexpressed3|predictedgene,34017|microRNA1906-1|microRNA1906-2	Dlk1|Meg3|Gm34017|Mir1906-1|Mir1906-2	Dlk1	135.122	119.258	134.205	123.976	110.629	118.173	104.164	100.141	130.715	131.618	117.051	111.511	229.146	323.704	189.117	266.407	400.207	334.094
290	6792760	nuclearproteinlocalization4homolog(S.cerevisiae)	Nploc4	Nploc4	899.034	976.072	1036.13	1029.08	1053.24	1061.06	1032.61	1155.44	1045.88	968.33	957.238	989.33	808.98	742.302	766.789	745.632	727.444	683.082
291	6881837	SEC23homologB,COPIIcoatcomplexcomponent	Sec23b	Sec23b	210.024	228.553	217.648	227.931	257.349	260.11	284.232	256.715	242.031	259.958	256.591	244.73	190.207	149.285	183.691	148.963	172.941	150.553
292	6762961	predictedgene15453|RNAbindingmotifprotein3	Gm15453|Rbm3	Gm15453	2248.5	2736.26	2419.37	2694.87	2779.62	3085.64	3025.62	2790.15	2605.99	2455.83	2444.83	2688.56	1096.92	1201.01	1874.9	1203.93	1195.09	1489.53
293	6789237	RANguaninenucleotidereleasefactor	Rangrf	Rangrf	604.37	621.925	607.003	563.442	508.042	623.929	549.657	530.425	567.702	556.277	536.072	541.213	725.446	732.077	665.573	726.93	695.692	719.291
294	6812871	dystrobrevinbindingprotein1	Dtnbp1	Dtnbp1	368.452	343.801	386.607	339.072	359.574	376.262	349.994	356.454	342.826	341.464	327.312	360.337	280.606	281.422	292.079	269.827	253.882	281.711
295	6990685	glutathioneS-transferase,alpha4	Gsta4	Gsta4	499.336	426.063	494.446	411.888	471.535	361.831	455.212	417.951	443.052	435.099	446.07	428.264	276.149	283.447	328.181	286.25	280.282	253.812
296	6835945	kelch-like38	Klhl38	Klhl38	899.027	863.064	899.73	881.441	957.531	959.037	953.297	941.986	784.928	638.751	936.57	982.612	379.713	411.582	561.448	356.471	310.602	280.299
297	6845079	apolipoproteinD	Apod	Apod	985.911	960.941	732.127	696.572	898.178	783.971	1090.15	859.293	1034.17	849.012	883.198	990.145	503.736	376.042	564.964	573.617	455.264	447.043
298	6831637	glutamatereceptor,ionotropic,N-methylD-aspartate-associatedprotein1(glutamatebinding)	Grina	Grina	1154.07	1263.3	1273.77	1301.17	1352.97	1429	1323.57	1368.99	1205.26	1187.09	1283.03	1248.65	987.177	991.539	861.318	942.049	866.931	957.331
299	6974039	Rhoguaninenucleotideexchangefactor(GEF7)	Arhgef7	Arhgef7	207.887	195.442	217.543	193.198	195.53	182.854	178.713	195.87	211.803	180.747	188.821	186.96	250.044	256.637	230.094	270.671	272.045	272.982
300	6913928				29.1992	43.5199	33.0432	28.5047	29.1904	23.4176	23.0788	25.5398	23.1582	30.1258	25.0252	23.3749	65.3139	39.1424	67.1339	73.1906	58.1486	68.5921
301	6848214	C2calcium-dependentdomaincontaining2|predictedgene,41514	C2cd2|Gm41514	C2cd2	760.444	839.217	906.911	912.108	923.561	911.588	801.72	802.868	804.586	871.37	801.178	831.343	1109.08	1100.9	981.074	1044.33	1103.56	1052.73
302	6949011	caveolin3	Cav3	Cav3	316.123	282.219	281.459	319.88	303.954	347.129	298.915	299.365	291.11	296.393	296.244	315.136	379.42	377.526	394.832	393.232	426.704	445.457
303	6960621	HIV-1tatinteractiveprotein2,homolog(human)	Htatip2	Htatip2	103.451	96.9253	106.413	90.2019	97.7142	99.0398	106.778	105.241	96.7363	100.358	94.5062	91.8385	72.5271	72.4574	76.2759	83.2402	76.0751	70.4753
304	6909941	bonemorphogeneticproteinreceptor,type1B	Bmpr1b	Bmpr1b	123.85	130.32	134.797	128.168	143.293	133.656	145.987	144.964	128.832	131.302	133.098	156.704	110.474	96.3006	99.5705	88.2608	81.1197	80.7716
305	6877608	grancalcin	Gca	Gca	106.071	106.701	114.508	80.4353	115.641	98.3176	115.094	111.558	96.8418	110.67	101.986	106.181	71.7018	60.2684	76.8432	61.9629	62.3653	58.5061
306	6939725	sulfotransferasefamily1E,member1	Sult1e1	Sult1e1	29.9602	37.503	32.0039	30.4654	35.4331	37.6722	33.9203	35.5318	31.2696	30.8269	34.0228	43.3859	21.9842	21.4812	23.8034	22.4838	20.5502	21.6424
307	6912113	F-boxandleucine-richrepeatprotein4	Fbxl4	Fbxl4	149.072	151.84	164.489	151.125	166.615	168.166	187.461	166.675	138.977	154.397	137.483	177.117	103.662	95.5204	112.827	83.2191	84.719	75.4245
308	6758367	methyltransferaselike21E	Mettl21e	Mettl21e	32.1088	31.3353	42.2821	34.5514	34.9859	31.9183	31.6941	31.8186	30.6093	32.6524	27.6839	29.918	63.0942	53.5398	68.0892	45.045	89.3439	75.306
309	6827135	MYCbindingprotein2	Mycbp2	Mycbp2	340.36	343.95	391.666	366.109	360.938	322.304	381.324	410.252	437.63	384.154	354.237	401.776	283.622	296.892	314.813	270.96	267.523	251.618
310	6979851	translin-associatedfactorX	Tsnax	Tsnax	804.163	821.098	862.693	810.914	840.706	934.795	896.612	879.87	858.169	805.259	762.287	844.923	702.399	624.108	678.761	636.851	619.81	629.686
311	6974647	ankyrin1,erythroid	Ank1	Ank1	172.933	177.855	173.961	172.495	163.4	177.717	162.419	169.02	172.513	169.126	161.27	159.172	196.229	202.527	188.526	199.884	185.118	188.001
312	7018773	TAF9BRNApolymeraseII,TATAboxbindingprotein(TBP)-associatedfactor	Taf9b	Taf9b	163.395	215.126	211.216	173.642	235.03	201.249	245.153	237.805	204.254	233.444	220.975	238.075	145.017	115.271	164.333	131.976	134.242	118.808
313	6785440	HGF-regulatedtyrosinekinasesubstrate	Hgs	Hgs	187.692	187.352	187.532	187.688	186.128	186.607	186.607	217.911	198.51	200.595	203.558	198.064	158.51	161.076	145.057	167.935	146.66	174.083
314	6922106	majorurinaryprotein7|majorurinaryprotein1	Mup7|Mup1	Mup7	32.5289	30.2949	28.136	26.4694	25.2086	24.6407	24.3739	24.3068	24.5164	28.1759	27.31	24.1206	45.2465	33.5128	54.0119	40.8498	46.1739	45.8052
315	6890375	transformationrelatedprotein53bindingprotein1	Trp53bp1	Trp53bp1	142.948	151.702	156.903	135.17	149.24	148.377	163.261	160.527	161.157	149.054	142.981	144.788	123.044	117.812	125.908	117.003	120.534	106.621
316	7015831	monoamineoxidaseB	Maob	Maob	296.994	290.808	317.217	251.345	324.162	274.318	317.05	238.952	255.239	264.882	245.16	273.416	169.509	119.665	192.213	138.406	138.383	139.721
317	6962094	transmembrane6superfamilymember1|predictedgene,32695	Tm6sf1|Gm32695	Tm6sf1	179.785	125.423	181.089	140.342	181.313	163.14	133.126	141.388	137.834	154.438	138.9	129.485	292.691	213.541	220.356	252.846	331.058	276.826
318	6977861	lonpeptidase2,peroxisomal	Lonp2	Lonp2	532.091	506.905	504.027	479.258	544.742	559.145	671.66	647.8	542.489	484.289	489.785	522.6	387.181	312.416	387.915	295.426	309.979	304.743
319	6946759	PRdomaincontaining5	Prdm5	Prdm5	55.9625	59.5327	55.4164	53.5439	52.6788	51.8028	52.7764	51.6245	55.2405	54.3444	55.1091	51.1225	61.1968	64.7845	62.6219	62.4294	65.6931	64.6994
320	6886039	stomatin	Stom	Stom	428.241	425.18	493.185	381.474	449.286	411.353	469.021	425.926	478.884	402.685	438.949	402.503	333.369	224.532	279.43	284.409	244.144	226.273
321	6785745	phosphoglyceratemutase2	Pgam2	Pgam2	4116.88	4460.42	4174.28	4179.63	4084.64	4199.11	4077.35	4065.8	4120.62	4278.41	4401.46	4272.09	4968.84	5247.7	4793.51	5398.32	5287.16	5912.27
322	6957138	prolyl3-hydroxylase3	P3h3	P3h3	93.0937	97.7757	95.3109	89.4655	91.3474	93.082	98.81	91.575	87.19	93.7841	96.062	90.5875	108.335	114.119	103.726	115.066	111.438	115.074
323	6929312	negativeregulatorofubiquitin-likeproteins1	Nub1	Nub1	449.019	453.996	457.858	436.325	498.905	471.245	485.99	442.613	431.064	417.746	443.574	481.702	353.187	276.199	362.478	293.988	320.705	324.326
324	6899889	T-box15	Tbx15	Tbx15	990.323	1036.46	1004.23	1057.96	1039.74	1064.79	1021.68	1018.69	987.333	1091.43	1143.71	1133.54	934.068	833.854	764.98	740.45	776.809	748.809
325	6894304	sterilealphamotifdomaincontaining10	Samd10	Samd10	89.8302	108.117	93.5385	105.93	113.232	122.402	98.6233	106.648	97.7215	101.909	111.611	105.4	77.5572	68.4206	75.7029	72.4003	72.7216	66.7244
326	6957051	solutecarrierfamily2(facilitatedglucosetransporter),member3	Slc2a3	Slc2a3	247.025	293.757	225.422	285.013	317.301	353.802	276.584	265.412	207.416	223.945	257.273	283.674	136.368	121.387	162.456	133.627	100.606	119.16
327	6968708	polymerase(DNAdirected),gamma	Polg	Polg	189.705	191.539	201.458	185.813	196.014	193.689	199.928	182.994	194.384	194.483	182.047	190.841	228.621	224.616	213.93	213.538	224.827	237.746
328	6792500	acyl-CoenzymeAoxidase1,palmitoyl|predictedgene,39475	Acox1|Gm39475	Acox1	1156.05	1120.66	1116.04	958.749	1134.77	1021.71	1173.51	1126.83	1167.62	1107.35	1129.52	1116.28	892.936	812.285	917.985	899.19	747.213	756.838
329	6931168	RIKENcDNA0610040J01gene	0610040J01Rik	0610040J01Rik	182.181	161.756	164.078	166.496	161.257	185.843	176.905	191.925	167.647	184.504	177.424	180.013	149.822	142.643	138.627	147.382	128.115	133.722
330	6975861	sorbinandSH3domaincontaining2	Sorbs2	Sorbs2	452.569	522.29	482.849	550.047	526.083	561.027	512.584	535.577	532.274	520.995	493.02	518.825	394.782	352.098	394.343	361.696	288.189	303.682
331	6949230	cullin-associatedandneddylation-dissociated2(putative)|microRNA7660	Cand2|Mir7660	Cand2	739.403	808.195	841.276	848.645	821.871	869.744	785.694	804.99	798.61	761.486	841.002	774.759	708.141	575.792	547.978	588.254	595.463	550.641
332	6788784	flightlessIhomolog(Drosophila)	Flii	Flii	664.827	667.83	691.829	694.913	758.895	742.414	788.178	758.807	735.39	716.337	720.195	727.171	648.871	592.574	625.934	583.83	595.758	610.39
333	6765119	potassiumchanneltetramerisationdomaincontaining3	Kctd3	Kctd3	113.323	114.83	120.557	125.173	128.582	129.632	108.486	112.15	113.463	121.287	120.35	109.996	138.601	153.395	142.387	141.002	169.729	156.488
334	6824146	familywithsequencesimilarity213,memberA	Fam213a	Fam213a	622.713	578.302	621.765	602.872	791.24	606.569	727.726	611.678	609.097	542.142	574.882	723.891	379.554	375.29	451.283	407.514	365.671	332.422
335	6944952	staphylococcalnucleaseandtudordomaincontaining1	Snd1	Snd1	406.51	424.347	417.18	427.112	457.594	475.836	492.588	494.481	424.95	430.928	403.317	442.669	361.223	297.476	342.415	315.566	327.434	328.924
336	6922335	tenascinC	Tnc	Tnc	59.7416	64.9729	72.087	73.1449	78.8148	70.8688	59.3706	63.611	68.4804	57.9563	73.7572	57.6544	98.1266	99.2313	89.745	83.304	98.8702	94.4969
337	6774404	DEAD(Asp-Glu-Ala-Asp)boxpolypeptide21	Ddx21	Ddx21	369.136	384.697	372.015	396.429	390.88	387.481	404.242	399.802	360.145	397.735	364.544	398.111	316.56	310.711	342.602	297.452	332.452	307.983
338	6897557	periostin,osteoblastspecificfactor	Postn	Postn	97.8988	79.9337	128.644	115.189	125.673	87.2037	90.0165	80.1215	89.7831	75.2036	86.8665	85.2299	178.902	146.128	142.665	137.177	196.428	163.508
339	6769197	coldinducibleRNAbindingprotein	Cirbp	Cirbp	480.795	460.312	446.708	400.709	437.464	402.352	481.347	433.646	395.522	423.861	434.81	434.074	271.643	335.874	350.353	287.467	267.021	290.022
340	6935145	RIKENcDNAA430033K04gene	A430033K04Rik	A430033K04Rik	93.8931	89.2885	94.0691	96.6147	99.0877	91.2537	95.1482	89.1571	88.3728	93.8917	98.0772	98.0722	81.5857	69.5586	78.5161	71.7677	77.1595	77.6065
341	6837428	cytochromeb5reductase3	Cyb5r3	Cyb5r3	308.192	307.715	342.623	317.225	337.79	293.096	310.797	329.165	355.848	310.409	355.454	327.82	272.61	263.609	259.234	268.869	242.395	261.03
342	6974490	1-acylglycerol-3-phosphateO-acyltransferase5(lysophosphatidicacidacyltransferase,epsilon)	Agpat5	Agpat5	104.341	99.3224	103.835	96.2832	109.725	102.046	102.521	96.5276	96.8862	102.187	83.8721	95.7664	142.776	131.769	137.375	110.835	145.334	132.275
343	6918029	transmembraneandcoiled-coildomains4	Tmco4	Tmco4	139.283	157.554	150.689	134.836	157.099	170.226	185.437	176.632	171.138	158.469	158.233	162.235	118.076	128.503	123.01	129.943	103.394	118.447
344	6974113	ATPase,classVI,type11A|predictedgene,39133	Atp11a|Gm39133	Atp11a	396.86	407.361	414.135	399.329	361.444	396.146	370.363	387.614	400.265	407.473	371.74	366.385	547.486	489.652	468.12	459.166	502.552	456.21
345	6970857	Gprotein-coupledreceptor,familyC,group5,memberB	Gprc5b	Gprc5b	209.646	244.633	239.767	218.611	246.306	233.712	242.74	275.616	304.092	253.994	219.428	249.965	176.763	168.506	167.657	173.83	194.032	193.034
346	6835005	poly(A)bindingprotein,cytoplasmic1	Pabpc1	Pabpc1	823.568	892.981	921.165	937.565	771.981	805.458	863.341	840.369	829.896	873.468	731.736	825.733	1032.42	1081.68	1051.99	1155.85	1196.03	1208.03
347	6954613	ringfingerprotein181	Rnf181	Rnf181	361.118	374.628	394.051	380.565	402.699	404.784	422.684	415.316	392.584	348.92	384.969	402.401	311.74	316.38	330.807	304.683	321.586	321.492
348	6802316	aldehydedehydrogenasefamily6,subfamilyA1	Aldh6a1	Aldh6a1	1382.47	1447.92	1377.79	1342.81	1462.14	1318.88	1585.13	1366.13	1253.58	1285.22	1280.78	1409.05	993.309	845.489	1089.52	758.903	790.35	733.75
349	6939966	cyclin-dependentkinase-like2(CDC2-relatedkinase)	Cdkl2	Cdkl2	60.2569	59.9817	59.4315	57.9992	69.1876	62.0673	81.5888	67.7428	68.4758	67.8684	59.9188	69.4198	53.4617	48.8106	52.4032	45.6516	50.7454	46.1053
350	6917933	perlecan(heparansulfateproteoglycan2)	Hspg2	Hspg2	590.771	533.761	638.707	593.659	550.089	556.435	480.421	513.122	545.515	558.533	539.362	463.727	737.264	722.44	610.422	757.332	826.276	804.221
351	6839135	RNAbindingprotein,fox-1homolog(C.elegans)1	Rbfox1	Rbfox1	1198.66	1227.02	1241.36	1249.64	1306.75	1275.17	1296.44	1316.69	1208.39	1253.25	1269.7	1224.96	1086.19	1108.14	1120.65	1130.04	1016.07	1040.37
352	6881267	spermineoxidase	Smox	Smox	2468.87	3131.58	2351.33	2852.37	2633.95	3276.27	1927.04	2019.2	1630.31	3087.18	2879.78	2122.97	5798.16	4076.46	3964.93	5043.36	5451.39	5661.46
353	7020636	taxilingamma	Txlng	Txlng	146.035	144.896	155.399	155.269	163.012	161.268	169.387	164.451	157.791	160.036	151.402	178.95	133.852	131.911	140.349	124.993	127.662	134.397
354	6866116	asparaginyl-tRNAsynthetase	Nars	Nars	1327.37	1223.96	1306.15	1322.1	1488.21	1418.88	1351.25	1286.53	1190.43	1260.62	1324.5	1359.33	1064.12	913.986	1046.95	1050.83	953.582	940.284
355	6806034	serine(orcysteine)peptidaseinhibitor,cladeB,member6b|serine(orcysteine)peptidaseinhibitor,cladeB,member9	Serpinb6b|Serpinb9	Serpinb6b	38.0217	38.7768	39.4938	40.3357	39.9036	40.0578	39.1509	38.9898	39.1692	38.4635	40.076	39.1704	36.1159	37.2011	36.1124	36.2236	36.0035	34.8129
356	6941761	calcium/calmodulin-dependentproteinkinasekinase2,beta	Camkk2	Camkk2	91.7175	89.2146	96.4245	87.7226	83.1442	89.1542	81.0993	85.4425	85.8005	94.7275	93.6889	77.9793	115.251	108.55	102.828	114.738	112.69	122.225
357	6829281	familywithsequencesimilarity134,memberB	Fam134b	Fam134b	929.114	1206.83	1148.9	1189.85	1384.65	1122.38	1389.86	1259.69	1237.86	1098.39	1061.02	1223.47	761.454	748.224	856.767	582.308	591.759	713.679
358	6876089	ubiquitinspecificpeptidase20	Usp20	Usp20	116.279	118.497	126.133	123.608	130.155	119.263	121.526	130.785	131.527	122.863	128.756	119.053	108.4	100.924	104.946	111.792	98.7189	99.6766
359	6764953	transforminggrowthfactor,beta2	Tgfb2	Tgfb2	140.646	153.578	153.909	158.951	152.331	158.271	174.694	187.812	176.366	146.305	160.127	157.271	132.317	116.34	125.149	131.705	117.44	130.39
360	6987358	phosphodiesterase4A,cAMPspecific|predictedgene,35977	Pde4a|Gm35977	Pde4a	266.312	257.339	305.538	252.278	230.43	262.827	234.029	243.119	236.523	258.055	265.476	235.438	343.915	344.354	314.942	371.848	321.369	307.99
361	6899578	tudorandKHdomaincontainingprotein	Tdrkh	Tdrkh	102.32	106.253	117.381	95.1273	113.389	113.561	124.004	122.994	101.352	106.431	78.4317	117.253	73.9916	56.2632	65.4944	49.7599	48.0337	44.2972
362	6750560	tubulintyrosineligase-likefamily,member4	Ttll4	Ttll4	158.922	184.62	190.149	199.484	184.763	184.628	165.505	177.782	181.906	184.05	166.172	170.631	263.119	238.983	204.956	228.067	256.581	229.993
363	6813187	semadomain,immunoglobulindomain(Ig),transmembranedomain(TM)andshortcytoplasmicdomain,(semaphorin)4D|predictedgene,19281	Sema4d|Gm19281	Sema4d	231.396	243.939	248.952	234.898	238.95	239.611	242.046	254.487	239.003	248.19	230.278	212.027	324.476	290.107	270.031	300.52	290.962	308.529
364	6936679	serine/arginine-richproteinspecifickinase2	Srpk2	Srpk2	357.47	380.568	439.005	369.544	382.2	387.216	398.48	425.394	445.743	447.775	422.47	444.247	324.93	317.901	348.69	265.282	321.23	262.604
365	6937052	prolactinregulatoryelementbinding	Preb	Preb	315.31	290.68	308.588	298.294	314.815	289.479	291.345	293.783	295.448	319.145	303.605	260.777	369.205	372.25	333.778	371.899	359.048	368.433
366	6769535	tissueinhibitorofmetalloproteinase3	Timp3	Timp3	839.421	1053.74	985.906	923.341	942.631	982.004	1091.61	1042.93	1006.66	1059.04	1098.86	1019.93	754.545	577.894	629.071	606.166	882.693	704.625
367	6977975	adenylatecyclase7	Adcy7	Adcy7	94.4754	94.6273	89.1828	97.5554	98.0546	94.3483	87.4006	88.6648	100.446	93.3784	101.111	86.7058	126.237	130.241	109.167	123.127	125.286	151.983
368	6769597	insulin-likegrowthfactor1	Igf1	Igf1	63.3423	75.4543	62.4023	73.2173	69.879	69.1317	60.2343	56.5169	53.3783	63.2132	71.2869	63.1375	101.465	97.9949	79.5802	95.0232	131.78	119.951
369	6955228	annexinA4	Anxa4	Anxa4	140.81	130.96	119.738	128.472	155.674	141.201	157.385	166.984	153.295	147.438	151.764	148.909	124.205	92.216	118.714	99.4618	96.4715	89.0044
370	6962491	synaptotagmin-like2	Sytl2	Sytl2	45.9892	45.5135	50.1864	54.5434	51.1231	51.8481	46.3423	45.6198	48.8368	46.6213	46.1534	44.6021	58.4421	57.1965	62.3674	52.6165	61.2264	60.407
371	7013835	tenomodulin	Tnmd	Tnmd	93.1649	98.7323	129.48	98.6526	118.219	100.206	98.2717	72.9868	90.4524	77.8187	107.599	76.6343	182.237	161.691	157.784	118.357	195.186	177.795
372	6755158	myelinproteinzero	Mpz	Mpz	902.7	675.01	518.87	556.531	659.675	656.458	604.963	478.359	635.529	570.8	536.03	604.745	819.512	1126.45	1017.82	1184.79	1227.39	1048.03
373	6855876	dishevelledassociatedactivatorofmorphogenesis2	Daam2	Daam2	66.219	71.1357	72.3594	66.8062	66.0839	67.4287	66.5062	66.4054	66.5163	64.5875	64.5045	61.7555	79.1675	84.2926	72.9662	83.1262	75.5152	74.4116
374	6764370	phospholipaseDfamily,member5	Pld5	Pld5	50.6938	50.2331	51.9085	53.3036	46.0262	57.8192	55.6522	60.362	52.6379	59.7636	49.275	62.3824	40.9009	38.5789	44.0499	44.4676	37.6692	40.5148
375	6828492	RPTORindependentcompanionofMTOR,complex2	Rictor	Rictor	155.936	154.645	167.08	157.116	168.834	155.725	171.375	173.442	171.59	166.145	157.075	175.123	150.108	130.899	140.181	118.514	127.179	118.167
376	6846497	ST3beta-galactosidealpha-2,3-sialyltransferase6	St3gal6	St3gal6	1912.84	1953.89	2202.2	2240.56	2389.89	2272.81	2192.15	2087.23	2073.34	1926.99	2046.22	2191.17	1521.21	1214.95	1737.12	1402.6	1436.76	1296.17
377	6881100	zincfingerCCCHtypecontaining6	Zc3h6	Zc3h6	70.1438	79.4752	84.0611	65.5415	70.0281	65.1244	82.2974	79.749	89.4669	77.3377	78.224	87.7486	53.0349	57.0314	68.2863	48.9582	55.9458	51.6056
378	6766046	pleiomorphicadenomagene-like1|hydatidiformmoleassociatedandimprintedtranscript	Plagl1|Hymai	Plagl1	58.8047	56.6189	54.8141	58.9454	58.4325	55.4882	57.1065	54.0331	54.8211	55.0934	63.2732	61.2864	68.3948	72.4647	66.9967	79.6851	79.749	74.1497
379	6852031	myomesin1|predictedgene,29828	Myom1|Gm29828	Myom1	5128.67	5403.47	5348.28	5376.7	5279.93	5149.41	5512.31	5633.78	5726.77	5420.05	5319.2	5669.42	5077.66	4583.94	5077.28	4550.03	4807.81	4558.05
380	6971649	carboxypeptidaseX2(M14family)	Cpxm2	Cpxm2	178.659	171.03	219.869	206.245	214.421	171.215	185.734	146.046	181.884	152.136	180.612	145.945	244.414	285.646	248.073	228.595	306.847	306.105
381	6773537	thymineDNAglycosylasepseudogene	Gm9855|Tdg	Gm9855	183.713	146.961	162.677	159.685	179.067	163.342	160.83	182.593	165.383	159.629	141.994	181.903	214.791	243.565	246.216	216.263	229.471	272.405
382	6946204	sortingnexin10	Snx10	Snx10	78.7663	80.9848	82.0903	77.2054	80.4211	84.1303	88.0578	85.1711	77.4417	74.1309	83.8179	81.7077	70.404	69.4272	68.621	63.9469	67.3061	63.1349
383	6786945	ciliaandflagellaassociatedprotein36	Cfap36	Cfap36	99.1509	135.452	119.438	127.181	164.776	126.759	177.391	165.33	175.628	125.595	125.538	156.878	93.966	70.7703	93.5143	68.2271	88.7782	76.5243
384	6819032	Rhoguaninenucleotideexchangefactor(GEF)40	Arhgef40	Arhgef40	96.2099	89.251	91.6189	93.0464	93.2218	86.343	81.8105	86.1449	87.4099	83.977	95.7357	84.2479	97.2817	105.318	100.891	105.678	102.431	106.061
385	6763208	majorhistocompatibilitycomplex,classI-related	Mr1	Mr1	373.23	414.128	379.329	401.243	397.295	404.266	413.742	420.588	338.307	338.07	410.922	418.172	273.456	257.122	307.226	212.771	236.049	198.791
386	6782828	proteasome(prosome,macropain)26Ssubunit,non-ATPase,11	Psmd11	Psmd11	1094.6	1299.85	1207.63	1277.61	1311.82	1281.08	1338.83	1367.71	1285.18	1269.14	1382.5	1351.24	1182.49	1000.72	1028.77	939.897	1056.46	956.038
387	6996695	myocardialzonulaadherensprotein|polymerase(RNA)II(DNAdirected)polypeptideM	Myzap|Polr2m	Myzap	874.898	880.29	817.944	774.324	843.247	821.522	828.967	757.554	819.762	762.287	896.174	887.633	984.928	1138.9	1182.15	1073.25	991.713	1065.56
388	7018366	ectodysplasinA2receptor	Eda2r	Eda2r	177.745	216.715	182.457	283.225	286.29	235.009	367.567	369.671	276.704	226.34	236.126	267.58	167.205	93.0588	125.948	62.3128	90.365	71.2187
389	6775201	collagen,typeXVIII,alpha1	Col18a1	Col18a1	98.6027	108.62	105.598	118.602	101.301	108.463	97.0354	92.3702	95.0625	103.423	105.147	91.3578	120.229	120.083	118.119	141.057	138.133	140.169
390	6792019	calciumchannel,voltage-dependent,gammasubunit1	Cacng1	Cacng1	1986.07	2692.18	2469.05	3006.68	2866.73	3265	3136.19	3254.16	2807.18	2447.61	2818.55	2842.04	1960.51	1802.79	1706.1	1714.33	1441.61	1632.41
391	6960328	Harveyratsarcomaoncogene,subgroupR	Rras	Rras	380.39	370.24	375.748	374.212	405.354	378.199	467.292	393.457	422.45	396.099	406.782	399.882	321.428	323.235	295.464	365.237	334.618	332.988
392	6907623	prostaglandinF2receptornegativeregulator	Ptgfrn	Ptgfrn	113.242	122.638	136.137	124.991	130.957	124.014	105.613	111.824	115.96	112.426	131.577	119.492	170.696	151.89	140.988	150.318	185.98	175.902
393	6913777	Akinase(PRKA)anchorprotein2|paralemminAkinaseanchorprotein	Akap2|Pakap	Akap2	307.621	284.08	257.954	260.412	260.227	253.864	236.721	264.554	260.688	286.178	263.743	251.332	397.699	324.569	328.014	328.193	369.09	350.141
394	6799651	traffickingproteinparticlecomplex12	Trappc12	Trappc12	175.482	168.596	165.664	169.75	169.563	163.81	183.296	165.045	162.566	167.258	160.612	165.735	147.874	135.904	151.928	145.12	138.833	139.67
395	6880627	cyclinD-typebinding-protein1	Ccndbp1	Ccndbp1	207.824	237.3	243.898	201.121	235.696	230.682	293.072	231.798	221.572	223.004	211.779	241.892	173.103	149.567	183.092	157.484	152.99	165.837
396	6908079	glutathioneS-transferase,mu2	Gstm2	Gstm2	367.361	389.602	491.689	343.555	381.388	401.59	615.069	450.036	461.283	400.323	380.482	400.78	236.527	280.091	295.793	262.012	265.579	234.988
397	6796606	lin-52homolog(C.elegans)	Lin52	Lin52	140.936	152.812	140.734	127.527	142.308	135.548	178.893	156.047	152.368	145.812	135.377	154.677	113.922	113.608	129.858	105.497	110.964	105.798
398	6764007	hydroxysteroid(17-beta)dehydrogenase7	Hsd17b7	Hsd17b7	221.589	228.93	180.596	232.646	208.578	230.754	268.508	285.383	220.121	226.566	191.06	230.104	150.132	108.202	170.497	115.487	143.78	114.7
399	6843340	dopeyfamilymember2	Dopey2	Dopey2	238.362	252.004	258.723	255.415	228.883	234.842	243.005	241.41	248.218	245.304	208.739	229.008	347.075	328.751	273.825	321.109	291.514	301.135
400	6863605	aquaporin4	Aqp4	Aqp4	288.75	226.992	275.719	180.568	228.436	205.765	186.57	170.444	202.902	218.844	224.192	220.548	415.036	279.046	373.416	347.182	445.483	396.499
401	6797758	poly(A)polymerasealpha	Papola	Papola	495.293	521.684	515.73	515.679	504.085	483.575	453.873	501.741	505.016	513.767	437.691	517.989	623.526	572.919	586.937	593.085	653.438	579.969
402	6968018	myocyteenhancerfactor2A	Mef2a	Mef2a	1017.53	1082.87	1153.24	1132.55	1118.99	1021.53	1100.05	1162.41	1125.75	1142.39	1142.8	1161.93	1034.8	839.886	949.507	865.476	841.516	803.225
403	6985006	solutecarrierfamily12,member4	Slc12a4	Slc12a4	215.219	209.068	216.096	188.37	213.534	197.262	206.289	225.66	225.818	217.703	225.541	224.099	169.89	201.275	174.938	183.025	179.332	174.907
404	6970496	dickkopfhomolog3(Xenopuslaevis)	Dkk3	Dkk3	148.226	141.123	218.729	153.339	158.993	157.394	156.09	132.069	125.358	143.167	170.143	158.005	92.1873	89.8046	83.5796	98.3517	63.2348	76.5316
405	6782456	inositolpolyphosphate5-phosphataseK	Inpp5k	Inpp5k	346.751	386.532	358.04	349.534	384.583	362.483	372.715	338.103	341.12	363.416	382.778	355.927	300.625	288.732	310.705	282.751	291.206	317.816
406	6953810	indolethylamineN-methyltransferase	Inmt	Inmt	344.985	456.253	420.927	226.431	361.742	353.822	345.351	267.769	253.842	346.384	402.714	328.087	130.005	138.105	174.796	119.734	141.705	186.755
407	6988722	FXYDdomain-containingiontransportregulator6	Fxyd6	Fxyd6	1310.72	915.798	1188.35	805.355	1182.69	1002.38	1094.8	1053.76	1358.03	1029.5	1227.55	1254.18	453.845	702.859	784.192	627.516	519.754	567.291
408	6907247	histonecluster2,H2aa2|histonecluster2,H2aa1	Hist2h2aa2|Hist2h2aa1	Hist2h2aa2	1047.26	1051.75	1193.55	1183.26	1138.24	1133.78	1315.54	1127.23	999.532	976.37	1335.93	1249.46	902.766	775.676	804.97	759.564	820.642	781.972
409	6880517	calcineurin-likeEFhandprotein1	Chp1	Chp1	646.582	664.756	660.449	690.698	685.103	697.497	717.223	735.624	702.277	652.285	652.126	689.336	604.387	539.2	596.836	565.923	614.613	580.756
410	6749691	spermatogenesisassociated,serine-rich2-like	Spats2l	Spats2l	64.2221	63.141	65.8656	62.5815	67.761	66.3081	62.0225	60.0651	64.8255	60.6391	56.2682	61.3233	81.0669	74.7067	69.6088	83.8486	74.23	69.4982
411	6839607	ATP-bindingcassette,sub-familyC(CFTR/MRP),member1	Abcc1	Abcc1	437.681	502.681	502.634	488.423	477.298	494.355	453.398	516.77	485.88	488.234	464.106	493.799	399.156	421.048	397.893	383.489	398.807	348.567
412	6983513	RhoGTPaseactivatingprotein10	Arhgap10	Arhgap10	482.729	516.056	532.634	527.934	531.2	524.105	483.623	514.359	504.151	490.051	491.8	530.094	619.698	559.837	631.928	567.659	677.437	614.251
413	6997215	transmembraneprotein30A	Tmem30a	Tmem30a	862.593	948.161	929.61	912.371	992.454	927.985	999.246	1017.94	972.808	905.909	880.621	1017.68	764.456	630.651	799.294	596.404	737.477	734.03
414	6980124	translocaseofinnermitochondrialmembrane44	Timm44	Timm44	330.522	331.739	365.777	317.575	371.203	337.592	323.25	325.702	323.279	323.729	324.059	325.38	420.205	401.249	391.63	350.675	401.59	402.173
415	6833259	DAZassociatedprotein2	Dazap2	Dazap2	905.03	904.561	875.337	824.867	969.002	944.286	912.108	803.012	842.147	775.678	820.835	866.607	654.094	636.682	749.236	581.522	602.611	589.072
416	6942380	elastin	Eln	Eln	145.879	157.292	141.117	184.547	163.039	166.315	137.751	124.499	139.365	151.287	142.724	122.62	220.975	196.71	198.854	223.813	320.486	317.719
417	6997197	collagen,typeXII,alpha1	Col12a1	Col12a1	81.954	87.3507	102.363	97.059	104.567	79.2098	86.2216	68.9347	91.2138	67.4429	87.2592	69.4624	140.076	143.946	119.167	102.848	160.769	146.374
418	6792527	ubiquitin-conjugatingenzymeE2O	Ube2o	Ube2o	233.667	224.473	251.908	233.5	229.704	248.699	233.219	250.112	255.137	267.884	230.191	242.287	211.248	215.206	202.265	201.349	198.807	188.27
419	6966910	TBC1domainfamily,member17	Tbc1d17	Tbc1d17	363.241	420.484	390.065	358.903	371.071	406.816	428.108	385.521	401.981	365.952	404.958	365.159	324.888	322.892	300.819	328.436	292.508	296.548
420	6942636	zincfingerprotein68	Zfp68	Zfp68	251.127	307.244	319.582	301.548	340.756	310.751	317.383	317.247	298.682	310.888	333.319	325.832	252.34	230.836	264.077	218.74	225.074	232.768
421	6780983	septin8	Sep8	2008-09-01	158.779	149.208	149.091	163.223	166.511	163.377	143.771	148.428	150.892	160.316	148.769	145.378	166.853	191.78	169.344	193.921	188.22	190.897
422	6984358	carboxylesterase1D	Ces1d	Ces1d	229.777	226.686	294.872	247.552	263.262	260.474	241.673	225.154	180.773	166.489	177.293	258.259	136.444	105.058	143.223	101.086	94.9163	99.182
423	6996432	anteriorpharynxdefective1bhomolog(C.elegans)	Aph1b	Aph1b	90.7211	111.957	128.068	100.077	104.265	106.572	130.068	113.596	114.168	111.917	113.843	122.645	87.5893	81.8571	91.7131	90.2521	85.943	83.737
424	6962961	familywithsequencesimilarity168,memberA	Fam168a	Fam168a	226.886	244.155	275.154	237.265	255.071	276.264	260.87	267.184	282.439	251.736	258.531	246.114	218.334	187.426	204.139	203.59	215.994	187.5
425	6990167	RAR-relatedorphanreceptoralpha|RIKENcDNA9530091C08gene|predictedgene,31262	Rora|9530091C08Rik|Gm31262	Rora	769.729	870	791.508	777.023	811.431	820.895	835.539	859.014	810.043	861.344	841.608	893.137	769.834	664.622	657.945	611.763	721.362	611.507
426	6800427	DnaJ(Hsp40)homolog,subfamilyB,member9	Dnajb9	Dnajb9	298.217	361.692	346.439	269.396	332.457	328.046	433.345	386.262	397.517	446.021	338.015	404.746	281.193	179.698	265.588	164.134	238.422	240.729
427	6774405	DEAD(Asp-Glu-Ala-Asp)boxpolypeptide50	Ddx50	Ddx50	339.32	336.822	336.81	316.582	343.663	340.501	348.327	374.7	352.116	354.863	332.382	364.881	292.447	285.305	333.216	301.053	278.895	282.285
428	6994958	OAFhomolog(Drosophila)	Oaf	Oaf	132.989	125.804	112.643	139.934	124.56	125.588	133.961	124.243	115.265	126.004	115.709	106.267	166.446	157.487	146.297	195.984	168.851	162.144
429	6916773	forkheadboxJ3	Foxj3	Foxj3	278.598	304.275	301.341	288.018	286.038	295.896	305.932	317.476	306.346	294.313	295.955	309.877	268.807	266.459	271.061	260.945	239.892	231.608
430	6882272	caseinkinase2,alpha1polypeptide	Csnk2a1	Csnk2a1	1113.38	1266.27	1248.59	1236.14	1294.43	1248.14	1377.02	1303.83	1308.51	1239.08	1217.04	1326.14	1126.19	1014.99	1109.89	964.675	1101.08	1001.53
431	6804138	trans-actingtranscriptionfactor4	Sp4	Sp4	144.294	167.711	172.474	146.252	156.656	159.932	171.166	174.883	169.22	166.643	144.327	184.889	135.287	113.398	135.341	112.366	125.726	106.247
432	6888797	cAMPresponsiveelementbindingprotein3-like1	Creb3l1	Creb3l1	66.596	78.6174	78.5622	96.0242	83.5876	79.5854	72.8232	74.2256	75.6774	59.1698	79.6473	62.5941	101.97	101.798	97.484	104.771	103.776	99.6477
433	6771655	ankyrinrepeatdomain52	Ankrd52	Ankrd52	393.203	363.045	427.996	398.559	394.294	388.656	336.994	384.003	419.842	411.315	351.505	352.779	504.718	549.232	427.59	517.122	570.625	557.136
434	6871879	proproteinconvertasesubtilisin/kexintype5	Pcsk5	Pcsk5	50.0299	49.0762	52.3706	55.2798	60.5153	50.2774	50.354	46.5123	51.8941	47.363	50.3679	48.2315	75.1966	66.2578	58.027	60.5845	72.0053	64.0453
435	6788822	solutecarrierfamily47,member1	Slc47a1	Slc47a1	217.509	205.348	167.265	173.575	212.148	208.833	185.216	184.548	190.099	201.913	217.864	197.275	273.051	251.23	279.952	267.106	267.415	247.274
436	6820085	hairless	Hr	Hr	219.831	245.159	189.774	263.77	212.771	238.191	154.255	162.207	180.902	225.392	206.771	181.069	329.081	336.01	227.068	337.838	370.509	401.548
437	6784270	interferon-inducedprotein35	Ifi35	Ifi35	90.6192	95.725	92.4425	105.881	89.929	98.2128	86.3644	90.5323	94.4689	95.4857	89.3105	91.8157	116.883	114.606	104.814	104.618	120.123	108.732
438	6762765	celldivisioncycle73,Paf1/RNApolymeraseIIcomplexcomponent|predictedgene,35303|predictedgene,35244	Cdc73|Gm35303|Gm35244	Cdc73	405.667	427.401	464.348	448.601	542.453	469.855	495.072	486.654	451.176	419.099	423.436	477.306	343.02	347.222	366.271	302.977	348.623	306.371
439	7018847	integralmembraneprotein2A	Itm2a	Itm2a	801.568	748.6	937.371	710.795	879.69	789.148	839.5	630.997	587.908	613.8	688.424	689.305	1578.55	996.632	1414.55	887.622	1636.04	1571.42
440	6977254	targetofmyb1homolog(chicken)	Tom1	Tom1	339.207	378.295	393.775	368.284	376.645	382.354	431.831	419.643	416.052	367.228	374.591	410.173	345.561	326.799	325.489	338.763	295.743	317.548
441	6785777	transmembraneemp24proteintransportdomaincontaining4	Tmed4	Tmed4	806.634	775.939	775.39	779.238	900.053	794.864	885.586	823.04	764.056	793.244	902.564	832.387	669.369	728.899	695.671	632.228	650.958	644.141
442	6776105	vezatin,adherensjunctionstransmembraneprotein|microRNA331	Vezt|Mir331	Vezt	262.895	282.651	273.807	286.36	316.407	294.447	293.041	326.315	311.175	268.454	269.691	305.913	240.617	212.467	229.394	182.432	194.287	165.328
443	6838382	KAT8regulatoryNSLcomplexsubunit2	Kansl2	Kansl2	584.78	603.321	602.088	599.109	592.643	598.38	563.04	573.614	622.17	578.363	591.476	571.936	667.475	687.813	699.867	644.977	646.734	621.409
444	6781612	peripheralmyelinprotein22	Pmp22	Pmp22	876.614	669.251	577.941	618.152	803.952	684.271	632.7	549.33	606.212	520.708	629.956	621.907	816.569	875.744	955.794	1021.52	954.705	831.689
445	6971551	arginyltransferase1	Ate1	Ate1	442.324	422.164	475.728	453.307	539.152	504.043	549.29	495.973	514.074	496.857	489.715	503.038	434.005	323.845	379.322	320.911	369.918	294.33
446	6969897	ADP-ribosyltransferase1	Art1	Art1	2358.68	2299.34	2333.83	2131.27	2262.37	2239.88	2248.5	2137.74	2187.71	2077.54	2348.35	2443.42	1663.96	1942.22	1977.79	1647.96	1608.66	1607.98
447	6955295	cellularnucleicacidbindingprotein	Cnbp	Cnbp	6048.48	6857.36	6278.53	6321.51	6985.83	6897.37	7029.64	6454.13	6346.47	6225.78	6351.26	6194.53	5360.89	4748.97	5611.74	4783.3	5190.04	5388.48
448	6998192	phosphatidylinositol3-kinase,catalytic,betapolypeptide	Pik3cb	Pik3cb	150.222	158.746	150.533	154.345	179.197	159.222	160.891	165.17	160.074	147.112	149.864	160.601	136.606	115.93	131.488	126.073	129.777	116.029
449	6871004	synaptotagminXII	Syt12	Syt12	54.6467	57.4587	50.2652	54.1065	56.273	51.4638	45.5293	44.4922	45.084	53.8416	50.6269	49.1217	66.0815	62.5874	67.1837	68.4261	96.9112	89.681
450	6779672	epidermalgrowthfactor-containingfibulin-likeextracellularmatrixprotein1|predictedgene12082|ribosomalproteinSA,pseudogene5	Efemp1|Gm12082|Rpsa-ps5	Efemp1	206.856	188.672	178.758	171.541	218.653	197.16	214.116	179.497	162.518	170.93	163.069	170.152	133.016	88.6852	130.945	116.804	113.626	112.882
451	6949800	prohibitin2	Phb2	Phb2	907.059	912.68	947.06	898.852	1004.23	834.594	895.52	874.664	859.047	880.682	833.76	872.791	979.799	1083.03	1009.89	1053.09	983.012	1031.62
452	6856584	praja2,RING-H2motifcontaining	Pja2	Pja2	1132.58	1151.13	1226.01	1186.47	1337.39	1246.91	1337.33	1297.78	1252.53	1250.33	1173.5	1286.19	1093.95	830.145	1060.06	879.901	970.82	847.613
453	6993754	kelch-likeECH-associatedprotein1	Keap1	Keap1	507.635	507.68	485.078	474.613	485.778	523.969	499.173	484.768	491.637	480.592	511.302	454.643	559.237	596.955	587.979	536.201	541.742	563.375
454	6768076	sphingomyelinphosphodiesterase,acid-like3A	Smpdl3a	Smpdl3a	513.304	587.87	569.153	490.057	600.905	593.392	657.648	576.007	498.288	498.612	502.99	564.883	408.751	359.11	448.216	336.387	327.846	350.521
455	6771207	Wntinhibitoryfactor1	Wif1	Wif1	37.9112	39.7132	39.3576	55.3176	40.4756	42.087	37.6023	34.7502	36.1182	38.7229	42.7441	39.963	56.6916	64.4723	58.2654	50.4542	60.8985	81.1859
456	6822891	retinoicacidreceptor,beta	Rarb	Rarb	244.888	210.392	239.894	234.067	275.867	266.184	284.658	298.369	260.946	273.838	244.72	256.946	193.771	219.018	207.647	159.267	165.193	164.491
457	6922107				26.185	27.3843	26.9751	21.6232	22.3644	22.9531	22.2045	22.7364	21.7315	24.3577	23.3082	22.2796	44.0058	27.9342	47.6738	34.6794	32.3896	45.0189
458	6756383	integratorcomplexsubunit7	Ints7	Ints7	111.591	107.033	111.034	114.157	125.46	104.532	105.029	110.14	107.669	113.662	99.3929	104.804	143.371	129.174	123.776	133.398	123.339	132.219
459	6890332	ubiquitinproteinligaseE3componentn-recognin1	Ubr1	Ubr1	338.949	373.554	356.182	313.854	361.061	340.181	393.818	351.162	360.555	369.334	356.463	378.882	326.166	279.276	311.176	260.241	283.58	256.334
460	6908684	polypyrimidinetractbindingprotein2	Ptbp2	Ptbp2	182.433	177.456	172.234	147.844	173.516	183.398	175.934	189.029	181.537	181.359	176.892	188.269	161.656	138.814	153.461	136.513	140.539	140.585
461	6754306	predictedpseudogene10031|caseinkinase2,alpha1polypeptide	Gm10031|Csnk2a1	Gm10031	2342.95	2488.42	2643.7	2480.59	2586.88	2436.64	2619.63	2588.82	2682.58	2496.06	2808.56	2677.75	2408.11	2333.01	2277.5	2258.61	2197.66	2114.45
462	6973314	zincfingerprotein110	Zfp110	Zfp110	137.331	156.145	144.684	125.752	145.194	136.839	166.996	153.847	147.467	147.175	133.178	146.104	128.047	101.216	121.232	107.348	104.717	105.523
463	6865492	lysyloxidase	Lox	Lox	87.2674	105.215	93.3677	96.9713	102.355	93.2905	89.8603	90.7783	93.1577	86.5327	94.1195	77.3317	122.608	114.485	116.571	99.8656	119.942	129.711
464	6833161	transmembraneBAXinhibitormotifcontaining6	Tmbim6	Tmbim6	1048.98	1052.4	1120.41	1044.54	1031.67	1081.45	1166.3	1146.65	1125.33	1091.72	1008.08	1018.95	929.288	804.453	857.104	749.216	922.902	926.271
465	6947936	aldehydedehydrogenase1family,memberL1	Aldh1l1	Aldh1l1	111.077	106.165	104.754	102.383	107.305	103.407	109.65	106.772	96.9699	102.862	98.858	106.334	73.5663	88.3196	93.1228	82.1441	78.2894	86.8189
466	6761675	erythrocytemembraneproteinband4.1like5	Epb41l5	Epb41l5	59.6979	56.7332	66.0572	56.9248	60.8628	56.0593	62.5842	61.8853	57.98	62.0628	61.1945	59.3193	54.0414	50.8258	53.4701	49.5738	47.573	46.8563
467	6955140	RAB11familyinteractingprotein5(classI)	Rab11fip5	Rab11fip5	158.718	160.043	182.752	161.203	178.868	169.55	169.498	180.209	197.027	157.031	167.018	168.79	128.405	137.441	126.206	151.619	118.721	131.292
468	6825686	proteinphosphatase3,catalyticsubunit,gammaisoform	Ppp3cc	Ppp3cc	317.247	339.889	347.22	344.525	364.134	348.192	326.201	349.058	367.706	323.595	307.456	349.783	267.182	275.243	293.412	280.418	290.602	280.77
469	6879039	proteinkinaseCandcaseinkinasesubstrateinneurons3	Pacsin3	Pacsin3	1399.46	1310.12	1323.87	1450.57	1450.4	1556.21	1359.62	1498.29	1506.34	1415.13	1671.34	1403.12	1204.43	1216.91	1160.02	1243.41	1129.89	1158.61
470	6966588	URI1,prefoldin-likechaperone	Uri1	Uri1	262.87	259.737	309.661	304.371	342.611	284.219	323.595	313.779	294.723	251.518	248.561	317.489	187.735	199.217	237.682	174.069	188.345	172.739
471	6957824	solutecarrierfamily15,member5	Slc15a5	Slc15a5	131.229	155.469	129.775	127.439	143.642	165.204	142.289	113.779	88.3648	133.956	137.047	115.407	83.071	59.3452	85.0057	72.2577	59.5582	63.6731
472	6762195	majorfacilitatorsuperfamilydomaincontaining4	Mfsd4	Mfsd4	130.488	135.556	145.694	118.312	122.031	130.54	125.137	120.52	117.319	117.198	115.969	123.603	90.9795	99.8591	92.5709	108.985	91.5136	91.0122
473	6887823	corepressorinteractingwithRBPJ,1	Cir1	Cir1	120.812	129.649	118.831	109.559	119.059	110.454	138.304	122.91	119.526	117.522	108.79	136.654	97.5091	85.1724	106.288	79.3133	86.767	83.538
474	6912461	mitogen-activatedproteinkinasekinasekinase7	Map3k7	Map3k7	658.105	661.359	700.001	660.605	697.506	688.57	673.364	698.51	683.633	676.322	641.258	703.976	638.311	614.159	598.413	613.545	597.31	583.164
475	6869027	Januskinase2	Jak2	Jak2	465.467	505.793	440.08	481.041	463.042	449.616	418.994	415.491	387.663	469.339	396.735	462.93	631.328	596.19	616.091	468.983	731.434	615.123
476	6908108	synaptophysin-like2	Sypl2	Sypl2	1358.79	1535.69	1640.22	1580.05	1541.51	1680.89	1481.05	1571.19	1533.32	1629.2	1645.87	1560.34	2349.29	2151.2	1732.12	2367.93	2769.18	2627.51
477	6875376		Bmi1	Bmi1	594.237	570.731	625.163	662.84	710.137	640.742	580.771	641.986	625.467	627.875	555.837	678.611	488.02	393.095	492.845	445.426	506.327	449.56
478	6824556	kelch-like33|RIKENcDNAA930018M24gene	Klhl33|A930018M24Rik	Klhl33	119.326	104.247	123.662	94.6236	95.958	95.6199	92.1936	97.2447	95.7782	98.0657	84.1488	93.2377	117.809	159.738	153.6	116.753	149.322	169.502
479	6955431	plexinA1	Plxna1	Plxna1	217.168	210.087	234.191	260.403	234.923	238.2	205.673	228.232	220.919	216.023	207.38	203.726	294.55	254.375	246.122	291.78	279.417	262.29
480	6985330	splicingfactor3b,subunit3	Sf3b3	Sf3b3	274.649	248.978	276.831	290.306	280.99	256.386	266.372	271.331	251.799	266.308	244.331	255.688	326.489	289.08	314.709	298.756	316.388	343.207
481	6803208	DEAD(Asp-Glu-Ala-Asp)boxpolypeptide24	Ddx24	Ddx24	372.486	401.922	406.696	372.149	417.998	395.798	431.83	414.993	392.314	403.277	407.14	421.772	367.527	338.429	360.132	323.117	294.788	302.894
482	6980952	smallintegralmembraneprotein19|predictedgene,39140	Smim19|Gm39140	Smim19	674.661	696.468	717.212	671.111	765.623	741.842	772.983	741.211	664.125	663.939	660.256	747.38	566.122	563.295	632.554	513.857	552.608	538.548
483	6757370	RIKENcDNA4933415F23gene	4933415F23Rik	4933415F23Rik	67.204	83.4558	99.5752	119.655	154.036	120.336	191.872	144.611	226.175	105.58	123.732	114.859	50.4026	72.9353	66.8567	43.7546	41.9872	56.5232
484	6786914	coiled-coildomaincontaining85A	Ccdc85a	Ccdc85a	177.514	158.606	173.984	138.068	160.725	143.107	170.296	160.841	176.141	191.297	198.064	191.838	107.947	146.597	115.01	136.972	135.097	119.03
485	6815058	thrombospondin4	Thbs4	Thbs4	645.82	741.486	963.613	781.39	874.128	727.306	678.427	514.031	769.391	544.136	735.282	506.851	1116.24	1019.92	1020.14	880.595	1255.55	1318.66
486	6908078	glutathioneS-transferase,mu1	Gstm1	Gstm1	875.238	965.562	998.556	878.358	906.32	981.596	1052.68	933.716	940.722	979.485	1003.28	925.558	761.851	848.548	815.331	787.949	674.327	693.197
487	6796415	sushidomaincontaining6	Susd6	Susd6	430.247	407.448	466.93	442.001	450.594	470.749	487.966	495.408	397.236	421.559	397.219	453.634	369.506	350.244	338.93	317.067	336.75	342.468
488	6867707	solutecarrierfamily29(nucleosidetransporters),member2	Slc29a2	Slc29a2	67.389	71.1866	68.5858	66.4848	69.9886	71.9788	67.1077	64.8367	63.3925	69.3922	74.9292	70.4215	80.7684	81.2255	74.8538	80.9368	80.2753	79.4904
489	6757120	staufen(RNAbindingprotein)homolog2(Drosophila)	Stau2	Stau2	276.14	254.407	290.838	239.086	254.116	219.855	283.214	274.842	307.484	264.574	260.795	290.265	223.893	200.517	226.655	218.651	196.105	180.402
490	6849525	ankyrinrepeatandSAMdomaincontaining1	Anks1	Anks1	116.558	116.664	119.011	124.53	119.119	113.473	117.733	116.318	117.703	113.491	122.479	120.784	124.63	141.791	134.369	139.671	130.415	134.027
491	6861322	RNAbindingmotifprotein22	Rbm22	Rbm22	191.897	197.421	204.247	196.281	210.974	205.853	212.351	200.251	202.211	210.992	200.981	212.515	184.938	179.875	192.601	176.368	163.946	176.54
492	6752884	R3Hdomaincontaining1|microRNA128-1	R3hdm1|Mir128-1	R3hdm1	479.683	552.027	536.045	549.486	504.01	515.912	464.621	531.886	537.319	502.357	462.123	559.539	396.118	431.899	411.7	417.426	418.246	377.18
493	6786610	UDP-GlcNAc:betaGalbeta-1,3-N-acetylglucosaminyltransferase2	B3gnt2	B3gnt2	71.4524	78.3795	84.993	69.833	86.8524	77.7212	87.7038	97.8392	83.2418	74.3007	87.898	73.9501	55.1543	56.1332	58.5756	48.3423	50.5926	71.6031
494	6788812	ubiquitinspecificpeptidase22	Usp22	Usp22	236.951	230.205	237.714	238.649	239.138	237.038	261.56	257.713	225.785	228.154	262.704	239.866	222.046	185.433	214.376	182.667	184.745	179.959
495	6969910	ADP-ribosyltransferase1	Art1	Art1	1446.5	1404.77	1391.21	1256.94	1370.03	1410.82	1352.98	1280.37	1325.04	1276.45	1374.6	1465.12	1024.88	1174.01	1206.2	1072.42	986.741	991.474
496	6877297	glycerolphosphatedehydrogenase2,mitochondrial|predictedgene,39813	Gpd2|Gm39813	Gpd2	1158.59	1263.47	1189.4	1192.67	1162.25	1239.31	1244.05	1149.11	1069.19	1182.91	1086.45	996.461	1743.31	1330.82	1566.65	1289.97	1567.61	1490.25
497	6909434	sphingomyelinsynthase2	Sgms2	Sgms2	42.5127	45.0503	45.4921	41.9512	41.6315	40.273	41.4597	37.7926	39.6202	46.2407	43.9431	36.6008	53.5695	50.6088	50.9823	47.0333	56.1185	52.7108
498	6838386	adenylatecyclase6	Adcy6	Adcy6	153.454	146.67	159.37	150.435	151.497	136.01	135.327	141.56	157.03	149.663	144.921	133.733	162.701	189.201	163.459	184.375	190.021	191.971
499	6784396	N-myristoyltransferase1|predictedgene,42090	Nmt1|Gm42090	Nmt1	487.505	520.919	498.051	535.216	542.359	560.798	555.371	567.448	504.52	510.52	540.653	540.155	477.912	410.4	470.738	447.325	412.312	405.299
500	6989437	ubiquitin-like7(bonemarrowstromalcell-derived)	Ubl7	Ubl7	464.046	485.825	495.807	591.351	560.871	585.688	499.951	543.98	508.327	514.368	479.714	522.683	437.742	412.004	386.143	366.379	359.294	377.99
501	6784564	mannosereceptor,Ctype2	Mrc2	Mrc2	94.4068	96.8007	100.786	103.357	111.734	100.471	85.7346	92.7181	98.4363	95.5543	105.945	90.5566	125.202	112.499	109.973	118.09	134.862	130.456
502	6782139	ringfingerprotein167	Rnf167	Rnf167	421.607	458.535	428.967	429.085	481.396	471.007	462.585	386.56	438.523	406.837	426.266	422.164	344.371	347.728	347.797	342.31	359.128	375.987
503	6871627	deltex4homolog(Drosophila)	Dtx4	Dtx4	142.128	127.626	124.339	144.867	142.416	140.627	133.723	126.62	137.654	129.63	120.519	124.885	153.435	146.429	156.367	177.373	156.147	166.843
504	6970392	signalpeptide,CUBdomain,EGF-like2	Scube2	Scube2	59.6389	64.888	63.4319	65.9098	60.1066	57.663	59.3348	61.4268	64.9314	55.4037	69.6093	63.5127	78.7495	88.069	68.8346	80.2375	85.7102	84.4228
505	6889413	reticulocalbin1	Rcn1	Rcn1	127.821	112.974	106.173	123.973	128.239	112.709	106.016	113.493	110.703	97.9312	98.0663	95.3377	156.428	127.523	182.962	123.21	172.688	164.869
506	6971272	eukaryotictranslationinitiationfactor3,subunitC	Eif3c	Eif3c	962.791	978.293	961.126	984.219	1062.22	1023.03	1073.75	1016.53	976.905	850.999	916.326	1012.38	820.696	676.228	843.346	637.327	700.511	650.559
507	6824986	mitochondrialcalciumuptake2	Micu2	Micu2	363.709	382.222	433.895	395.649	452.702	402.031	468.641	450.406	464.651	399.744	413.8	485.561	340.511	253.149	369.571	246.526	321.395	289.219
508	6913824	muscle,skeletal,receptortyrosinekinase	Musk	Musk	647.305	751.188	742.546	851.194	858.081	863.908	818.129	915.752	799.904	903.888	921.267	906.388	651.579	461.513	491.447	524.823	727.551	583.623
509	6878049	sterilealphamotifandleucinezippercontainingkinaseAZK	Zak	Zak	626.031	643.615	654.311	634.244	660.448	625.103	720.614	705.994	711.327	672.819	666.772	696.945	590.382	532.158	650.596	486.056	569.997	506.215
510	6972512	suppressorofvariegation4-20homolog2(Drosophila)	Suv420h2	Suv420h2	97.8111	100.841	109.42	117.911	104.578	103.756	94.3278	101.052	103.097	100.218	113.563	97.7348	118.531	149.173	124.037	157.027	140.12	127.491
511	6788014	sequestosome1	Sqstm1	Sqstm1	3462.23	3930.52	3467.47	3829.44	3878.81	3920.56	4095.45	3884.57	3690.25	3516.31	3723.21	3583.15	3276.32	2833.13	3243.76	2734.6	2830.55	3058.76
512	6979508	WAPfour-disulfidecoredomain1	Wfdc1	Wfdc1	409.551	467.231	435.596	543.07	519.483	567.425	463.776	459.756	418.09	452.311	396.332	423.548	642.813	565.729	622.724	530.917	660.121	630.583
513	6988603	thymuscellantigen1,theta	Thy1	Thy1	89.1115	98.8291	92.5665	94.697	88.2412	106.832	88.2048	81.3936	80.86	84.7222	88.9863	67.1023	124.637	118.605	94.2091	156.121	138.464	158.283
514	6790947	calciumchannel,voltage-dependent,Ttype,alpha1Gsubunit	Cacna1g	Cacna1g	57.3682	58.4983	53.6405	59.0018	55.5571	57.7096	53.413	55.2405	59.519	55.4997	61.3735	55.7897	74.5242	71.5231	62.6832	74.1491	65.3525	65.7802
515	6838797	chromobox5	Cbx5	Cbx5	451.688	425.893	430.295	438.386	456.489	466.427	488.053	444.292	416.107	462.297	434.76	471.865	385.434	313.323	413.087	326.593	347.029	326.77
516	6929714	brainandreproductiveorgan-expressedprotein|predictedgene,40277|predictedgene,36665	Bre|Gm40277|Gm36665	Bre	384.08	357.536	385.312	375.027	429.195	423.752	377.242	385.051	375.576	355.329	385.362	402.389	339.642	312.692	322.553	308.579	307.019	313.906
517	6812321	predictedpseudogene4024	Gm4024	Gm4024	590.602	715.408	735.31	652.305	733.035	731.65	858.069	761.353	674.791	763.885	688.192	786.855	631.964	537.408	591.016	504.032	528.881	565.297
518	6881259	pantothenatekinase2|microRNA103-2	Pank2|Mir103-2	Pank2	356.876	368.14	381.628	361.165	411.939	395.064	367.956	394.656	390.153	388.137	374.947	394.19	319.754	302.516	330.494	338.67	352.672	318.637
519	6792779	prolyl4-hydroxylase,betapolypeptide	P4hb	P4hb	965.849	1081.01	1030.28	1114.42	1227.46	1280.5	1283.29	1241.87	1093.39	1133.26	1173.36	1179.51	948.412	862.651	998.559	856.6	880.758	814.198
520	7009780	GpatchdomainandKOWmotifs	Gpkow	Gpkow	181.487	173.594	170.357	196.519	209.585	196.821	206.21	200.917	200.583	204.503	223.631	195.155	177.058	151.509	175.235	151.663	157.79	141.46
521	6972662	ADP-ribosyltransferase1	Art1	Art1	3391.01	3376.08	3135.29	2915.1	3083.19	3039.38	3156.99	3092.51	3065.67	3084.53	3341.31	3343.9	2480.05	2888.59	2758.86	2608.21	2458.67	2398.05
522	6763217	xenotropicandpolytropicretrovirusreceptor1	Xpr1	Xpr1	827.121	854.546	952.902	930.566	865.687	916.152	926.043	1025.09	946.121	825.532	763.4	973.918	727.923	706.912	666.51	533.236	553.897	506.452
523	6892032	acyl-CoAsynthetaseshort-chainfamilymember1	Acss1	Acss1	275.748	266.469	370.986	261.923	348.677	265.98	355.351	270.635	326.126	269.013	240.524	325.315	184.825	194.067	216.17	163.136	180.641	174.677
524	6785106	Gprotein-coupledreceptor,familyC,group5,memberC	Gprc5c	Gprc5c	314.985	361.914	369.023	358.999	356.671	314.45	332.281	397.98	322.942	283	272.928	343.562	526.691	426.293	432.665	558.507	447.008	454.428
525	6769267	eukaryotictranslationelongationfactor2	Eef2	Eef2	4944.34	5222.63	5038.65	5204.1	5098.12	5381.72	5039.88	5284.58	4948.24	4815.32	4764.82	4924.39	4579.91	4487.06	4528.91	4296.3	4121.77	4326.59
526	6792493	WWdomainbindingprotein2	Wbp2	Wbp2	214.733	222.085	219.328	212.186	200.5	235.014	215.091	222.455	225.569	241.888	225.764	211.134	180.708	200.978	169.019	183.348	171.513	196.878
527	6789725	replicationproteinA1	Rpa1	Rpa1	350.687	368.082	369.715	336.567	396.706	383.181	507.74	437.698	387.18	363.731	369.735	395.893	314.693	279.12	332.906	243.798	274.773	285.838
528	6968533	predictedgene5597[Source:MGISymbol;Acc:MGI:3779502]	Gm5597	Gm5597	129.52	121.755	123.701	149.456	137.226	130.923	121.25	140.766	133.448	127.288	118.925	121.285	189.996	171.134	158.472	143.173	172.479	190.28
529	6767464	SEC63-like(S.cerevisiae)	Sec63	Sec63	298.71	267.06	285.147	248.354	298.22	269.164	311.312	301.009	295.305	294.464	266.868	326.597	245.605	237.34	258.264	222.896	244.254	225.646
530	6777181	transmembraneprotein19	Tmem19	Tmem19	279.327	289.711	276.246	241.21	272.487	267.011	262.029	264.481	273.356	250.717	258.775	286.095	220.982	196.722	229.825	185.288	229.657	194.494
531	6791139	nuclearfactor,erythroidderived2,-like1	Nfe2l1	Nfe2l1	2784.83	2685.82	2899.07	2674.78	2839.89	2684.38	2640.76	2975.84	3276.01	2832.3	2432.26	2982.71	2062.83	2414.39	2215.14	2280.87	2118.6	2293.22
532	6925840	familywithsequencesimilarity76,memberA	Fam76a	Fam76a	155.506	165.986	159.424	145.433	144.112	164.812	183.242	155.993	186.898	174.42	173.241	176.641	134.957	144.267	131.867	106.349	137.01	142.303
533	6942894	zincfinger,DHHCdomaincontaining4	Zdhhc4	Zdhhc4	590.438	573.648	596.194	555.01	621.78	636.431	613.657	633.521	602.683	561.873	689.052	619.004	434.241	546.182	461.318	536.193	463.024	480.102
534	6882700	catenin,betalike1	Ctnnbl1	Ctnnbl1	125.404	126.685	131.727	125.417	136.911	130.136	142.281	131.878	120.579	119.413	121.169	123.335	111.102	102.962	111.042	108.495	102.403	103.084
535	6775502	zincfingerprotein938	Zfp938	Zfp938	199.65	200.112	193.97	168.716	203.971	176.58	221.318	196.346	213.893	188.48	158.892	217.015	138.146	153.024	140.161	108.3	146.559	135.951
536	6749817	abl-interactor2	Abi2	Abi2	114.699	123.909	123.644	124.676	121.249	133.924	118.125	128.26	129.256	126.122	127.997	121.252	106.117	108.383	112.367	112.106	111.694	108.863
537	7007379	isoamylacetate-hydrolyzingesterase1homolog(S.cerevisiae)	Iah1	Iah1	72.2799	72.2719	77.6565	71.1984	71.526	66.0992	64.6406	65.787	67.3928	71.6342	64.0087	60.087	71.5667	83.9448	78.3959	80.5546	89.1612	87.5667
538	6823058	DnaJ(Hsp40)homolog,subfamilyC,member9	Dnajc9	Dnajc9	172.631	170.456	188.159	159.035	180.748	184.852	230.185	207.883	184.271	179.538	189.602	180.093	156.429	142.415	166.095	146.781	149.219	142.403
539	6798930	phosphoglyceratekinase1	Pgk1	Pgk1	6512.48	6374.2	6733.62	6789.94	6827.06	6787.59	6490.17	6095.84	5184.31	5976.65	5905.37	6226.78	9000.28	6550.89	7594.71	7550.54	8939.05	8682.73
540	6785104	Gprotein-coupledreceptor,familyC,group5,memberC	Gprc5c	Gprc5c	147	159.947	143.809	151.283	145.702	153.014	138.445	161.09	129.97	152.976	119.122	142.312	184.133	196.786	160.912	205.769	181.466	185.462
541	6860411	SH3domaincontainingringfinger2	Sh3rf2	Sh3rf2	432.927	359.372	557.686	399.211	412.75	343.788	433.592	503.023	474.128	464.945	457.24	606.126	218.241	307.096	360.308	258.369	172.596	179.314
542	6998708	ariadnehomolog2(Drosophila)	Arih2	Arih2	600.143	696.848	683.461	606.331	675.749	669.216	699.856	653.039	677.08	631.722	666.839	637.914	582.767	546.857	594.177	533.943	548.404	526.601
543	6757301	translocatingchain-associatingmembraneprotein2	Tram2	Tram2	97.2146	95.5992	102.787	99.7252	98.3175	91.8452	96.7016	89.2459	98.1227	97.0228	95.8871	99.1391	117.409	114.449	103.143	112.778	108.298	124.764
544	6863281	cyclinY	Ccny	Ccny	588.088	629.608	650.871	649.229	643.66	700.983	709.836	747.222	731.688	669.913	689.959	728.933	608.555	602.032	628.648	524.589	538.377	493.449
545	6754014	influenzavirusNS1Abindingprotein	Ivns1abp	Ivns1abp	1920.47	1959.94	1955.48	2197.33	2206.09	2013.68	2077.16	1969.11	1972.51	1879.47	1813.25	2135.22	1644.26	1501.08	1761.99	1385.66	1508.09	1340.21
546	6837445	proteinkinaseCandcaseinkinasesubstrateinneurons2	Pacsin2	Pacsin2	396.41	362.213	393.43	363.988	432.587	402.921	392.116	391.528	409.567	377.617	388.096	361.197	338.545	328.527	330.459	331.341	326.089	306.747
547	6994937	tectorinalpha	Tecta	Tecta	41.7598	39.827	37.0015	38.0589	37.2156	40.2063	38.9259	39.9618	40.2811	38.938	41.8193	38.5592	43.2309	50.2364	46.8998	48.3281	46.1011	44.1258
548	6884446	optineurin|predictedgene,39754	Optn|Gm39754	Optn	475.849	508.565	495.458	530.506	570.36	566.517	522.112	559.9	560.212	522.122	501.72	521.27	430.672	449.439	450.046	442.484	442.764	463.201
549	6813327	clathrin,lightpolypeptide(Lcb)	Cltb	Cltb	717.208	826.834	707.622	787.429	772.244	861.591	745.454	737.428	748.368	695.49	676.461	682.84	603.761	570.663	605.043	505.318	559.07	595.578
550	6999447	golgireassemblystackingprotein1	Gorasp1	Gorasp1	175.17	205.663	191.056	191.004	197.985	202.334	189.145	192.503	191.353	198.883	198.596	182.635	154.627	164.001	169.954	168.004	151.721	171.845
551	6935402	diacylglycerollipase,beta	Daglb	Daglb	214.082	209.302	223.973	218.248	227.881	229.706	235.443	220.3	208.158	220.949	209.113	213.106	204.931	178.792	190.882	181.03	181.523	172.659
552	6983255	abhydrolasedomaincontaining8	Abhd8	Abhd8	96.3377	96.3333	103.19	88.6881	94.0746	104.202	84.9154	97.2605	82.1366	93.3613	89.4125	84.5419	100.687	120.314	107.142	104.885	111.732	110.931
553	6750611	serine/threoninekinase16	Stk16	Stk16	101.287	113.418	114.491	108.556	110.827	118.104	102.582	101.382	100.032	113.224	97.8797	93.3141	125.31	141.991	110.165	125.398	134.884	133.036
554	6758633	majorfacilitatorsuperfamilydomaincontaining6	Mfsd6	Mfsd6	86.001	78.9873	87.6951	89.8464	89.3615	83.4612	77.4776	79.7156	78.6057	77.4906	87.0145	80.1475	102.159	103.226	87.1473	102.801	109.765	90.7259
555	6922146	majorurinaryprotein17|majorurinaryprotein13|majorurinaryprotein,pseudogene17	Mup17|Mup13|Mup-ps17	Mup17	31.7055	35.1948	31.6672	27.8339	30.715	25.8944	25.6512	28.1453	25.3098	32.3909	27.7678	25.6754	80.6647	33.2352	70.7837	54.5696	47.7289	91.3745
556	6802387	transmembraneemp24-liketraffickingprotein10(yeast)	Tmed10	Tmed10	673.144	747.488	778.657	760.659	828.533	833.463	921.786	829.162	747.424	785.826	798.727	865.084	682.929	497.06	659.784	483.692	616.992	566.847
557	6755222	coatomerproteincomplexsubunitalpha	Copa	Copa	1084.47	1154.01	1114.27	1146	1261.36	1214.71	1254.89	1187.81	1113.98	1074.8	1102.42	1151.41	975.207	813.612	1038.81	804.114	889.677	838.285
558	6837375	cytochromeP450,family2,subfamilyd,polypeptide22	Cyp2d22	Cyp2d22	199.654	205.244	193.747	176.657	211.087	192.343	216.733	194.934	185.668	180.851	211.827	214.068	137.407	166.943	154.198	173.131	153.791	154.308
559	6767870	phospholamban	Pln	Pln	94.177	65.7221	85.5938	63.6161	95.3799	75.0632	105.15	94.7037	98.6036	88.9314	87.3312	110.378	72.4313	58.3809	53.6127	67.0624	46.1978	42.5981
560	6763937	preBcellleukemiahomeobox1|predictedgene,39695|predictedgene,39696	Pbx1|Gm39695|Gm39696	Pbx1	219.85	223.471	217.557	213.905	232.102	216.226	218.234	217.347	233.489	221.64	211.374	221.676	198.707	190.979	203.852	190.723	188.778	169.897
561	6922135				25.9096	24.6204	24.9574	23.6651	23.0479	23.2603	24.0151	22.7866	23.3274	25.1084	23.572	22.7831	26.2248	27.9519	30.4151	28.8766	27.0294	33.2807
562	6850552	ectonucleotidepyrophosphatase/phosphodiesterase5	Enpp5	Enpp5	168.332	173.583	200.179	171.173	176.531	193.48	180.698	184.329	165.716	161.9	181.147	178.028	159.25	132.249	141.635	123.532	120.892	114.83
563	6987328	ubiquitin-like5	Ubl5	Ubl5	1189.25	1021.3	1074.09	1031.72	1038.55	1109.79	1203.02	1081.62	983.381	1018.38	999.463	1048.28	854.559	795.685	784.163	949.264	781.987	858.685
564	6792486	H3histone,family3B	H3f3b	H3f3b	1048.92	1035.39	983.356	1063.48	1034.26	937.689	1270.88	1049.66	1063.04	946.824	971.314	1179.85	853.246	770.013	873.119	827.402	785.412	875.281
565	6890935	RIKENcDNA4930402H24gene|Ppp1r14cpseudogene	4930402H24Rik|Gm14057	4930402H24Rik	85.4607	77.89	88.6403	87.8452	87.7184	81.5117	77.314	72.5815	85.0563	83.8511	74.0879	78.9146	97.8605	96.9224	86.7539	92.0144	100.293	94.6938
566	6850192	flotillin1	Flot1	Flot1	413.146	400.437	423.063	394.716	468.997	435.776	440.168	393.082	407.653	390.431	423.444	383.764	327.245	345.064	348.212	294.577	351.97	320.086
567	6981865	CCR4-NOTtranscriptioncomplex,subunit7	Cnot7	Cnot7	273.559	264.896	278.364	282.461	335.368	303.007	306.253	305.661	297.471	281.528	297.721	300.032	249.374	238.041	249.744	235.215	257.728	215.219
568	6990263	myosinIE	Myo1e	Myo1e	152.138	154.763	148.912	156.784	159.067	146.973	152.865	148.9	155.409	160.426	143.941	151.14	195.681	190.771	180.181	174.557	166.864	165.678
569	6973156	cleftlipandpalateassociatedtransmembraneprotein1	Clptm1	Clptm1	706.804	727.245	735.003	740.974	783.393	804.667	738.924	722.208	724.677	724.517	655.544	742.454	624.759	647.883	568.912	596.797	619.668	628.903
570	6930335	cytoplasmicpolyadenylationelementbindingprotein2	Cpeb2	Cpeb2	417.684	453.529	403.088	401.302	411.249	413.107	444.372	460.868	452.721	487.432	408.345	388.426	342.66	314.089	372.561	328.993	290.257	242.007
571	6949841	inhibitorofgrowthfamily,member4	Ing4	Ing4	213.123	207.606	200.103	201.143	195.94	185.766	198.087	219.431	187.65	215.205	210.393	200.751	256.762	235.14	229.127	243.76	244.738	238.953
572	6983793	proteinkinaseN1	Pkn1	Pkn1	252.664	229.458	239.282	239.308	241.211	243.548	225.852	234.191	239.835	247.785	231.559	217.862	272.698	286.998	251.832	284.479	306.946	334.449
573	6956012	PDZdomaincontainingRINGfinger3	Pdzrn3	Pdzrn3	811.034	825.617	829.042	795.019	868.99	808.379	972.341	913.793	946.471	791.955	715.087	864.75	719.049	676.32	664.285	593.342	526.653	546.173
574	6910709	acyl-CoenzymeAdehydrogenase,mediumchain	Acadm	Acadm	3499.94	3257.43	3701.88	3170.1	3855.02	3386.77	3736.43	3392.34	3635.92	3359.24	3228.95	3720.94	2764.47	2583.82	3155.14	2875.91	2710.31	2611.81
575	6763110	Smg-7homolog,nonsensemediatedmRNAdecayfactor(C.elegans)	Smg7	Smg7	232.044	240.022	260.505	246.18	253.387	250.411	267.84	273.624	267.79	248.089	244.707	259.323	244.028	200.124	219.908	210.088	219.828	194.919
576	6798232	kinesinlightchain1	Klc1	Klc1	381.363	394.107	373.237	355.278	356.215	373.959	361.489	360.158	393.232	385.818	372.227	347.12	416.658	424.031	421.375	401.098	438.159	444.899
577	6757935	ARP1actin-relatedprotein1B,centractinbeta	Actr1b	Actr1b	547.913	515.875	626.273	558.774	569.54	628.101	589.172	607.064	599.059	583.992	531.15	583.656	490.588	481.892	505.666	481.474	477.926	483.479
578	6865792	fibrillin2	Fbn2	Fbn2	40.1378	38.5789	35.8361	38.3402	35.3245	38.0633	35.4848	37.0188	37.1478	38.6738	40.2514	39.5807	44.5309	43.8229	41.1943	48.5636	46.1479	45.4393
579	6849890	cytochromeP450,family4,subfamilyf,polypeptide39	Cyp4f39	Cyp4f39	66.8523	63.0382	62.1302	54.1604	62.6667	47.2522	68.1788	65.0379	55.7857	61.7968	55.4497	60.5801	44.499	48.5216	39.2627	47.3325	41.7972	38.4832
580	6965980	heterogeneousnuclearribonucleoproteinU-like1	Hnrnpul1	Hnrnpul1	511.145	578.362	572.873	567.306	559.443	556.294	536.064	559.713	587.051	567.756	534.883	545.053	475.936	515.037	495.257	482.481	483.163	493.927
581	6880670	beta-2microglobulin	B2m	B2m	1008.57	999.858	1077.87	981.102	1342.42	1076.46	1416.7	1415.25	981.19	930.981	1225.28	1218.69	767.545	701.681	798.841	712.557	638.143	881.831
582	6873944	nebulin-relatedanchoringprotein	Nrap	Nrap	4815.65	5005.11	4770.73	4944.61	4879.32	4619.57	5212.01	5430.58	5639.7	4769	4772.54	5320.4	3745.88	4552.55	4686.93	3857.7	3664.9	3693.34
583	6813877	zincfingerprotein367	Zfp367	Zfp367	333.963	310.217	295.848	322.922	314.323	296.484	342.668	322.195	308.854	307.623	310.093	324.042	258.245	249.024	283.419	295.354	256.681	241.25
584	6899251	preBcellleukemiatranscriptionfactorinteractingprotein1	Pbxip1	Pbxip1	813.148	878.399	899.28	889.126	888.023	891.867	913.242	943.149	869.579	910.38	905.693	775.635	716.833	659.546	831.449	659.09	666.59	612.739
585	6837925	kinesinfamilymember21A	Kif21a	Kif21a	308.483	280.046	292.092	300.666	310.061	314.23	310.99	318.394	317.866	310.652	283.423	324.771	258.604	232.289	253.979	260.201	202.537	184.826
586	6942496	cut-likehomeobox1	Cux1	Cux1	234.194	259.212	264.955	270.048	254.429	254.291	261.488	275.026	282.567	260.55	260.158	261.397	249.986	226.868	233.799	231.73	221.215	219.157
587	6923083	solutecarrierfamily24(sodium/potassium/calciumexchanger),member2	Slc24a2	Slc24a2	46.4643	49.3109	49.3413	54.0164	45.7428	47.3861	46.8992	56.3675	52.4705	54.0495	58.7825	56.1939	34.2229	43.4641	44.1146	44.4248	38.5631	42.78
588	6792125	ATP-bindingcassette,sub-familyA(ABC1),member6	Abca6	Abca6	115.457	120.992	119.16	87.6691	101.226	99.6932	124.049	108.723	112.406	122.043	109.188	108.515	78.2459	67.5316	82.5167	65.1963	96.8488	79.8606
589	6951118	PTPRFinteractingprotein,bindingprotein1(liprinbeta1)	Ppfibp1	Ppfibp1	168.511	178.875	183.965	161.677	170.883	161.149	192.667	199.75	216.062	171.071	160.392	175.744	148.361	141.196	146.139	149.836	120.675	134.769
590	6900938	calponin3,acidic	Cnn3	Cnn3	174.599	172.901	176.134	173.698	185.427	171.68	173.579	168.476	174.693	160.368	158.211	152.675	189.543	203.359	204.745	177.466	191.337	187.048
591	6842273	glucan(1,4-alpha-),branchingenzyme1	Gbe1	Gbe1	763.701	620.893	657.095	594.163	770.52	601.783	724.962	687.037	738.208	796.606	667.45	841.385	542.6	450.103	638.938	487.945	492.188	432.23
592	6755054	regulatorofG-proteinsignaling5	Rgs5	Rgs5	906.415	943.157	894.716	891.205	1025.3	1026.79	1003.78	952.217	915.218	914.304	1068.04	987.211	892.914	709.291	739.812	777.036	776.086	681.848
593	6841097	N(alpha)-acetyltransferase50,NatEcatalyticsubunit	Naa50	Naa50	2171.43	2295.54	2240.55	2279.43	2458.95	2211.86	2645.39	2321.05	2280.93	2269.66	2213.72	2526.34	1904.1	1518.24	2009.83	1473.95	1964.28	1769.91
594	6784783	guaninenucleotidebindingprotein,alpha13	Gna13	Gna13	332.99	341.8	340.921	364.323	426.052	354.53	360.672	363.705	351.547	332.713	362.105	376.265	317.696	276.534	296.967	283.08	264.793	280.559
595	6977997	cylindromatosis(turbantumorsyndrome)	Cyld	Cyld	145.564	149.868	160.687	129.836	141.12	124.192	162.752	177.012	176.449	162.67	125.304	166.219	127.057	111.596	120.664	107.352	103.603	120.544
596	6775319	mediatorcomplexsubunit16	Med16	Med16	279.856	292.126	289.231	287.228	321.767	308.516	295.127	273.105	279.53	283.377	303.349	261.903	250.206	247.828	225.487	230.365	240.458	247.419
597	6796238	fucosyltransferase8	Fut8	Fut8	227.423	208.821	243.571	211.517	226.328	229.35	213.958	239.883	213.384	205.732	200.334	228.175	178.445	177.477	181.909	176.31	187.788	154.654
598	6979592	microtubule-associatedprotein1lightchain3beta	Map1lc3b	Map1lc3b	826.642	984.141	852.978	815.713	901.06	878.722	1095.14	942.712	1012.15	917.411	914.153	947.398	793.518	873.782	769.256	751.905	715.193	735.056
599	6753091	ELK4,memberofETSoncogenefamily	Elk4	Elk4	353.178	405.57	383.446	365.098	378.764	374.119	400.511	460.728	420.126	388.152	427.077	384.931	347.46	348.112	348.409	341.053	284.3	295.292
600	6825509	BCL2/adenovirusE1Binteractingprotein3-like	Bnip3l	Bnip3l	1074.57	1180.98	1050.93	1121.92	1134.9	1188.56	1260.83	1197.2	1116.08	1047.74	1101.45	1151.42	981.954	932.176	998.297	904.784	834.078	781.031
601	6921124	valosincontainingprotein	Vcp	Vcp	2730.97	2770.22	2697.81	2581.01	2851.42	2776.66	3074.34	2753.07	2813.8	2784.43	2764.81	2779.36	2575.53	2265.92	2515.4	2118.89	2480.53	2360.36
602	6992346	ubiquitinspecificpeptidase19	Usp19	Usp19	893.596	896.914	955.255	891.999	879.492	913.918	875.286	892.576	909.09	890.389	892.162	898.949	851.978	844.208	832.869	796.778	786.856	805.664
603	6986649	caspase4,apoptosis-relatedcysteinepeptidase	Casp4	Casp4	40.0033	37.0277	36.8718	33.2236	41.2818	32.0118	38.2921	45.5325	37.9777	39.8272	36.1547	38.4498	32.6464	30.5578	28.5819	28.483	30.6333	31.1271
604	6831164	WNT1induciblesignalingpathwayprotein1	Wisp1	Wisp1	40.3455	39.1225	39.548	44.2193	40.2069	41.5869	40.3764	41.2711	44.7389	41.9064	48.0751	43.2376	50.6402	61.2413	50.3006	54.7994	49.2491	55.0647
605	6868728	amyloidbeta(A4)precursorproteinbinding,familyA,member1	Apba1	Apba1	54.5424	50.7348	53.6655	52.4333	56.1124	53.4078	50.8516	52.5068	53.6607	51.296	52.7712	53.5521	58.2484	60.2425	57.7999	64.477	55.2845	61.6255
606	6868386	prunehomolog2(Drosophila)|predictedgene,32341	Prune2|Gm32341	Prune2	107.636	115.017	105.796	101.343	104.641	87.6742	95.6817	113.259	112.01	102.516	111.083	119.114	70.511	78.6333	89.4495	73.3325	88.0499	60.7018
607	6860001	catenin(cadherinassociatedprotein),alpha1	Ctnna1	Ctnna1	343.884	327.183	350.989	327.245	356.011	347.542	356.551	356.695	366.032	340.448	356.163	369.625	340.949	316.201	313.477	296.594	320.646	297.825
608	7009941	tetraspanin7	Tspan7	Tspan7	1222.43	1251.23	1204.37	1212.71	1319.05	1262.19	1530.4	1311.72	1266.27	1241.93	1357.28	1358.32	1088.64	1009.45	1093.19	1097.53	1205.06	1163.9
609	6764578	aarFdomaincontainingkinase3	Adck3	Adck3	3104.01	2818.75	3017.45	2513.83	3216.66	2559.88	2933.99	2939.78	3052.22	2719.69	3089.99	3226.52	2019.74	2258.41	2649.6	2357.8	2102.33	2111.38
610	6922109				37.273	55.4685	39.8687	34.8216	28.4029	25.4156	23.3197	22.8971	26.2943	38.5537	28.0065	26.4253	76.9805	35.2474	123.156	64.33	85.944	93.8265
611	6845559	translocaseofinnermitochondrialmembranedomaincontaining1	Timmdc1	Timmdc1	375.641	341.653	369.013	343.783	398.821	378.375	356.449	340.917	314.185	328.678	350.073	368.827	444.05	440.044	392.494	377.206	459.264	456.701
612	6906903	S100calciumbindingproteinA1	S100a1	S100a1	1131.87	1000.25	983.177	980.944	1193.23	1209.25	1120.8	1009.7	945.819	1026.33	1061.69	977.643	795.912	604.993	681.233	875.258	750.556	764.541
613	6985106	NAD(P)Hdehydrogenase,quinone1	Nqo1	Nqo1	218.889	225.272	261.316	221.8	270.616	256.583	339.06	248.643	247.398	212.703	227.571	224.327	157.096	119.175	193.533	110.709	83.6218	79.6687
614	6997349	highmobilitygroupnucleosomalbindingdomain3|predictedgene,35746	Hmgn3|Gm35746	Hmgn3	36.3394	37.6297	38.9752	40.3704	36.1716	38.923	37.2407	37.1729	36.8706	36.7251	36.7408	37.966	40.223	41.1105	44.3697	41.2364	40.5984	45.3625
615	6832321	prolinerich5(renal)	Prr5	Prr5	117.354	120.349	116.341	123.303	106.425	124.363	102.898	108.735	106.952	114.797	118.765	116.704	128.95	131.837	123.323	131.393	138.536	134.617
616	6898873	F-boxandWD-40domainprotein7	Fbxw7	Fbxw7	220.261	211.223	239.831	265.418	274.862	270.786	280.808	287.741	273.364	247.786	275.494	263.416	210.076	176.85	241.83	185.902	176.133	164.405
617	6916540	phosphatidylinositol3kinase,regulatorysubunit,polypeptide3(p55)	Pik3r3	Pik3r3	130.593	115.007	133.279	141.893	166.811	150.269	158.702	157.902	150.302	156.977	159.052	147.484	130.891	98.471	127.392	95.1046	106.084	99.2377
618	6845914	ATPase,H+transporting,lysosomalV1subunitA	Atp6v1a	Atp6v1a	246.922	289.07	272.602	268.769	302.116	286.284	334.48	306.938	274.818	283.884	281.858	283.551	271.946	208.135	233.552	210.001	216.841	210.906
619	6765275	TNFreceptor-associatedfactor5	Traf5	Traf5	45.9261	49.6643	48.5295	49.0333	42.5626	46.8429	44.2704	44.962	47.5189	46.268	44.4409	48.5347	54.2022	57.3324	56.1418	54.6264	49.9601	63.7086
620	6957584	lowdensitylipoproteinreceptor-relatedprotein6|predictedgene,38909|predictedgene17089	Lrp6|Gm38909|Gm17089	Lrp6	314.911	291.739	322.347	285.668	282.404	271.338	284.323	295.425	305.411	314.498	289.556	302.709	350.18	362.064	325.465	344.015	368.101	361.697
621	6964214	Tutranslationelongationfactor,mitochondrial	Tufm	Tufm	553.451	488.244	538.181	482.801	552.893	533.205	541.961	483.24	490.852	518.108	480.672	507.445	638.765	547.44	632.529	570.426	620.112	628.698
622	6822367	integrin,beta-like1	Itgbl1	Itgbl1	136.68	132.598	153.422	124.87	159.756	125.902	129.126	102.989	131.748	114.794	143.963	105.258	167.765	188.702	166.693	147.856	210.691	192.659
623	6835938	F-boxprotein32	Fbxo32	Fbxo32	2283.18	2589.66	2004.92	2494.76	2460.71	2431	2444.6	2404.13	1977.22	1751.97	2108.72	2206.43	1593.28	1237.06	1511.35	1091.88	739.857	833.978
624	6978171	fatmassandobesityassociated	Fto	Fto	751.021	793.064	853.002	727.803	760.049	770.646	756.952	751.283	765.216	777.76	745.169	743.324	669.679	654.962	705.312	650.187	683.732	663.011
625	6895835	leucinerichrepeatandcoiled-coildomaincontaining1	Lrrcc1	Lrrcc1	76.2822	68.8349	82.3152	71.5245	85.2604	63.1104	77.6154	83.1158	87.9514	78.8497	77.0083	89.1924	63.6214	69.053	58.6052	58.1018	64.1571	64.0128
626	6901950	guanylatebindingprotein7	Gbp7	Gbp7	167.36	172.982	165.997	139.321	167.768	182.382	191.874	224.869	151.641	149.67	170.738	193.572	323.996	251.431	267.573	217.78	300.985	295.634
627	6924947	zincfingerprotein691	Zfp691	Zfp691	170.951	163.813	148.676	171.324	168.561	168.742	152.231	167.196	145.007	164.813	168.403	157.081	186.741	185.004	174.913	190.302	196.245	191.647
628	6843674	ankyrinrepeatandsterilealphamotifdomaincontaining3	Anks3	Anks3	88.2646	98.7995	91.2276	99.3341	98.0995	98.8343	90.6995	99.9864	93.4704	92.2306	91.2392	81.9675	109.109	116.36	106.568	110.197	103.818	104.442
629	6960274	Josephindomaincontaining2	Josd2	Josd2	142.693	140.41	150.696	135.089	146.697	140.139	122.511	137.169	132.136	135.055	125.917	134.203	158.305	180.006	139.155	164.41	188.214	198.402
630	6876543	NIMA(neverinmitosisgenea)-relatedexpressedkinase6|predictedgene,39800	Nek6|Gm39800	Nek6	143.595	196.006	181.49	188.2	172.862	198.357	176.577	186.672	156.682	168.978	177.472	173.132	152.658	113.475	120.208	127.46	128.484	125.071
631	6907346	chromodomainhelicaseDNAbindingprotein1-like	Chd1l	Chd1l	203.379	217.69	216.282	201.748	245.366	231.827	235.177	225.937	210.833	207.365	221.967	229.29	199.603	184.641	187.767	175	177.327	174.625
632	6792129	ATP-bindingcassette,sub-familyA(ABC1),member5	Abca5	Abca5	180.775	193.091	199.352	180.575	211.603	187.57	232.054	216.714	193.166	177.492	174.639	224.598	154.556	112.375	175.794	114.631	129.162	110.229
633	6777505	helicase(DNA)B	Helb	Helb	69.8393	66.8525	69.0312	63.6573	61.997	62.4411	59.5869	67.2001	67.0202	66.627	63.9553	63.9156	70.1079	75.431	77.376	73.8868	76.5233	81.9005
634	6864680	heparin-bindingEGF-likegrowthfactor	Hbegf	Hbegf	137.796	169.406	159.468	170.263	168.413	180.554	150.433	202.831	162.271	151.228	162.742	164.477	223.103	229.739	209.963	201.76	259.581	225.634
635	6898954	LPS-responsivebeige-likeanchor	Lrba	Lrba	306.763	283.502	309.246	275.557	296.348	275.733	317.368	316.457	301.36	281.795	274.184	307.345	252.381	240.689	267.652	216.176	242.137	203.269
636	6814407	calpastatin	Cast	Cast	614.975	649.113	662.704	692.924	700.947	603.932	688.749	672.937	686.583	662.657	690.049	734.745	606.918	517.154	629.297	551.727	586.285	543.971
637	6990526	cAMP-regulatedphosphoprotein19	Arpp19	Arpp19	408.809	479.017	428.692	424.124	513.116	428.27	513.533	495.775	486.001	424.984	420.596	572.287	353.724	296.984	377.696	242.849	365.433	316.501
638	6854284	transcriptionelongationfactorB(SIII),polypeptide2	Tceb2	Tceb2	1359.5	1722.37	1685.53	1682.75	1639.85	2041.47	1761.24	1543.96	1660.93	1533.95	1749.35	1528.39	1211.58	1288.5	1147.95	1288.34	1047.51	1234.17
639	6880982	transmembraneprotein127	Tmem127	Tmem127	268.222	304.802	301.255	310.305	346.051	340.569	337.383	325.135	322.408	308.293	331.857	305.37	279.591	271.413	247.756	267.199	244.092	234.691
640	6792868	Rab40B,memberRASoncogenefamily	Rab40b	Rab40b	230.666	244.854	260.752	230.459	283.185	296.695	283.166	258.305	261.792	273.291	250.726	256.065	244.743	191.056	196.365	177.338	184.64	186.678
641	6898076	TCDD-induciblepoly(ADP-ribose)polymerase	Tiparp	Tiparp	236.934	226.012	265.361	204.282	217.472	221.913	231.548	251.174	239.15	218.987	235.088	235.724	193.464	153.459	206.423	177.906	152.237	142.631
642	6929109	gamma-secretaseactivatingprotein	Gsap	Gsap	33.5497	32.3851	32.9616	32.6312	31.7992	32.3866	31.868	33.6355	35.153	32.1351	30.4284	31.5551	36.535	35.6853	35.8984	36.9197	34.8046	37.1485
643	6751332	eukaryotictranslationinitiationfactor4Emember2	Eif4e2	Eif4e2	134.893	130.242	132.847	123.128	129.016	114.089	110.017	125.454	131.863	127.514	113.984	112.832	155.429	158.212	143.22	165.374	132.3	167.843
644	6752425	transcriptionfactorCP2-like1	Tfcp2l1	Tfcp2l1	152.463	205.495	189.579	187.739	196.164	196.102	161.057	187.865	163.643	240.232	232.232	199.081	137.143	122.411	136.792	123.863	146.672	107.039
645	7011263	PHDfingerprotein6	Phf6	Phf6	87.1185	85.3409	88.776	83.4342	107.756	90.6463	98.0124	97.6947	92.1317	102.41	88.3376	97.7216	86.775	72.3468	79.1162	67.9623	68.9441	68.7618
646	6977795	deoxyhypusinesynthase	Dhps	Dhps	239.313	223.105	207.519	202.015	233.321	238.065	232.866	225.319	229.918	211.368	202.037	231.741	168.217	183.272	202.377	169.262	173.053	182.806
647	6764048	translocaseofoutermitochondrialmembrane40homolog-like(yeast)	Tomm40l	Tomm40l	304.852	278.075	288.233	258.866	297.609	293.475	279.817	252.474	250.336	276.791	277.855	283.13	331.022	325.796	300.424	313.803	369.405	328.383
648	6945004	coiled-coildomaincontaining136	Ccdc136	Ccdc136	96.7454	104.65	128.773	103.878	108.485	115.307	110.241	118.338	122.192	97.0373	89.7099	107.086	72.7989	79.8875	86.3703	82.5635	74.714	67.1614
649	6831850	lectin,galactosebinding,soluble1	Lgals1	Lgals1	2544.14	2487.78	2520.45	2282.54	2311.1	2589.01	2449.06	2606.99	2438.21	2376.42	2346.48	2233.87	2228.16	1949.15	2029.06	1931.01	1983.69	2107.63
650	7011937	ATPase,Ca++transporting,plasmamembrane3	Atp2b3	Atp2b3	167.311	178.396	180.115	165.784	162.192	174.631	172.411	176.548	167.98	171.848	168.087	172.368	209.94	188.938	182.09	201.285	224.099	204.245
651	7013909	armadillorepeatcontaining,X-linked3	Armcx3	Armcx3	250.127	218.463	236.454	206.024	257.006	220.34	240.564	234.897	232.04	238.588	244.715	242.807	294.782	261.272	298.526	283.432	306.919	291.341
652	6768092	LIMandsenescentcellantigen-likedomains1	Lims1	Lims1	338.406	345.569	322.189	303.069	376.657	321.326	393.508	365.511	384.625	348.361	330.322	378.878	301.968	229.682	321.589	225.092	273.409	226.835
653	6869570	phospholipaseC,epsilon1	Plce1	Plce1	84.4938	83.1481	88.9327	77.3592	87.1345	78.044	77.8352	74.3999	83.1995	84.5183	84.9754	77.4919	94.2127	89.6842	95.7075	93.0209	106.839	101.893
654	6926853	mitofusin2	Mfn2	Mfn2	4001.58	3786.43	4176.2	3917.09	4030.27	4037.23	3862.88	3893.86	4075.05	4191.1	3898.61	3829.54	3642.23	3593.46	3630.12	3564.08	3680.42	3540.58
655	6934262	huntingtininteractingprotein1related|microRNA7032	Hip1r|Mir7032	Hip1r	121.495	138.168	130.721	142.844	138.973	159.787	157.307	158.726	137.953	134.627	152.208	138.226	116.407	117.446	108.492	123.276	103.324	119.008
656	6764526	SETandMYNDdomaincontaining3	Smyd3	Smyd3	132.077	125.846	131.471	115.345	122.644	123.463	128.055	122.406	117.147	119.927	127.478	119.215	108.13	95.1269	108.25	109.297	107.984	97.1379
657	6855603	celldivisioncycle5-like(S.pombe)	Cdc5l	Cdc5l	186.844	192.624	183.484	182.925	199.614	193.106	205.408	200.167	207.112	177.701	188.651	202.558	184.731	150.908	170.605	151.572	162.615	148.249
658	6780527	adisintegrinandmetallopeptidasedomain19(meltrinbeta)|predictedgene,35624	Adam19|Gm35624	Adam19	63.1755	62.7469	56.6956	64.6064	60.5822	63.5188	58.5325	62.7896	62.9744	59.9211	60.7966	58.3179	69.6973	71.475	65.6164	79.5007	67.865	73.4343
659	6837113	DEAD(Asp-Glu-Ala-Asp)boxpolypeptide17	Ddx17	Ddx17	251.211	231.751	252.491	233.457	204.884	201.907	202.375	234.947	246.178	234.293	195.967	217.525	297.586	330.088	285.493	306.895	259.08	286.324
660	6812212	serine(orcysteine)peptidaseinhibitor,cladeB,member6a	Serpinb6a	Serpinb6a	2215.39	2713.42	2360.46	2632.85	2799.58	2794.39	2707.65	2632.12	2397.55	2427.32	2639.76	2641.88	2241.26	1865.6	2113.24	1737.62	2069.15	1813.36
661	6886356	zincfingerE-boxbindinghomeobox2	Zeb2	Zeb2	357.144	371.404	344.906	428.964	435.923	376.994	379.783	410.531	411.843	374.404	397.421	362.56	325.692	292.062	331.384	321.234	291.877	306.766
662	6844093	pyridoxal-dependentdecarboxylasedomaincontaining1	Pdxdc1	Pdxdc1	573.152	593.503	631.254	594.135	671.528	589.999	677.751	618.095	654.539	613.18	570.855	663.166	533.181	504.165	541.469	499.783	568.081	472.191
663	6835932	RIKENcDNA9130401M01gene	9130401M01Rik	9130401M01Rik	92.1611	94.908	89.0895	94.9712	98.019	93.732	98.0726	97.7116	99.0233	91.5042	93.3797	88.5502	81.4418	90.3553	82.6407	80.8905	84.1877	82.1049
664	6987107	meioticrecombination11homologA(S.cerevisiae)	Mre11a	Mre11a	118.749	128.16	128.452	125.538	130.836	119.46	129.499	129.579	130.844	119.772	120.044	134.321	116.563	102.162	114.093	99.5285	112.416	103.345
665	6987954	E26avianleukemiaoncogene1,5domain|predictedgene,31871	Ets1|Gm31871	Ets1	201.491	193.794	211.324	180.307	227.928	200.041	174.846	178.967	190.631	201.48	180.553	167.36	245.113	253.892	214.09	241.722	204.609	267.738
666	6908073	glutathioneS-transferase,mu7	Gstm7	Gstm7	87.1568	98.2967	96.7106	89.8567	106.741	92.7964	119.81	105.444	108.693	88.8549	103.03	103.251	76.5703	73.373	89.6075	87.849	68.6027	69.0108
667	6995149	ubiquitinationfactorE4A	Ube4a	Ube4a	301.982	323.585	296.546	288.721	322.406	302.203	332.912	308.919	287.485	293.577	280.281	294.346	253.473	243.565	269.214	196.666	210.371	205.021
668	6785617	taurineupregulatedgene1	Tug1	Tug1	175.042	193.691	179.348	187.271	197.571	174.298	181.001	186.21	175.109	162.44	142.778	170.294	251.757	218.18	234.125	184.936	233.58	217.162
669	6977075	DET1andDDB1associated1	Dda1	Dda1	256.138	294.74	314.165	286.527	327.676	305.266	301.418	285.282	289.553	263.092	253.667	301.36	238.533	225.581	210.968	211.108	222.155	240.978
670	6835065	ubiquitinproteinligaseE3componentn-recognin5	Ubr5	Ubr5	833.319	771.246	898.509	830.502	835.303	815.279	858.724	850.592	890.909	829.357	793.433	842.956	760.618	716.018	769.625	700.166	686.656	629.273
671	6939130	OCIAdomaincontaining2	Ociad2	Ociad2	420.312	418.687	423.727	432.063	416.873	445.801	596.443	513.354	359.399	375.998	400.52	407.586	347.964	243.941	319.952	235.168	230.006	204.515
672	6933073	polycystickidneydisease2	Pkd2	Pkd2	169.598	146.202	162.718	142.095	167.028	146.895	147.208	145.209	159.585	150.992	150.112	145.873	181.612	171.747	193.537	167.933	210.261	191.792
673	6782430	SETandMYNDdomaincontaining4	Smyd4	Smyd4	84.76	92.049	84.6958	86.2542	85.6645	92.1084	82.1041	90.6461	91.8126	92.6938	94.2377	83.8156	73.8619	76.7111	81.5232	77.3226	72.2014	66.2882
674	6779725	reticulon4	Rtn4	Rtn4	687.527	688.273	694.844	712.233	734.771	744.597	771.187	744.974	766.471	680.007	725.296	743.636	700.052	616.294	660.019	606.38	644.533	605.937
675	6998667	ringfingerprotein123	Rnf123	Rnf123	757.333	791.771	809.182	793.438	786.335	801.755	787.515	778.762	751.51	749.19	740.414	732.115	966.766	905.006	810.206	798.221	895.783	884.78
676	6794202	lamininB1	Lamb1	Lamb1	211.006	193.813	209.972	213.289	210.791	227.39	222.531	201.639	190.688	193.169	189.405	174.468	316.875	215.558	265.598	234.211	292.338	282.143
677	6999415	oxidative-stressresponsive1	Oxsr1	Oxsr1	717.297	765.391	796.556	754.02	840.926	807.869	820.745	723.975	773.213	732.244	724.956	785.638	709.269	542.057	645.198	557.716	616.519	560.832
678	6802745	stonin2	Ston2	Ston2	726.107	699.148	748.355	719.18	645.534	734.055	715.846	787.936	808.711	766.327	736.062	704.863	650.549	650.953	540.447	610.935	476.574	486.307
679	6913638	RAD23bhomolog(S.cerevisiae)	Rad23b	Rad23b	494.884	555.315	537.796	554.331	559.505	582.525	585.631	608.056	597.001	562.092	534.444	583.283	542.499	497.362	490.718	487.106	481.412	473.554
680	6916954	poly(A)bindingprotein,cytoplasmic4	Pabpc4	Pabpc4	1591.32	1648.16	1561.81	1714.07	1796.18	1741.89	1630.03	1577.45	1540.55	1511.82	1526.94	1674.88	1882.11	1804.18	1743.24	1730.1	1879.55	1805.67
681	6783873	coatomerproteincomplex,subunitzeta2|microRNA152	Copz2|Mir152	Copz2	409.738	410.234	435.083	420.497	473.64	481.149	483.2	500.459	479.736	448.51	433.32	413.099	362.806	396.777	344.945	346.452	395.215	378.986
682	6783327	myotubularinrelatedprotein4	Mtmr4	Mtmr4	181.393	194.247	194.479	199.44	194.006	189.45	205.92	201.644	190.988	199.75	184.725	185.716	180.891	147.771	176.588	155.427	161.894	166.006
683	6900239	chitinase,acidic1	Chia1	Chia1	46.926	45.2455	40.019	43.6248	37.9861	40.9293	44.4292	50.3432	47.768	48.3177	41.4722	38.7293	36.3833	37.9147	29.6888	32.3989	34.1023	34.8249
684	6792781	RhoGDPdissociationinhibitor(GDI)alpha	Arhgdia	Arhgdia	241.001	257.452	259.966	267.707	278.955	284.513	264.076	262.052	269.251	262.704	264.602	257.685	212.853	243.949	206.231	226.57	235.439	228.468
685	6791519	etsvariant4	Etv4	Etv4	50.0386	51.7237	48.0792	50.1717	45.7068	45.2077	43.9885	50.1239	50.2269	52.4917	49.885	49.488	65.4963	66.9604	53.2621	68.4955	56.1783	64.738
686	6820574	SGT1,suppressorofG2alleleofSKP1(S.cerevisiae)	Sugt1	Sugt1	485.07	581.176	575.74	520.418	551.541	548.109	684.733	580.073	555.564	534.666	492.919	577.816	438.462	332.846	509.17	345.195	382.977	389.945
687	6768323	solutecarrierfamily25(mitochondrialcarrier,Gravesdiseaseautoantigen),member16	Slc25a16	Slc25a16	482.152	506.001	489.097	489.564	556.038	563.155	550.846	546.363	477.692	535.42	518.452	506.78	466.848	426.251	438.043	380.093	446.108	399.712
688	6949095	cysteine-richwithEGF-likedomains1	Creld1	Creld1	210.713	229.319	193.703	184.879	185.045	208.336	194.842	183.428	184.866	210.055	203.379	176.413	228.32	233.81	222.938	246.254	241.47	237.796
689	6839059	hemeoxygenase2	Hmox2	Hmox2	284.554	307.174	309.301	291.88	315.94	313.438	331.763	325.71	323.972	303.967	337.553	316.118	284.962	244.497	277.2	276.182	213.48	212.927
690	6749736	caspase8	Casp8	Casp8	66.6663	68.4278	68.5076	66.0573	68.3883	61.2539	65.7921	60.6801	63.3219	59.3284	50.0099	60.7858	72.6235	69.8307	74.316	82.315	75.0431	91.9968
691	6808638	transmembraneprotein161B	Tmem161b	Tmem161b	112.981	114.922	124.394	110.157	131.197	116.095	128.543	126.307	115.792	117.481	107.667	113.964	96.4525	79.6073	104.858	73.8322	95.4152	84.996
692	6865573	centrosomalprotein120	Cep120	Cep120	274.077	287.062	276.989	277.037	281.084	271.797	287.457	294.824	295.169	282.313	275.918	306.578	283.435	255.264	255.946	257.482	259.042	245.427
693	6763585	dynamin3	Dnm3	Dnm3	74.969	65.9894	64.416	63.2992	58.9061	59.9688	60.9832	63.1561	67.1569	67.1653	61.1585	70.4402	72.9896	85.2044	77.591	83.7925	79.9997	81.5869
694	6792554	serine/arginine-richsplicingfactor2	Srsf2	Srsf2	473.57	531.063	540.785	535.014	629.725	541.057	565.043	548.184	574.861	599.36	546.463	568.046	455.962	457.596	495.707	429.138	499.175	442.665
695	6917365	collagen,typeXVI,alpha1	Col16a1	Col16a1	86.5548	90.4174	78.5382	93.0849	78.7269	86.7311	82.1288	81.5901	85.2617	88.7283	93.0255	81.474	94.0414	105.128	99.0427	110.073	113.299	119.865
696	7011124	serine/threoninekinase26	Stk26	Stk26	61.1426	62.0518	56.6737	57.8031	54.7313	55.0886	75.0794	64.4129	60.8311	56.7068	48.9745	68.0918	49.2608	42.1281	51.5873	41.4853	38.4277	40.6262
697	6753412	calciumchannel,voltage-dependent,Ltype,alpha1Ssubunit	Cacna1s	Cacna1s	4444.9	4620.24	5040.82	4868.72	4649.77	4591.89	4692.99	4956.47	4899.8	4550.3	4320.25	4817.06	3729.08	4443.03	4139.46	3744.18	3951.6	3762.26
698	6840223	transformationrelatedprotein63	Trp63	Trp63	112.229	124.612	131.269	196.321	153.987	142.736	162.782	202.383	196.89	152.94	159.531	153.932	117.237	97.2887	94.6009	92.8427	114.45	126.658
699	6794063	acireductonedioxygenase1	Adi1	Adi1	228.352	294.766	265.138	290.512	286.901	305.876	309.505	309.448	253.816	274.643	296.483	276.594	245.331	221.826	223.348	183.465	175.387	176.523
700	6824507	RIKENcDNA3632451O06gene|predictedgene,36082	3632451O06Rik|Gm36082	3632451O06Rik	44.6358	57.0414	51.4909	47.1356	54.4964	47.8888	57.0622	51.4573	56.6286	53.5462	54.6527	57.9061	42.8447	39.455	46.7485	43.4617	41.1253	49.2767
701	7018671	ringfingerprotein,LIMdomaininteracting	Rlim	Rlim	302.34	294.559	298.512	275.114	288.51	278.043	312.722	322.166	326.674	286.702	271.838	335.415	271.548	211.681	269.264	213.016	249.612	218.377
702	6762197	cyclin-dependentkinase18	Cdk18	Cdk18	126.55	118.299	131.878	101.647	102.95	111.679	111.097	116.659	119.232	117.268	125.881	122.636	94.1989	95.3612	80.0427	105.387	80.2408	85.8423
703	6910279	ribosomeproductionfactor1homolog(S.cerevisiae)	Rpf1	Rpf1	257.515	302.42	290.565	297.039	306.413	276.08	336.041	322.19	296.852	272.629	273.527	324.023	252.888	221.753	262.054	250.037	216.742	231.395
704	6812320	LYRmotifcontaining4	Lyrm4	Lyrm4	199.4	185.945	204.16	157.939	210.718	172.444	208.338	184.126	193.83	159.065	191.533	207.876	143.22	130.03	159.386	139.615	147.383	133.792
705	6929647	microtubule-associatedprotein,RP/EBfamily,member3	Mapre3	Mapre3	320.06	397.708	416.131	408.825	431.147	430.831	441.325	463.914	427.894	424.589	361.546	397.047	346.532	294.675	311.28	322.128	329.646	315.765
706	6771715	CD63antigen	Cd63	Cd63	767.185	778.649	677.848	724.894	817.479	815.878	855.934	910.984	863.126	810.35	862.849	815.123	754.122	692.116	755.107	618.622	597.718	589.639
707	6854446	rhomboid,veinlet-like1(Drosophila)	Rhbdl1	Rhbdl1	218.705	256.532	288.628	252.902	246.88	268.644	237.297	225.381	255.637	220.389	234.955	201.504	327.429	313.558	245.8	314.793	364.04	365.361
708	6837252	MKL(megakaryoblasticleukemia)/myocardin-like1	Mkl1	Mkl1	184.85	185.766	194.664	198.891	194.702	199.153	184.387	189.511	198.29	187.809	184.161	173.745	202.987	220.092	206.387	241.936	206.725	224.28
709	6802023	ATPase,H+transporting,lysosomalV1subunitD	Atp6v1d	Atp6v1d	540.041	601.512	576.723	577.047	665.986	609.439	740.816	647.771	592.473	619.215	608.322	656.334	540.273	406.04	533.786	438.402	486.656	527.102
710	6791439	K(lysine)acetyltransferase2A	Kat2a	Kat2a	140.216	137.212	147.37	152.952	142.639	149.161	126.79	145.754	136.64	139.618	135.516	134.407	152.315	174.195	144.191	173.914	162.513	176.268
711	6994030	dpy-19-like1(C.elegans)	Dpy19l1	Dpy19l1	41.242	39.9639	41.5596	42.5135	40.1216	42.2851	41.5613	40.3696	39.1151	39.0743	40.2608	38.9062	49.8262	43.2626	44.9301	44.352	44.3557	42.5267
712	6996228	proteininhibitorofactivatedSTAT1	Pias1	Pias1	268.195	282.264	292.514	276.801	301.485	279.433	313.212	309.448	291.734	263.511	267.696	294.759	267.946	197.641	247.317	194.661	221.447	201.742
713	6975661	platelet-derivedgrowthfactorreceptor-like	Pdgfrl	Pdgfrl	44.6325	45.4661	47.7081	44.0586	54.143	45.8179	49.8178	45.8923	42.5495	42.4643	54.4868	41.5881	58.5073	62.6743	56.9268	53.59	66.6371	63.9549
714	6861260	isochorismatasedomaincontaining1	Isoc1	Isoc1	320.093	363.049	342.81	322.083	363.334	376.237	387.99	348.274	324.745	322.129	355.395	357.768	307.529	285.253	275.396	283.011	287.026	239.351
715	6796728	estrogenrelatedreceptor,beta	Esrrb	Esrrb	89.148	82.5752	91.5648	82.8397	101.97	94.1608	96.0419	91.5371	106.016	92.1099	89.2069	100.253	69.1395	77.3212	75.8383	87.6883	70.5115	64.8842
716	6783998	STARTdomaincontaining3	Stard3	Stard3	125.548	129.493	139.577	114.089	126.929	140.918	142.047	134.731	128.946	125.706	138.759	136.922	98.0999	115.859	114.772	115.75	99.2063	112.089
717	6892505	retinoblastoma-like1(p107)	Rbl1	Rbl1	61.4239	65.1129	69.6479	66.5509	68.235	70.2277	73.6359	76.1005	65.3543	66.9199	65.5584	64.0569	58.5562	56.6537	58.7926	51.1769	56.8691	60.4824
718	6796158	spectrinrepeatcontaining,nuclearenvelope2	Syne2	Syne2	110.27	107.136	111.155	112.172	107.996	98.5879	106.836	103.943	106.477	101.916	104.638	101.163	119.111	120.711	119.62	118.937	112.876	109.471
719	6791729	pleckstrinhomologydomaincontaining,familyM(withRUNdomain)member1	Plekhm1	Plekhm1	239.141	242.646	263.041	258.568	252.912	259.137	245.632	283.758	260.213	229.527	234.323	253.253	210.771	230.724	208.247	207.255	190.169	202.956
720	6883121	PDX1C-terminalinhibitingfactor1	Pcif1	Pcif1	209.497	230.663	219.653	207.88	220.032	226.491	214.382	222.003	216.525	220.234	225.418	219.276	190.922	207.351	190.423	198.579	168.172	184.116
721	6810548	embigin|predictedgene,35144	Emb|Gm35144	Emb	41.1141	48.2493	47.5179	47.7171	54.8135	42.3289	72.2531	67.018	51.6465	56.9124	54.3919	48.9657	41.6235	30.694	38.0152	36.5023	31.872	48.6436
722	6909794	predictedgene5105	Gm5105	Gm5105	72.5967	77.6444	68.5723	76.986	77.4561	79.9355	65.6811	61.6553	60.2343	83.627	61.8743	58.96	102.139	105.895	72.6181	83.6867	97.8314	93.3428
723	6837437	ADP-ribosylationfactorGTPaseactivatingprotein3|predictedgene,32788	Arfgap3|Gm32788	Arfgap3	117.222	115.791	119.388	123.951	133.335	121.366	137.101	140.853	126.892	129.932	126.961	121.526	122.99	107.735	110.711	108.217	109.791	101.083
724	6992855	integrinalpha9	Itga9	Itga9	91.4858	102.972	103.817	98.42	105.037	101.859	102.312	96.0532	104.807	103.975	98.7889	101.691	135.949	118.865	114.67	115.399	147.547	154.794
725	6995256	ringfingerprotein214	Rnf214	Rnf214	200.56	211.684	225.6	201.83	212.377	203.742	212.55	223.771	249.1	219.487	206.44	231.187	208.428	191.404	186.597	176.066	185.257	184.22
726	6845562	proteinO-glucosyltransferase1	Poglut1	Poglut1	135.759	133.247	146.731	134.681	159.631	152.236	159.233	147.716	144.785	135.683	141.095	135.62	121.893	115.756	128.537	115.471	110.109	121.431
727	6999278	RNAbindingmotif,singlestrandedinteractingprotein|predictedgene,39452	Rbms3|Gm39452	Rbms3	116.325	125.815	137.048	138.109	139.258	130.375	115.487	131.659	140.619	123.812	129.268	118.563	162.241	146.391	151.3	156.648	162.784	143.876
728	6916502	EF-handcalciumbindingdomain14	Efcab14	Efcab14	457.372	486.979	536.871	515.749	550.393	542.296	576.28	575.325	529.388	506.058	470.756	542.279	467.6	379.769	448.727	341.906	415.076	348.486
729	6873167	MORNrepeatcontaining4	Morn4	Morn4	104.807	112.664	120.789	109.921	128.098	121.255	108.273	119.431	105.283	114.258	122.15	110.825	84.6032	94.2137	83.9548	105.381	75.0107	77.5856
730	6976251	F-boxprotein8	Fbxo8	Fbxo8	820.43	837.547	898.744	920.243	1088.9	1086.14	1013.06	924.695	834.585	838.035	921.17	933.525	773.925	645.582	679.433	704.723	696.416	616.638
731	7014085	Nikrelatedkinase	Nrk	Nrk	28.8944	27.511	26.294	28.0236	27.3169	28.6896	28.1302	27.5669	27.4768	28.8241	29.4745	28.7659	30.4325	29.937	30.8389	31.6288	31.0131	31.3548
732	6996438	anteriorpharynxdefective1chomolog(C.elegans)	Aph1c	Aph1c	108.309	96.0388	108.261	92.317	95.1467	103.141	109.466	111.625	96.362	91.9761	97.4058	92.5013	86.7495	74.184	80.6245	81.553	78.172	66.0579
733	6780797	heterogeneousnuclearribonucleoproteinH1	Hnrnph1	Hnrnph1	1259.48	1247.57	1158.21	1225.43	1207.59	1206.48	1163.2	1130.81	1145.85	1141.78	1147.41	1136.97	1292.7	1184.55	1402.16	1243.34	1444.76	1395.1
734	6804901	UDP-GalNAc:betaGlcNAcbeta1,3-galactosaminyltransferase,polypeptide2	B3galnt2	B3galnt2	943.62	858.878	890.233	925.473	920.368	969.085	819.233	934.076	896.248	930.731	807.632	782.012	1109.24	988.707	1103.83	985.957	1147.43	971.799
735	6907155	prunehomolog(Drosophila)	Prune	Prune	419.152	463.107	482.612	485.044	490.354	532.924	530.022	505.568	469.822	413.058	415.412	447.109	399.766	353.11	376.435	292.7	303.352	298.254
736	6919185	cyclinL2	Ccnl2	Ccnl2	190.531	176.572	188.388	178.747	172.71	155.132	162.368	176.168	190.721	185.832	169.465	175.315	201.658	242.066	202.257	208.345	222.251	232.583
737	6792755	actin,gamma,cytoplasmic1|microRNA6935	Actg1|Mir6935	Actg1	2330.7	2318.69	2265.58	2414.07	2196.93	2227	1856.11	2042.77	2322.67	2318.18	2184.71	1847.11	2717.93	2743.59	2545.31	2794.94	2414.64	2407.2
738	7020027	angiomotin	Amot	Amot	437.168	440.595	509.789	498.974	515.954	522.978	521.881	566.946	544.84	532.506	490.033	536.557	493.986	374.512	437.306	381.456	424.975	361.691
739	6754263	torsinAinteractingprotein2	Tor1aip2	Tor1aip2	106.051	121.404	120.874	116.202	123.469	117.159	135.16	120.988	137.809	124.928	119.733	143.885	113.4	95.3958	112.138	113.119	101.118	95.9285
740	6899654	semadomain,transmembranedomain(TM),andcytoplasmicdomain,(semaphorin)6C	Sema6c	Sema6c	442.289	386.412	449.603	398.977	369.599	427.016	342.055	360.007	384.753	396.059	378.844	364.864	454.499	538.045	444.221	483.6	437.23	424.369
741	6824728	solutecarrierfamily7(cationicaminoacidtransporter,y+system),member7	Slc7a7	Slc7a7	35.4347	32.5917	34.6665	35.8345	38.7938	36.2925	31.3931	34.0083	35.0979	32.4673	34.2603	32.7476	35.9225	40.0922	37.73	38.8185	37.7752	40.6571
742	6886768	PRP40pre-mRNAprocessingfactor40homologA(yeast)	Prpf40a	Prpf40a	290.801	313.534	326.893	309.882	339.031	311.224	351.074	349.214	322.408	302.546	304.528	368.07	287.688	219.197	301.594	210.633	227.802	210.944
743	6876014	Rapguaninenucleotideexchangefactor(GEF)1	Rapgef1	Rapgef1	1197.31	1253.91	1425.59	1287.09	1260.79	1314.71	1268.38	1505.8	1632.81	1389	1381.17	1384.31	1091.23	1267.44	1053.55	1235.49	1028.42	1108.45
744	6940075	cyclinI	Ccni	Ccni	896.386	833.653	909.032	878.582	988.532	860.104	903.715	1041.65	998.812	901.071	759.079	911.116	657.902	793.855	752.888	721.71	604.507	640.51
745	6972314	microRNA675|H19,imprintedmaternallyexpressedtranscript	Mir675|H19	Mir675	1514.23	1353.1	1842.88	1004.74	1108.59	1028.56	1195.67	1313.86	1497.77	1276.6	1170.28	1699.96	2109.17	2727.53	2114.83	2541.66	4812.12	4286.93
746	6804893	nidogen1	Nid1	Nid1	341.107	339.19	386.214	363.235	398.316	364.395	313.113	293.781	300.024	337.242	336.18	283.765	495.59	346.769	388.648	413.149	558.633	550.123
747	6959459	enoylcoenzymeAhydratase1,peroxisomal	Ech1	Ech1	1844.78	1638.33	1947.06	1446.16	1977.01	1684.15	1854.09	1642.49	1946.73	1579.97	1831.19	1720.72	1325.25	1246.53	1431.83	1471.35	1268.32	1315.25
748	6929407	ARP3actin-relatedprotein3B|predictedgene,42237	Actr3b|Gm42237	Actr3b	226.593	218.572	236.937	198.771	227.162	272.962	219.651	221.459	189.951	214.062	185.352	194.757	169.21	125.035	167.235	143.78	112.771	104.927
749	6921162	talin1	Tln1	Tln1	477.83	501.52	499.191	493.988	510.536	503.297	517.694	515.041	512.674	501.943	504.854	467.823	491.266	422.111	447.515	415.034	443.658	444.874
750	6972200	deformedepidermalautoregulatoryfactor1(Drosophila)	Deaf1	Deaf1	103.373	106.73	105.495	105.269	104.805	101.453	88.0462	100.939	104.566	101.714	98.3511	101.952	116.425	124.996	104.026	119.659	112.263	116.838
751	6840828	glycogensynthasekinase3beta	Gsk3b	Gsk3b	905.05	1005.99	962.504	941.791	914.05	936.251	968.864	969.063	1026.3	922.308	894.452	974.958	860.876	785.456	907.064	766.813	833.614	769.05
752	6821985	glypican6|predictedgene,41245	Gpc6|Gm41245	Gpc6	83.6583	86.6415	82.9424	78.2622	85.6968	86.4729	82.6612	88.8694	82.0528	82.0354	92.9548	77.7416	91.5964	95.0134	97.7906	97.6718	101.092	100.135
753	6933679	RAB35,memberRASoncogenefamily	Rab35	Rab35	424.684	487.92	487.842	489.347	537.799	525.33	479.698	504.909	466.908	479.858	456.049	472.652	427.708	369.082	389.827	384.87	414.585	407.654
754	6790317	dualspecificityphosphatase14	Dusp14	Dusp14	139.75	136.719	153.592	193.205	134.093	147.55	154.195	176.253	175.163	183.899	169.655	166.684	125.808	113.665	140.142	98.2499	124.877	134.912
755	6815687	Erbb2interactingprotein|predictedgene2590	Erbb2ip|Gm2590	Erbb2ip	349.155	376.275	444.42	410.637	438.138	379.5	459.536	463.45	494.452	400.927	349.477	486.442	346.517	260.509	337.623	276.737	336.082	318.071
756	6850534	phospholipaseA2,groupVII(platelet-activatingfactoracetylhydrolase,plasma)	Pla2g7	Pla2g7	608.566	673.448	772.4	694.723	645.035	743.226	805.501	751.786	530.986	540.989	532.421	597.853	459.428	282.148	494.969	370.936	283.705	304.932
757	6916913	palmitoyl-proteinthioesterase1	Ppt1	Ppt1	202.145	205.689	217.067	206.338	268.897	199.003	224.705	211.045	211.549	196.703	191.76	212.046	173.674	141.539	155.149	152.174	180.867	155.525
758	6875728	endothelialdifferentiation-relatedfactor1	Edf1	Edf1	1085.74	1149.58	1019.25	1086.95	1031.88	1125.18	1094.43	1140.32	1052.75	1015.56	1076.92	1059.88	1018.28	967.461	877.124	906.025	904.874	933.103
759	6950091	targetofmyb1homolog(chicken)	Tom1	Tom1	293.191	317.619	309.898	328.069	332.215	335.375	376.615	350.007	330.258	334.503	321.826	333.027	315.48	296.629	261.962	277.701	240.718	276.313
760	6926023	mannosidase,alpha,class1C,member1	Man1c1	Man1c1	82.3278	80.5244	84.4813	76.6548	85.1478	81.1199	84.9027	75.2544	81.5221	71.876	75.1691	82.1679	96.3851	87.9041	86.1368	92.436	101.265	90.5006
761	6838098	adisintegrin-likeandmetallopeptidase(reprolysintype)withthrombospondintype1motif,20	Adamts20	Adamts20	60.1192	58.7963	57.9812	63.8618	52.0577	59.2025	61.295	66.2876	68.6386	65.5361	65.6932	64.6191	106.635	96.0868	81.1493	86.0429	172.106	140.528
762	6989406	cytochromecoxidasesubunitVa	Cox5a	Cox5a	1103.08	937.648	964.976	810.223	951.256	1028.01	911.954	877.394	850.962	900.259	720.075	899.351	1099.29	1166.53	1058.84	1075.47	1084.84	1058.94
763	6918167	heatshockproteinfamily,member7(cardiovascular)	Hspb7	Hspb7	485.6	548.31	566.803	561.281	606.892	487.288	542.645	740.592	749.231	516.259	610.133	772.1	330.037	447.367	469.644	517.669	361.001	392.495
764	6932469	USO1vesicledockingfactor	Uso1	Uso1	633.658	593.095	671.127	604.772	670.321	620.095	722.722	700.864	678.474	683.842	623.702	726.382	645.334	519.688	593.878	536.091	589.46	544.479
765	6892800	junctophilin2	Jph2	Jph2	3186.14	3191.09	3473.68	3034.67	3069.43	3459.19	3164.95	3183.06	3304.06	3521.67	3263.86	3146.11	4030.82	4269.55	4110	3318.94	4277.92	4010.71
766	6785551	tubulin-specificchaperoned	Tbcd	Tbcd	207.465	205.538	214.416	210.994	242.404	234.762	218.541	219.887	201.409	186.026	201.257	197.318	177.347	162.433	182.587	156.866	172.25	161.4
767	6849070	zincfingerprotein51	Zfp51	Zfp51	89.1967	101.822	102.189	104.497	118.776	102.847	107.127	125.205	112.573	111.547	91.3786	138.425	86.0203	70.5069	86.3633	78.9406	73.0432	92.7417
768	6831651	cytochromec-1	Cyc1	Cyc1	2284.34	2173.19	2292.96	2056.38	2326	2158.72	2069.15	1949.08	2102.38	2170.43	2069.23	2024.29	2319.08	2297.09	2351.91	2235.96	2537.81	2635.48
769	6850200	DEAH(Asp-Glu-Ala-His)boxpolypeptide16	Dhx16	Dhx16	123.633	124.302	120.728	124.116	117.802	118.341	111.599	114.412	121.222	120.308	110.112	107.301	131.027	144.754	130.576	142.093	120.774	126.737
770	6847834	H3histone,family3A,pseudogene2	H3f3a-ps2	H3f3a-ps2	52.5569	60.1127	64.6643	57.1037	66.3257	55.6711	64.2169	64.764	60.4868	57.4552	51.2789	66.9011	85.5867	68.7644	79.6982	78.0804	86.1326	77.3481
771	6873194	lysyloxidase-like4	Loxl4	Loxl4	55.3696	57.5841	51.89	48.6737	54.2113	58.0066	54.238	53.1056	51.9599	51.9096	55.6925	50.8722	63.2804	69.8377	61.001	65.4392	59.0915	58.541
772	6938217	sel-1suppressoroflin-12-like3(C.elegans)|predictedgene,30519|predictedgene,40303	Sel1l3|Gm30519|Gm40303	Sel1l3	332.324	353.785	378.169	373.797	345.703	353.536	332.907	353.49	344.988	346.332	343.077	364.963	406.521	438.783	455.827	352.684	476.307	467.732
773	6792756	Fanconianemiacorecomplexassociatedprotein100	Faap100	Faap100	176.819	150.141	173.909	175.472	175.127	193.907	159.515	147.922	151.637	163.544	174.201	153.209	239.95	233.169	184.959	177.701	266.511	213.123
774	6840589	mucin4	Muc4	Muc4	30.0575	29.779	27.8614	29.471	27.7488	29.1975	28.9248	28.7148	29.2797	28.4106	31.2955	29.705	33.427	32.0451	32.4016	33.8032	31.4027	31.3836
775	6774947	CDGSHironsulfurdomain1	Cisd1	Cisd1	1010.59	849.448	834.41	729.122	734.505	715.849	761.359	715.931	771.967	753.81	718.443	714.353	1023.03	1155.04	1015.37	950.739	889.45	893.243
776	6996223	feminization1homologb(C.elegans)	Fem1b	Fem1b	272.702	312.633	317.753	336.974	317.4	314.981	304.865	312.691	291.81	313.494	316.603	295.635	389.228	342.993	357.101	353.799	356.822	341.76
777	6849091	zincfingerprotein52	Zfp52	Zfp52	93.7546	90.9002	102.111	74.5486	100.837	82.6005	96.8367	99.4373	104.103	91.3588	71.5088	93.4451	72.2356	56.5192	75.2057	63.0071	58.5601	51.4884
778	6784990	componentofoligomericgolgicomplex1	Cog1	Cog1	218.855	232.186	209.372	228.319	214.556	224.423	237.759	237.414	209.653	214.869	221.932	224.101	210.065	199.689	186.815	199.434	190.04	195.67
779	6910417	adhesionGprotein-coupledreceptorL2|predictedgene,30382	Adgrl2|Gm30382	Adgrl2	111.443	90.9402	95.3829	118.797	110.585	111.433	89.2924	102.673	96.4867	72.1967	105.652	79.2137	135.446	134.446	116.92	142.643	119.422	116.032
780	6942909	RAS-relatedC3botulinumsubstrate1	Rac1	Rac1	2246.22	2374.5	2206.72	2327.39	2354.2	2439.63	2468.52	2458.74	2191.05	2202.6	2467.14	2281.93	2244.97	1879.73	1940.79	2042.39	1897.38	1987.98
781	6957119	EMG1nucleolarproteinhomolog(S.cerevisiae)	Emg1	Emg1	332.899	304.646	319.623	311.529	306.512	331.056	297.37	290.999	299.474	327.991	328.675	304.888	342.559	340.756	353.589	366.816	351.323	406.275
782	6989868	ribosomalproteinL4|smallnucleolarRNA,C/Dbox16A	Rpl4|Snord16a	Rpl4	3519.59	3743.43	3649.61	3863.72	4122.05	3811.26	3923.14	3850.43	3859.57	3451.43	3874.49	4280.7	3195.38	3283.92	3523.42	2968.56	3285.67	3256.41
783	6796211	farnesyltransferase,CAAXbox,beta	Fntb	Fntb	105.562	107.891	115.16	106.213	121.227	105.505	119.95	121.108	111.816	118.452	119.661	109.263	104.11	97.7292	87.2465	100.565	103.1	102.137
784	6874979	proteinkinaseC,theta	Prkcq	Prkcq	608.102	626.888	641.099	607.797	644.367	629.776	702.802	718.835	658.094	645.534	645.77	701.632	542.524	569.798	620.727	500.54	442.689	400.39
785	6924382	glutathioneperoxidase7	Gpx7	Gpx7	107.675	99.1059	100.923	101.7	95.867	112.574	96.0799	94.0549	87.984	89.7376	107.762	98.8219	102.781	121.568	124.519	116.958	119.439	140.305
786	6865926	N-deacetylase/N-sulfotransferase(heparanglucosaminyl)1	Ndst1	Ndst1	487.665	429.005	529.815	471.225	454.25	456.462	421.837	445.24	475.118	463.026	398.864	465.857	535.559	565.574	489.294	555.671	535.268	534.053
787	6778420	THOcomplex5|ribosomalproteinL17pseudogene	Thoc5|AA413626	Thoc5	207.831	213.888	226.563	210.689	235.557	229.687	236.685	212.959	216.418	214.09	211.851	221.668	198.143	171.274	207.655	170.752	177.877	176.318
788	6769447	polymerase(RNA)III(DNAdirected)polypeptideB	Polr3b	Polr3b	131.522	143.986	142.759	134.058	137.899	135.81	135.903	142.707	150.853	139.977	136.026	144.223	125.691	128.46	134.991	122.555	127.269	125.921
789	6895460	zincfingerhomeodomain4	Zfhx4	Zfhx4	134.508	131.008	124.536	118.471	109.548	109.822	106.596	116.617	118.854	117.27	117.585	112.895	129.906	147.043	137.572	142.979	136.988	131.863
790	6828741	C1qandtumornecrosisfactorrelatedprotein3	C1qtnf3	C1qtnf3	33.8786	33.3211	32.993	32.1148	33.8342	31.9812	35.0869	31.0825	31.9788	31.8707	34.3193	31.584	36.2721	34.0616	40.066	36.8293	40.1721	39.1167
791	6978314	homocysteine-inducible,endoplasmicreticulumstress-inducible,ubiquitin-likedomainmember1	Herpud1	Herpud1	659.273	723.885	654.438	597.746	646.66	698.37	773.237	732.526	661.666	732.361	772.363	685.823	688.941	584.211	598.83	536.373	551.41	558.748
792	6975701	pericentriolarmaterial1	Pcm1	Pcm1	289.167	283.669	331.403	272.015	292.642	276.368	339.647	339.612	343.985	325.825	283.996	345.761	284.92	232.655	294.146	214.06	254.197	225.412
793	6876210	ST6(alpha-N-acetyl-neuraminyl-2,3-beta-galactosyl-1,3)-N-acetylgalactosaminidealpha-2,6-sialyltransferase6	St6galnac6	St6galnac6	244.022	251.204	290.167	253.031	244.21	275.507	277.028	292.495	246.194	252.752	269.983	250.944	212.635	234.965	216.835	226.065	190.342	216.054
794	6963907	transmembraneprotein159	Tmem159	Tmem159	189.149	194.29	215.078	181.051	201.027	179.444	221.52	186.447	199.672	161.241	161.964	188.341	158.887	124.891	154.488	123.586	138.323	120.727
795	6792097	solutecarrierfamily16(monocarboxylicacidtransporters),member6	Slc16a6	Slc16a6	103.386	80.662	109.269	109.286	100.392	119.165	90.0027	90.3538	105.738	104.233	91.7781	107.24	147.795	127.551	113.298	137.104	171.533	162.466
796	6754798	cellularrepressorofE1A-stimulatedgenes1	Creg1	Creg1	339.295	365.346	408.235	340.857	395.24	383.102	410.473	363.673	338.582	333.991	316.707	392.613	277.16	305.048	303.296	223.974	237.496	245.894
797	6889661	finbudinitiationfactorhomolog(zebrafish)	Fibin	Fibin	88.4947	87.754	93.3531	79.2031	92.1322	93.8479	87.016	84.8659	94.195	60.8544	92.0782	70.0769	148.796	120.762	90.895	119.056	165.151	152.802
798	7014051	familywithsequencesimilarity199,X-linked	Fam199x	Fam199x	101.594	107.254	104.054	109.866	121.418	118.659	118.215	108.826	120.656	124.873	125.831	110.944	102.821	108.276	95.6673	89.2039	86.168	90.38
799	6871837	vacuolarproteinsorting13A(yeast)	Vps13a	Vps13a	189.74	189.416	208.452	181.562	199.177	175.041	208.286	207.889	206.295	213.475	174.557	223.295	171.61	139.24	179.347	121.532	159.65	150.285
800	6810688	neuroepithelialcelltransforminggene1	Net1	Net1	336.584	341.963	388.967	466.202	368.419	365.633	346.507	427.865	420.116	325.584	387.221	429.106	306.094	297.857	289.24	268.103	282.472	295.317
801	6790318	transcriptionaladaptor2A	Tada2a	Tada2a	188.829	208.698	215.414	197.575	203.691	219.117	237.558	235.107	209.174	210.387	195.937	201.912	174.289	144.589	206.004	139.391	146.111	132.429
802	6955137	sideroflexin5	Sfxn5	Sfxn5	128.615	119.101	120.021	104.817	105.61	113.786	99.751	109.716	105.931	117.26	95.8196	103.948	130.319	127.952	136.626	128.067	121.935	121.288
803	6880981	smallnuclearribonucleoprotein200(U5)	Snrnp200	Snrnp200	335.753	345.572	349.479	319.946	337.795	328.351	366.829	351.459	343.588	339.386	310.163	352.799	321.476	276.869	317.446	267.984	263.352	262.78
804	6770013	earlyendosomeantigen1	Eea1	Eea1	226.935	221.434	227.144	217.058	253.815	221.071	246.746	248.338	238.92	213.321	209.908	248.425	208.637	175.4	201.706	152.127	186.695	170.627
805	6868048	damagespecificDNAbindingprotein1	Ddb1	Ddb1	1269.09	1331.18	1314.7	1373.42	1436.72	1442.8	1406.56	1386.06	1221.12	1261.75	1237.59	1289.8	1205.05	931.932	1155.53	971.737	1056.85	962.111
806	6868053	vacuolarproteinsorting37C(yeast)	Vps37c	Vps37c	183.703	207.636	204.466	211.258	210.257	230.475	226.971	241.663	229.865	226.058	206.618	190.709	164.612	146.386	162.204	192.512	163.672	192.114
807	6761615	translin	Tsn	Tsn	385.025	376.826	369.697	373.888	452.712	440.521	456.526	455.365	379.798	409.706	446.583	451.312	374.653	272.648	376.075	256.814	313.257	284.584
808	6966934	reticulocalbin3,EF-handcalciumbindingdomain	Rcn3	Rcn3	153.31	188.917	160.892	156.225	175.854	164.666	176.671	132.191	133.629	139.974	162.342	123.997	203.797	169.41	195.921	182.531	221.58	239.343
809	6822173	RASrelatedprotein2a|predictedgene,41251	Rap2a|Gm41251	Rap2a	86.031	75.118	75.757	75.028	80.9389	79.9591	77.0813	69.5939	73.1425	75.8685	75.5143	71.8397	89.0729	83.8263	77.0724	85.8195	86.3512	88.4354
810	6791757	golgiSNAPreceptorcomplexmember2	Gosr2	Gosr2	298.76	295.737	313.315	309.335	332.722	352.832	361.309	353.102	343.492	338.258	333.489	303.944	311.53	269.668	298.228	249.905	269.705	262.19
811	6872489	RIKENcDNA4430402I18gene	4430402I18Rik	4430402I18Rik	41.4715	42.7858	40.3841	39.3956	38.1262	43.9207	39.3923	40.3611	40.0393	41.8723	44.8904	45.5085	39.0318	35.8849	35.5856	36.3485	34.7618	33.9118
812	6748557	pleckstrinhomologydomaincontaining,familyB(evectins)member2	Plekhb2	Plekhb2	778.976	768.526	729.839	713.699	833.627	808.53	808.398	796.425	733.066	756.823	810.175	759.296	746.872	536.037	636.817	647.839	605.317	586.184
813	6998401	carnitinedeficiency-associatedgeneexpressedinventricle3	Cdv3	Cdv3	1174.26	1154.49	1236.29	1232.34	1252.88	1267.51	1204.88	1314.04	1259.96	1261.24	1172.71	1392.4	1089.81	1080.94	1172.88	1143.41	1063.06	1015.87
814	6838346	collagen,typeII,alpha1	Col2a1	Col2a1	89.6549	86.8297	78.1297	86.9741	67.0508	83.3181	79.8496	80.487	80.7754	84.9131	94.1277	83.8577	94.9829	113.702	98.7513	121.894	113.33	111.41
815	6983331	solutecarrierfamily35,memberE1	Slc35e1	Slc35e1	685.886	719.987	774.58	752.461	827.591	817.57	778.871	759.348	735.004	778.551	722.104	733.755	638.35	703.963	572.707	643.013	597.432	629.583
816	6760177	insulinreceptorsubstrate1	Irs1	Irs1	268.57	363.863	340.876	501.511	445.502	428.832	356.317	382.819	339.611	398.064	307.378	366.038	935.127	696.508	408.562	567.776	946.539	872.176
817	6996254	SMADfamilymember3	Smad3	Smad3	389.338	407.001	386.99	415.942	447.233	442.988	373.997	424.43	349.99	373.32	403.292	381.575	550.578	419.226	470.596	484.193	483.348	450.526
818	6974832	adhesionGprotein-coupledreceptorA2	Adgra2	Adgra2	73.3052	74.3072	80.7906	80.9952	78.3314	78.2026	74.7244	73.1809	71.6125	75.5056	79.029	72.5953	85.9412	92.8876	80.3393	93.5851	81.5478	82.075
819	6876138	argininosuccinatesynthetase1	Ass1	Ass1	70.322	76.2845	72.3343	95.7031	79.8105	66.0859	84.4251	78.2608	76.8035	80.5694	86.0933	81.7379	58.7484	66.3759	64.2912	68.9238	62.6963	61.0389
820	6873360	polymerase(DNAdirected),lambda	Poll	Poll	89.3382	86.6837	89.8565	88.1585	87.4032	93.9767	87.449	92.8537	77.5179	82.1888	88.8356	86.2208	96.8425	97.749	94.6888	107.994	99.7992	95.0956
821	7013375	dachshund2(Drosophila)	Dach2	Dach2	50.3789	41.408	51.3099	42.1529	52.587	44.7034	52.4368	45.9831	50.5549	47.6467	45.4282	51.45	35.2507	37.6378	42.1195	42.8858	34.4694	35.8416
822	6924181	proteinkinase,AMP-activated,alpha2catalyticsubunit	Prkaa2	Prkaa2	2209.92	2511.75	2434.99	2501.36	2454.76	2542.58	2670.17	2474	2339.27	2443.18	2426.52	2464.24	2250.74	2124.34	2035.47	1997.58	2307.57	1933.72
823	6960691	anoctamin5	Ano5	Ano5	1222.95	1242.87	1321.36	1213.44	1263.43	1280.88	1230.78	1142.91	1050.09	1140.18	1042.85	1193.51	1599.35	1255.76	1553.96	1263.76	1668.54	1347.16
824	6960309	polynucleotidekinase3-phosphatase	Pnkp	Pnkp	195.703	192.709	202.196	193.504	198.551	194.208	208.798	197.595	182.66	192.619	194.598	187.05	181.049	164.179	185.169	167.203	164.22	172.201
825	6955721	succinate-CoenzymeAligase,GDP-forming,betasubunit	Suclg2	Suclg2	739.861	692.837	724.085	638.952	797.722	670.931	821.531	653.239	688.882	684.731	714.387	783.684	604.089	556.854	656.663	514.406	534.251	526.041
826	6784236	ATPase,H+transporting,lysosomalV0subunitA1	Atp6v0a1	Atp6v0a1	597.643	623.98	692.178	625.089	632.555	614.015	681.941	702.535	715.169	680.071	598.807	654.406	577.29	523.679	569.479	539.806	617.436	589.078
827	6777917	Rhoguaninenucleotideexchangefactor(GEF)25	Arhgef25	Arhgef25	83.8814	83.1969	79.9175	82.9275	80.3433	78.1341	79.3236	77.0305	77.0527	89.9094	79.3301	76.1712	82.6501	100.069	89.2154	99.4893	99.9394	97.7162
828	6764650	epoxidehydrolase1,microsomal	Ephx1	Ephx1	301.622	283.895	343.961	245.581	331.425	284.978	314	301.71	337.938	285.523	307.038	319.338	246.969	228.537	255.53	215.122	263.459	240.766
829	6880577	calpain3|glucosidase,alpha;neutralC	Capn3|Ganc	Capn3	648.605	659.041	671.371	636.596	688.07	672.536	681.034	662.712	656.857	641.51	643.038	625.001	788.121	706.889	757.556	666.143	756.425	734.968
830	6897762	eukaryotictranslationinitiationfactor2A	Eif2a	Eif2a	509.571	558.265	529.215	580.058	584.529	545.521	596.733	582.605	532.471	491.394	501.41	590.956	485.748	414.051	497.222	400.268	417.521	400.797
831	6783057	synergin,gamma	Synrg	Synrg	389.986	437.534	446.445	438.887	468.336	465.925	469.909	468.135	464.801	435.082	429.383	439.733	428.501	371.506	387.088	357.727	372.989	382.879
832	6996451	talin2|microRNA190a	Tln2|Mir190a	Tln2	372.255	410.108	424.786	373.283	341.593	357.693	375.344	392.351	394.065	346.65	338.925	369.005	416.835	484.219	463.043	423.099	450.63	450.541
833	6978819	nucleolarprotein3(apoptosisrepressorwithCARDdomain)	Nol3	Nol3	428.326	500.205	423.225	433.619	465.63	465.731	493.297	535.402	529.206	431.935	467.375	474.04	418.54	382.574	401.161	339.548	300.33	264.31
834	6933422	polymerase(DNAdirected),epsilon	Pole	Pole	50.4242	52.224	47.2112	49.1387	50.81	49.5233	54.4221	49.683	51.634	55.2469	49.5086	51.7339	41.8766	49.4044	48.181	44.3558	42.0315	44.0311
835	6842587	chondrolectin	Chodl	Chodl	76.1904	90.813	90.2128	89.1279	99.9355	86.9746	88.8021	78.9472	86.3634	76.2274	83.7857	78.3193	132.176	112.809	112.624	83.9639	130.681	112.473
836	7017419	iduronate2-sulfatase	Ids	Ids	228.958	263.575	259.706	243.843	274.835	251.107	283.598	262.713	258.256	239.962	254.74	265.167	229.253	199.066	214.421	226.726	235.906	200.454
837	6828422	tetratricopeptiderepeatdomain33	Ttc33	Ttc33	506.424	545.892	490.874	472.536	511.749	508.67	544.028	500.15	495.692	520.854	479.11	519.116	458.202	381.785	476.98	333.292	339.402	355.91
838	6815074	cardiomyopathyassociated5	Cmya5	Cmya5	5646.71	5758.76	5781.82	5522.61	5196.46	5556.24	5953.56	6124.69	6209.31	5956.72	5740.13	5947.65	5150.73	5527.04	5499.51	5015.85	4518.63	4327.2
839	6792031	proteinkinaseC,alpha	Prkca	Prkca	528.157	563.362	542.237	486.917	485.564	512.742	546.514	543.479	510.168	510.188	482.668	474.977	668.354	556.937	576.525	619.617	638.481	596.22
840	7011259	ribosomalproteinS2|ribosomalproteinS2,pseudogene13	Rps2|Rps2-ps13	Rps2	1768.45	1708.99	1680.53	1669.35	1603.84	1704.9	1600.95	1653.96	1574.1	1617.37	1529.39	1642.93	1747.68	1917.13	1963.9	1657.58	1771.23	1867.12
841	6769735	UHRF1(ICBP90)bindingprotein1-like|predictedgene,31090	Uhrf1bp1l|Gm31090	Uhrf1bp1l	134.8	127.756	146.154	122.244	127.805	119.038	121.152	134.782	149.329	133.101	122.703	131.982	113.117	106.326	107.166	107.663	115.107	111.561
842	7011394	fourandahalfLIMdomains1	Fhl1	Fhl1	5569.26	4986.59	5194.53	4824.75	5799.27	4325.52	4755.19	5218.48	5982.37	5034.81	5873.64	6168.49	3793.19	3983.56	4916.17	3839.09	3942.24	3114.69
843	6748736	eukaryotictranslationinitiationfactor5B	Eif5b	Eif5b	480.885	481.651	568.905	403.008	440.849	397.576	523.181	491.733	544	489.793	414.886	571.992	385.204	340.609	419.427	313.217	368.557	354.026
844	6908137	G-proteinsignallingmodulator2(AGS3-like,C.elegans)	Gpsm2	Gpsm2	39.8542	39.838	38.1866	49.6857	39.2007	38.3621	38.1238	35.8717	35.3399	41.4659	41.3659	36.0216	52.6686	49.9879	44.6551	47.94	48.922	43.6294
845	6899605	seleniumbindingprotein2	Selenbp2	Selenbp2	109.213	102.338	105.537	97.1861	107.549	97.0235	102.527	93.9407	83.0419	86.9264	95.1576	96.1897	76.5933	74.7572	87.7541	75.5485	68.195	73.9249
846	6929850	adducin1(alpha)|microRNA7036b	Add1|Mir7036b	Add1	605.308	645.469	659.845	640.852	709.53	671.109	645.314	664.767	643.938	640.222	679.909	657	629.542	522.524	590.105	559.4	569.416	552.169
847	6913569	transmembraneprotein38B	Tmem38b	Tmem38b	880.067	822.973	904.432	832.417	969.035	969.927	938.294	954.285	880.457	895.1	876.726	964.614	821.603	741.013	806	813.115	794.239	738.963
848	6946004	ATPase,H+transporting,lysosomalV0subunitE2	Atp6v0e2	Atp6v0e2	321.089	349.807	326.323	294.204	347.907	366.335	332.426	328.505	314.388	325.849	332.718	322.715	296.651	263.513	261.555	288.278	252.88	289.194
849	6912520	gamma-aminobutyricacid(GABA)Creceptor,subunitrho2	Gabrr2	Gabrr2	43.1917	44.6512	43.5812	44.7344	45.2302	43.5133	38.948	41.9695	43.5383	42.2471	45.3837	42.3611	48.4079	47.7626	44.0383	46.2214	48.3336	49.3399
850	6950582	microsomalglutathioneS-transferase1|predictedgene,30213	Mgst1|Gm30213	Mgst1	448.511	348.371	473.324	368.081	485.911	388.719	384.604	428.194	263.942	334.131	304.016	389.794	222.702	170.822	294.015	221.539	191.933	206.38
851	6803120	coiled-coildomaincontaining88C|microRNA1190	Ccdc88c|Mir1190	Ccdc88c	150.289	148.179	160.816	150.631	140.03	150.586	151.241	160.466	161.595	162.209	153.024	154.665	165.886	198.476	181	197.692	169.051	191.184
852	6937438	HtrAserinepeptidase3	Htra3	Htra3	148.379	174.846	173.306	174.453	197.46	176.123	159.927	171.5	153.569	165.816	166.922	149.529	197.702	194.917	188.604	180.889	211.061	221.632
853	6990427	cellcycleprogression1	Ccpg1	Ccpg1	358.537	333.798	334.132	283.696	308.199	305.744	325.497	355.28	345.212	337.992	306.647	347.455	281.229	282.911	308.17	264.291	244.528	247.192
854	6919320	preproenkephalin	Penk	Penk	176.707	256.892	225.988	197.996	298.33	262.583	289.532	259.79	234.472	187.851	260.889	248.006	180.085	147.225	152.774	149.708	151.197	181.108
855	6887859	activatingtranscriptionfactor2	Atf2	Atf2	340.748	337.128	352.972	353.107	400.293	360.338	364.748	370.407	383.46	346.67	317.752	392.341	323.489	285.17	326.245	266.595	286.626	269.124
856	6814491	SMC5-SMC6complexlocalizationfactor1	Slf1	Slf1	81.1863	71.5056	97.1735	61.6677	83.8629	73.8142	100.496	79.8377	84.9634	85.5614	60.9962	93.3431	60.227	49.3279	63.5091	46.9483	56.5443	52.7273
857	6782248	MYBbindingprotein(P160)1a	Mybbp1a	Mybbp1a	562.497	572.526	602.183	647.348	610.674	638.555	628.719	635.575	563.534	565.16	580.823	587.438	570.81	465.707	509.812	444.386	491.584	467.057
858	6877478	membrane-associatedringfinger(C3HC4)7	March7	March7	193.404	191.83	212.144	212.461	225.607	201.64	248.94	241.826	211.817	205.542	203.676	241.278	196.313	145.078	193.152	122.67	162.597	149.459
859	6864444	StAR-relatedlipidtransfer(START)domaincontaining4	Stard4	Stard4	72.4439	59.3815	63.5374	59.487	63.9268	63.7384	52.6863	56.6324	57.0732	60.9931	64.6601	60.2991	70.7466	75.633	72.8154	68.8259	74.5037	64.0801
860	6919013	Gprotein-coupledreceptor153	Gpr153	Gpr153	104.332	93.2715	90.2227	95.1793	90.682	105.316	88.1158	97.9098	89.3385	86.853	94.7692	83.3154	104.31	107.598	110.398	146.513	112.603	113.61
861	6906702	apolipoproteinA-Ibindingprotein	Apoa1bp	Apoa1bp	506.536	515.946	497.99	463.597	493.164	518.746	505.517	481.981	456.889	461.831	519.719	483.638	411.695	449.544	446.791	395.634	362.117	379.183
862	6905620	signalsequencereceptor,gamma|RIKENcDNAA730090N16gene	Ssr3|A730090N16Rik	Ssr3	1332.21	1510.97	1635.51	1531.24	1718.34	1621.9	1924.58	1762.54	1611.46	1644.47	1597.37	1709.55	1406.48	1038.32	1361.85	1089.71	1460.14	1330.3
863	6791528	dualspecificityphosphatase3(vacciniavirusphosphataseVH1-related)	Dusp3	Dusp3	788.264	794.74	826.324	931.145	969.415	1067.27	1062.36	1057.88	954.156	1002.11	896.247	928.704	884.965	670.866	787.652	684.733	727.443	685.039
864	6937466	sortilin-relatedVPS10domaincontainingreceptor2	Sorcs2	Sorcs2	70.0303	70.6458	66.6423	72.2726	67.674	71.067	71.5417	68.5506	66.7748	70.4949	80.1171	72.6078	78.2077	79.5132	78.9569	84.7973	81.7397	85.0068
865	6972891				54.343	55.325	59.518	52.152	47.4608	52.5372	49.9609	53.5297	50.6093	57.2468	48.4328	52.816	58.2978	58.1155	64.0705	69.7972	64.92	72.6726
866	6935490	actinrelatedprotein2/3complex,subunit1B	Arpc1b	Arpc1b	227.542	235.642	238.007	216.469	226.827	207.561	208.597	195.357	218.695	216.751	229.722	228.835	279.393	260.769	230.95	253.036	292.089	321.865
867	6792496	tripartitemotif-containing65|tripartitemotif-containing47	Trim65|Trim47	Trim65	73.2697	70.7303	70.2566	71.32	76.2467	78.7586	73.1019	73.9198	73.8742	73.3532	77.4402	73.2138	82.5334	97.2707	79.6273	87.5743	83.9666	82.3685
868	6836596	argonauteRISCcatalyticsubunit2	Ago2	Ago2	309.247	332.159	327.959	351.369	336.178	340.68	315.263	349.241	327.672	335.633	319.968	313.238	387.275	383.573	335.561	419.397	371.557	391.47
869	6800228	ADP-ribosylationfactor-like4A|predictedgene,34985	Arl4a|Gm34985	Arl4a	136.05	129.723	117.3	130.314	142.931	120.996	140.423	152.602	131.627	125.578	131.113	131.677	116.546	109.215	121.388	105.749	90.7675	95.2399
870	6992333	ubiquitinspecificpeptidase4(proto-oncogene)	Usp4	Usp4	697.974	766.158	804.084	783.363	814.896	812.377	812.031	820.475	749.434	779.04	778.587	769.482	747.328	572.51	698.592	568.282	644.196	608.016
871	6750642	serine/threoninekinase11interactingprotein	Stk11ip	Stk11ip	116.583	129.329	122.732	120.647	121.589	126.246	118.445	119.937	115.702	119.05	117.796	122.39	115.275	105.418	103.527	109.512	102.337	110.762
872	6768358	catenin(cadherinassociatedprotein),alpha3	Ctnna3	Ctnna3	163.931	185.736	227.204	191.066	193.652	213.877	209.502	231.81	206.118	179.132	176.878	189.039	167.732	142.161	161.402	131.668	149.711	131.498
873	6849970	KNmotifandankyrinrepeatdomains3	Kank3	Kank3	116.591	119.527	112.016	97.1214	125.177	120.925	105.995	109.578	118.042	119.617	113.646	122.107	141.399	166.276	125.867	139.906	143.078	146.67
874	6978340	coenzymeQ9homolog(yeast)	Coq9	Coq9	2480.56	2481.56	2592.1	2339.96	2415.65	2472.14	2379.05	2320.75	2210.12	2409.12	2561.83	2225.77	2796.81	2702.08	2581.29	2496.69	2672.53	2671.56
875	6836829	diacylglycerolO-acyltransferase1	Dgat1	Dgat1	150.059	138.799	162.39	150.216	171.655	145.524	160.166	143.767	137.793	145.481	137.032	139.538	126.972	110.489	130.78	118.18	115.388	115.566
876	6926116	proline-richnuclearreceptorcoactivator2	Pnrc2	Pnrc2	952.775	900.858	940.815	872.094	1144.36	1008.24	1057.31	934.084	1056.27	909.99	1078.04	1016.84	773.552	615.729	845.158	894.945	709.396	709.224
877	6774399	vacuolarproteinsorting26homologA(yeast)	Vps26a	Vps26a	320.112	345.68	332.144	335.679	384.275	337.292	410.545	358.619	367.908	334.148	318.645	385.59	301.836	226.054	309.396	247.449	302.223	274.732
878	6839078	mahogunin,ringfinger1	Mgrn1	Mgrn1	637.081	617.796	655.687	618.807	665.2	674.598	582.602	620.418	619.075	631.098	648.051	613.894	540.156	600.616	531.208	567.779	548.201	525.062
879	6871295	OTUdomain,ubiquitinaldehydebinding1	Otub1	Otub1	238.971	266.652	286.181	270.016	306.762	288.484	297.28	271.824	260.002	249.057	294.771	263.922	250.587	205.084	229.839	191.668	208.796	210.617
880	6939320	phosphoribosylpyrophosphateamidotransferase	Ppat	Ppat	646.185	655.367	722.592	616.196	738.522	688.586	805.36	621.41	585.662	658.436	713.001	685.361	568.163	423.481	579.344	422.727	525.364	479.291
881	6849315	ribosomalproteinL3-like	Rpl3l	Rpl3l	1163.6	1060.61	1144.49	963.365	1092.16	1101.91	1063.55	1065.85	1065.59	976.193	928.889	1064.65	1316.72	1311.99	1277.72	1056.43	1283.87	1273.55
882	6891675	sortingnexin5|smallnucleolarRNA,C/Dbox17|barriertoautointegrationfactor2,oppositestrand|predictedgene,39950	Snx5|Snord17|Banf2os|Gm39950	Snx5	482.257	488.666	523.547	465.481	519.899	495.397	566.878	519.033	520.332	508.606	453.302	515.05	428.398	405.005	495.345	370.659	412.826	399.479
883	6998428	ubiquitin-likemodifieractivatingenzyme5	Uba5	Uba5	262.9	289.144	284.627	295.466	337.354	295.13	331.585	291.368	282.12	283.843	284.553	306.188	255.47	224.996	262.563	209.88	238.539	248.461
884	6993125	leucyl-tRNAsynthetase,mitochondrial	Lars2	Lars2	149.605	141.596	160.991	132.769	136.193	134.558	139.515	147.316	136.125	142.644	137.95	134.574	175.53	156.052	162.233	158.55	169.571	155.113
885	7013187	phosphoglyceratekinase1	Pgk1	Pgk1	5483.19	5239.45	5565.28	5751.14	5940.57	5772.72	5580.04	5010.41	4389.03	5078.04	5035.86	5258.44	7600.7	5379.99	6435.63	5877.91	7563.79	7251.27
886	6774403	KIF1bindingprotein	Kif1bp	Kif1bp	452.757	475.397	438.232	452.304	502.394	479.356	499.836	457.005	431.673	448.733	463.57	467.322	418.729	343.294	424.183	372.817	401.619	353.637
887	6922890	Fras1relatedextracellularmatrixprotein1	Frem1	Frem1	37.5548	35.1095	33.283	38.3488	36.4626	36.9193	37.1998	37.9855	38.8351	36.1392	40.6989	37.6928	41.6542	44.1177	40.1607	45.5431	45.3241	44.014
888	6872444	regulatoryfactorX,3(influencesHLAclassIIexpression)	Rfx3	Rfx3	56.9982	58.3016	59.5003	57.3043	57.3782	53.6243	54.1329	56.2889	55.0891	56.6666	54.843	56.2378	60.1217	59.4288	61.12	60.6665	60.8809	57.0807
889	6851320	thyroidhormonereceptorinteractor10	Trip10	Trip10	1056.57	1163.76	1110.94	1150.75	1190.83	1140.15	1124.63	1096.75	1125.63	1226.06	1190.12	1133.5	1030.94	1093.47	990.964	1008.55	927.31	1019.48
890	6768843	guaninenucleotidebindingprotein,alphazsubunit	Gnaz	Gnaz	63.0125	58.3466	54.8486	58.5287	56.4802	57.3125	58.6834	58.3104	54.9292	59.5519	59.9937	59.1334	66.4014	62.6646	62.7129	66.2462	66.7227	63.662
891	6762612	NIMA(neverinmitosisgenea)-relatedexpressedkinase7	Nek7	Nek7	1056.4	1162.92	1258.54	1264.81	1416.32	1272.16	1288.65	1269.88	1171.98	1119.92	1182.27	1316.46	1092.94	834.888	1035.06	868.328	988.736	832.714
892	6823068	annexinA7	Anxa7	Anxa7	530.819	561.933	592.713	662.832	642.621	638.986	618.981	681.787	530.131	501.345	527.731	575.717	538.552	359.005	434.671	306.133	347.683	316.184
893	6930074	Ly1antibodyreactiveclone	Lyar	Lyar	200.641	203.479	183.441	197.09	194.608	205.424	203.776	203.425	208.315	202.4	204.6	220.285	188.079	181.241	199.832	170.309	184.16	181.673
894	6913042	GLIpathogenesis-related2	Glipr2	Glipr2	89.3121	91.4165	75.6698	92.336	93.9626	96.8267	88.41	89.9701	92.1495	80.6377	82.1207	80.4802	111.164	95.9882	114.173	127.409	99.3631	104.67
895	6796768	CLOCKinteractingprotein,circadian	Cipc	Cipc	296.484	345.373	374.377	350.077	349.101	376.8	355.89	400.243	355.956	338.86	328.239	360.139	325.896	294.565	244.884	272.454	256.413	290.74
896	6828651	LMBR1domaincontaining2	Lmbrd2	Lmbrd2	292.55	317.848	317.972	306.489	345.574	338.428	373.823	360.47	318.281	323.603	310.283	346.836	310.878	225.675	279.005	212.404	278.864	235.086
897	6784279	neighborofBrca1gene1	Nbr1	Nbr1	522.734	552.001	571.558	585.258	618.539	607.173	644.545	618.804	582.07	556.878	600.937	618.008	566.551	454.198	536.16	445.707	495.692	438.881
898	6815433	FCHdomainonly2|RIKENcDNAD130062J10gene	Fcho2|D130062J10Rik	Fcho2	236.296	236.273	260.853	214.578	238.49	198.175	250.161	233.754	266.475	227.471	209.513	259.788	191.611	191.547	205.458	175.02	199.208	186.567
899	6833100	calciumchannel,voltage-dependent,beta3subunit	Cacnb3	Cacnb3	60.968	63.1742	70.4103	68.4519	60.7509	70.4599	59.9728	62.1076	61.514	68.9624	68.3911	61.2232	79.193	95.7811	64.2808	90.0626	85.9951	94.1901
900	6881101	zincfingerCCCHtypecontaining6	Zc3h6	Zc3h6	100.403	90.6253	96.9013	89.4227	100.847	93.5027	108.592	101.948	95.4484	102.821	128.808	113.891	72.5208	95.7923	96.2549	68.9338	69.3287	77.9923
901	6960266	synaptotagminIII	Syt3	Syt3	93.1407	90.2462	95.2183	92.6628	93.2671	107.237	92.2043	93.3034	82.9565	94.3596	98.89	83.6476	70.1523	77.6663	81.9621	79.1665	70.2526	76.0484
902	6888834	mitogen-activatedproteinkinase8interactingprotein1	Mapk8ip1	Mapk8ip1	85.384	73.8898	80.9466	82.059	71.474	82.4893	77.5548	81.5271	78.1543	73.0945	82.2824	78.1872	82.8744	101.705	90.1732	93.5884	96.4608	104.929
903	6791800	celldivisioncycle27	Cdc27	Cdc27	238.832	267.05	264.795	277.027	285.548	264.5	283.732	298.183	281.863	241.55	236.21	298.683	240.27	206.081	231.234	198.759	223.147	200.124
904	6769180	ATP-bindingcassette,sub-familyA(ABC1),member7	Abca7	Abca7	134.235	131.7	138.256	129.393	134.63	149.769	141.148	142.363	129.704	136.573	140.49	129.319	122.035	128.566	116.674	121.896	111.769	117.56
905	6983604	methylmalonicaciduria(cobalamindeficiency)typeA	Mmaa	Mmaa	199.184	183.409	199.876	159.377	192.976	184.87	176.178	147.509	163.846	170.073	155.978	190.558	242.642	211.53	212.818	194.056	246.719	194.136
906	6941374	heatshockprotein8	Hspb8	Hspb8	2436.8	3212.53	3080.98	3258.99	3352.31	3543.35	3421.06	3473.45	3355.02	3383.55	3543.15	2872.89	3089.79	2082.1	2175.58	2619.86	2171.61	2189.64
907	6840579	transferrinreceptor	Tfrc	Tfrc	773.402	759.641	1076.38	988.015	1159.42	1119.4	778.541	833.707	755.248	900.098	770.708	986.451	1488.93	964.337	1660.1	1129.84	1863.59	1551.56
908	6973588				334.195	337.105	317.19	315.817	321.676	347.957	326.645	330.935	326.54	340.913	321.796	323.277	304.729	319.613	295.283	297.557	289.935	295.301
909	6835918	Der1-likedomainfamily,member1	Derl1	Derl1	448.889	500.827	505.242	439.538	537.603	513.059	635.868	584.905	516.482	511.533	483.861	544.944	453.649	365.846	451.463	370.929	451.165	433.843
910	6837102	transmembraneprotein184b	Tmem184b	Tmem184b	295.737	294.176	316.888	326.159	324.588	329.815	259.32	307.866	308.629	312.532	294.569	280.11	398.089	389.056	308.522	384.766	356.18	341.083
911	6820381	TSC22domainfamily,member1	Tsc22d1	Tsc22d1	519.853	506.726	501.005	546.943	529.484	553.715	482.561	499.12	492.225	507.514	487.882	502.537	451.086	454.552	462.404	430.32	380.351	398.312
912	7018249	eukaryotictranslationinitiationfactor2,subunit3,structuralgeneX-linked	Eif2s3x	Eif2s3x	792.177	881.359	834.428	830.143	909.309	835.334	955.871	908.101	855.15	852.443	887.956	961.874	838.779	675.14	763.249	641.182	812.019	706.407
913	6768609	ankyrin3,epithelial	Ank3	Ank3	479.06	506.085	503.541	470.776	469.547	449.603	461.047	489.695	491.906	512.421	438.043	509.627	565.913	598.483	573.338	517.883	591.601	531.817
914	6973739	chemokine(C-Cmotif)ligand25	Ccl25	Ccl25	66.8815	57.7096	60.977	60.9464	79.4222	62.4945	56.0185	60.9557	52.5739	74.0966	70.9905	56.551	120.02	89.3972	88.3389	72.7303	95.3026	83.5379
915	6876033	SETnuclearoncogene	Set	Set	550.726	566.167	576.695	560.17	576.122	573.94	581.034	577.722	666.142	567.414	558.12	606.967	497.459	453.128	556.456	442.298	524.643	513.05
916	6971277	nuclearproteintranscriptionregulator1	Nupr1	Nupr1	229.325	189.515	209.455	213.268	198.918	194.443	165.835	209.064	177.352	174.344	206.756	167.709	212.298	281.419	249.838	231.211	215.69	235.057
917	6816703	abhydrolasedomaincontaining6	Abhd6	Abhd6	128.327	133.101	151.163	124.616	138.735	127.959	142.917	133.428	114.351	127.658	106.706	133.919	104.166	75.7439	105.436	85.293	98.096	67.8201
918	6888151	frizzled-relatedprotein	Frzb	Frzb	100.969	74.7964	93.6881	63.2606	83.8205	72.5749	68.0359	70.9859	76.2525	80.9899	73.5936	67.152	126.077	81.0172	101.702	113.218	116.311	108.488
919	6969770	signalpeptidasecomplexsubunit2homolog(S.cerevisiae)	Spcs2	Spcs2	344.337	360.902	408.696	310.142	418.16	373.519	447.898	392.21	378.421	381.421	369.375	389.046	330.752	232.404	317.828	212.114	286.574	298.272
920	6945032	smoothened,frizzledclassreceptor	Smo	Smo	137.583	132.301	146.67	147.141	128.938	136.17	116.203	130.035	136.747	132.825	140.666	124.589	148.019	144.576	145.644	167.025	159.453	157.405
921	6791150	CDK5regulatorysubunitassociatedprotein3|predictedgene11525	Cdk5rap3|Gm11525	Cdk5rap3	181.789	182.724	197.404	179.48	189.795	208.888	223.097	204.767	185.387	182.9	183.441	188.878	171.206	144.7	182.088	141.451	140.559	142.306
922	6938155	DEAH(Asp-Glu-Ala-His)boxpolypeptide15	Dhx15	Dhx15	496.715	501.285	537.435	513.552	604.418	507.202	547.384	516.446	526.994	513.365	512.465	572.996	467.901	443.064	455.509	422.275	479.117	465.233
923	6866354	familywithsequencesimilarity210,memberA	Fam210a	Fam210a	1016.11	964.129	1013.11	874.62	1060.9	1004.91	1106.7	991.959	1061.36	1008.65	969.81	1050.84	894.389	821.644	978.162	772.376	863.966	773.533
924	6926305	phospholipaseA2,groupV|predictedgene,32871	Pla2g5|Gm32871	Pla2g5	57.7237	66.1709	86.1171	68.382	59.8708	69.4475	76.2787	80.9222	77.4812	58.4401	66.3061	79.3267	51.0103	51.907	57.2005	53.5926	52.0222	54.557
925	6824000	coiled-coilserinerich2	Ccser2	Ccser2	575.094	552.173	573.292	623.571	688.727	591.54	615.807	615.772	643.468	579.206	582.797	647.689	520.248	551.96	541.209	526.785	498.934	491.777
926	6907289	polymerase(RNA)III(DNAdirected)polypeptideGlike	Polr3gl	Polr3gl	208.874	211.329	193.863	201.834	197.955	215.754	186.837	192.335	212.262	209.659	223.384	193.01	168.197	188.491	177.474	170.3	166.561	149.429
927	6999070	programmedcelldeath6interactingprotein	Pdcd6ip	Pdcd6ip	325.054	313.505	319.352	332.124	342.85	312.961	332.149	325.457	327.471	321.335	319.467	338.502	324.419	294.85	283.336	277.727	292.738	293.654
928	6941287	dyneinlightchainLC8-type1	Dynll1	Dynll1	387.395	416.898	338.144	469.422	483.581	446.858	406.335	350.716	373.112	390.334	418.355	390.813	612.071	450.645	452.091	598.107	570.025	535.375
929	6900407	WDrepeatdomain47	Wdr47	Wdr47	68.6761	76.6117	76.7928	80.8994	80.8282	73.017	77.3124	74.6989	80.5093	68.0161	75.9106	82.7898	69.4084	56.3491	69.6298	58.6059	59.9001	61.4877
930	6782037	fragileXmentalretardation,autosomalhomolog2	Fxr2	Fxr2	771.032	732.626	802.545	801.599	801.742	828.388	734.25	778.433	780.743	723.63	726.104	723.144	669.448	695.163	700.187	657.152	624.257	638.407
931	6817337	familywithsequencesimilarity149,memberB	Fam149b	Fam149b	136.586	137.026	137.862	129.497	132.108	131.994	123.437	128.273	135.975	128.805	132.174	130.682	139.845	149.52	139.373	150.791	142.68	134.73
932	7016891	motilespermdomaincontaining1	Mospd1	Mospd1	703.499	765.398	816.001	755.175	846.823	819.582	899.275	761.034	689.81	688.539	598.61	779.477	583.167	426.565	666.515	464.868	495.316	440.03
933	6974138	lysosomal-associatedmembraneprotein1	Lamp1	Lamp1	2084.87	2102.71	2127.15	2048.22	2283.6	2168.07	2239.73	2239.53	2067.96	1949.1	1918.99	2155.21	1900.21	1846.74	1882.82	1579.59	1669.2	1745.76
934	6840604	leishmanolysin-like(metallopeptidaseM8family)	Lmln	Lmln	87.3441	93.8479	94.2344	89.4315	97.8569	96.7428	86.5942	92.0257	88.2796	100.88	90.9836	92.0712	82.6066	77.8465	85.0499	78.3858	81.2598	82.5741
935	6927244	skisarcomaviraloncogenehomolog(avian)	Ski	Ski	447.741	440.369	474.546	466.509	405.716	442.237	390.074	436.134	457.884	455.601	453.798	437.863	542.592	617.835	455.388	528.078	528.78	552.516
936	6866068	thioredoxin-like1|predictedgene,41754	Txnl1|Gm41754	Txnl1	508.601	534.912	538.721	514.102	609.039	532.331	585.357	586.961	610.018	522.291	538.447	555.939	516.422	485.837	481	461.948	463.29	503.3
937	6872916	insulindegradingenzyme	Ide	Ide	864.855	932.628	960.751	971.024	1017.46	937.868	1075.13	1026.19	933.989	873.506	861.074	1015.23	814.627	620.84	841.284	553.671	779.237	653.165
938	6823084	proteinphosphatase3,catalyticsubunit,betaisoform	Ppp3cb	Ppp3cb	2707.81	2971.22	3014.29	3106.88	3126.98	3059.83	3284.89	3125.84	3155.36	2915.01	2828.78	3076.5	2761.27	2372.27	2641.01	2180.07	2666.05	2671.09
939	6984266	Iroquoisrelatedhomeobox3|predictedgene,36380|predictedgene,39222	Irx3|Gm36380|Gm39222	Irx3	113.561	103.905	106.227	101.591	100.016	102.951	105.537	112.404	99.3314	102.948	106.352	112.902	77.3993	85.8385	83.8488	103.764	86.1548	93.4515
940	6992093	mitochondrialribosomalproteinL3	Mrpl3	Mrpl3	369.977	354.969	407.178	335.384	366.657	326.837	350.619	372.046	361.077	375.231	341.308	331.65	415.62	392.2	447.919	404.626	443.628	414.403
941	6907126	proteasome(prosome,macropain)26Ssubunit,non-ATPase,4	Psmd4	Psmd4	758.924	723.905	719.643	750.571	808.407	800.356	868.55	717.412	703.034	642.136	791.928	737.001	674.099	615.01	611.034	554.269	568.682	575.338
942	6933791	WDrepeatandSOCSbox-containing2	Wsb2	Wsb2	783.721	799.547	864.088	746.319	782.494	875.902	833.95	919.046	866.875	875.097	856.961	813.714	709.097	839.403	611.692	727.809	617.71	655.559
943	6869795	phosphatidylinositol4-kinasetype2alpha	Pi4k2a	Pi4k2a	227.288	228.013	238.724	235.022	238.987	242.992	236.209	268.666	240.716	226.387	229.756	235.362	224.299	180.068	210.298	214.995	188.229	179.522
944	6794572	etsvariant1	Etv1	Etv1	91.2095	101.624	99.8894	100.7	108.959	105.042	117.968	101.226	105.747	94.0603	114.824	104.094	91.9555	85.246	89.2584	80.4788	92.6137	91.2822
945	6958994	Gprotein-coupledreceptor4	Gpr4	Gpr4	53.047	46.1554	46.5095	41.2274	48.2352	53.7775	42.5776	42.6564	44.5785	44.3627	39.4366	43.6342	56.5523	65.0667	46.4834	50.3002	63.6616	55.6728
946	6850564	chlorideintracellularchannel5	Clic5	Clic5	758.733	936.387	886.827	955.543	942.674	944.428	917.946	943.244	890.164	852.34	899.856	921.954	1293.03	1048.47	1035.89	1041.81	1278.12	1095.88
947	6958439	DENN/MADDdomaincontaining5B	Dennd5b	Dennd5b	131.069	118.912	131.835	125.535	136.419	122.872	136.445	144.802	138.731	136.861	127.632	134.519	120.014	125.101	120.566	97.4956	99.976	114.228
948	6920954	DEAD(Asp-Glu-Ala-Asp)boxpolypeptide58	Ddx58	Ddx58	57.3353	53.4248	59.313	57.4684	57.7721	54.2853	59.1258	53.1776	57.1346	54.9648	63.0036	58.1583	64.7645	68.5152	65.017	62.1744	74.0803	77.3208
949	6981177	ash2(absent,small,orhomeotic)-like(Drosophila)	Ash2l	Ash2l	236.046	229.602	232.715	230.086	257.756	221.094	236.905	235.896	223.084	236.209	226.166	242.965	212.131	205.072	219.887	190.036	209.467	204.176
950	6748191	collagen,typeIX,alpha1	Col9a1	Col9a1	64.2713	66.1562	57.6835	66.6494	53.7451	63.3872	53.5577	56.8742	52.8947	60.063	63.6759	60.0222	64.244	73.0656	73.0703	75.3258	66.5891	71.6803
951	6860903	serumresponsefactorbindingprotein1	Srfbp1	Srfbp1	181.497	167.227	200.703	184.616	225.473	214.342	205.539	202.91	200.052	177.35	181.055	205.892	178.539	143.387	161.927	130.877	145.415	135.174
952	6985427	lysyl-tRNAsynthetase	Kars	Kars	437.183	455.737	441.342	430.051	457.396	505.302	479.748	494.076	459.511	428.416	460.504	475.65	420.437	381.919	435.499	336.532	374.269	379.692
953	6829647	metadherin	Mtdh	Mtdh	826.409	830.906	922.418	903.179	891.747	903.073	992.397	1007.53	940.716	904.055	749.609	1006.11	785.745	682.29	797.913	599.385	744.298	733.92
954	6989930	mitochondrialmethionyl-tRNAformyltransferase	Mtfmt	Mtfmt	92.3104	90.3307	90.0762	83.621	90.2484	85.6442	82.0164	89.0613	77.6955	87.2157	86.2798	85.1147	97.6759	97.5854	92.8342	92.3012	96.94	89.8025
955	6982786	chloridechannel,voltage-sensitive3	Clcn3	Clcn3	403.567	378.897	443.147	369.743	405.19	371.164	452.23	412.557	413.595	445.264	409.111	450.834	403.442	321.69	373.556	273.63	335.408	291.429
956	6879003	kelchrepeatandBTB(POZ)domaincontaining4	Kbtbd4	Kbtbd4	180.345	201.632	213.715	198.349	254.349	238.069	242.51	239.428	222.468	199.386	183.938	204.226	186.868	144.538	163.978	164.272	144.32	135.292
957	6840175	LIMdomaincontainingpreferredtranslocationpartnerinlipoma|microRNA28a	Lpp|Mir28a	Lpp	206.591	222.394	249.489	230.28	227.495	198.997	220.33	207.178	213.962	210.501	211.777	199.164	256.44	241.847	221.886	262.826	266.36	253.794
958	7008100				415.161	472.296	523.36	496.288	509.742	524.62	434.465	441.05	466.494	467.558	454.748	429.925	656.676	502.996	486.118	602.215	574.959	598.172
959	6975919	interferonregulatoryfactor2	Irf2	Irf2	190.097	202.274	204.796	188.955	184.134	203.825	192.161	190.213	196.134	182.582	171.34	188.094	244.769	244.402	205.865	221.846	198.169	217.098
960	6949847	chromodomainhelicaseDNAbindingprotein4	Chd4	Chd4	445.493	454.138	460.621	475.836	446.144	426.057	444.723	465.742	475.668	493.699	447.661	454.288	427.698	423.991	428.914	431.104	410.238	396.919
961	6810893	GTPbindingprotein4	Gtpbp4	Gtpbp4	414.388	405.182	433.306	445.144	538.704	449.211	504.971	451.133	458.132	437.103	430.264	502.372	388.966	288.222	424.857	284.931	346.549	302.739
962	6806831	ringfingerprotein144B	Rnf144b	Rnf144b	324.969	404.031	388.119	361.396	370.742	408.322	432.55	468.393	417.438	352.381	445.041	378.052	398.927	269.329	247.796	285.607	317.604	273.748
963	6853910	PHDfingerprotein10	Phf10	Phf10	218.368	204.59	213.542	214.496	230.415	220.34	213.513	234.699	226.865	207.275	206.393	225.89	202.114	184.82	207.112	180.285	188.216	174.563
964	6824719	defenderagainstcelldeath1	Dad1	Dad1	1025.73	1168.51	897.19	913.208	1164.16	1211.14	1284	957.886	967.708	931.385	1161.2	1012.99	868.159	768.337	687.831	790.673	732.967	763.359
965	6803527	SETdomaincontaining3	Setd3	Setd3	743.031	739.24	786.77	778.94	855.142	830.329	855.157	773.811	757.896	759.353	680.135	808.215	672.057	559.418	707.691	547.685	649.698	581.389
966	6797917	Ena-vasodilatorstimulatedphosphoprotein|microRNA342	Evl|Mir342	Evl	112.879	107.834	105.459	112.811	93.4003	102.755	99.0067	104.515	107.91	111.306	118.141	105.448	125.266	138.12	116.545	133.525	122.787	136.015
967	6977814	glutamicpyruvatetransaminase(alanineaminotransferase)2	Gpt2	Gpt2	960.685	1167.24	1119.01	1223.15	1263.47	1322.52	1104.31	1096.85	968.284	1184.93	1080.23	1069.51	1537.73	1381.47	1275.27	1275.53	1873.96	1771.11
968	6784845	potassiuminwardly-rectifyingchannel,subfamilyJ,member2	Kcnj2	Kcnj2	339.907	287.578	328.79	314.257	387.698	321.331	426.951	354.385	333.951	279.538	259.583	344.661	260.492	208.831	275.499	166.432	174.959	192.663
969	6935370	fascinhomolog1,actinbundlingprotein(Strongylocentrotuspurpuratus)	Fscn1	Fscn1	156.87	147.34	154.793	138.206	139.565	152.728	137.881	131.998	148.597	139.101	142.994	133.497	147.957	181.951	153.529	192.603	181.019	162.101
970	6872704	ATPasefamily,AAAdomaincontaining1	Atad1	Atad1	521.199	538.798	555.214	494.835	662.751	528.059	625.276	577.431	556.908	592.432	531.997	618.132	487.164	375.623	500.332	409.553	505.084	420.958
971	6885809		BC005624	BC005624	356.625	386.229	328.338	369.476	393.261	429.641	391.101	387.583	378.633	377.138	365.354	376.152	318.407	268.19	328.598	271.239	331.337	328.187
972	6972993	chargedmultivesicularbodyprotein2A	Chmp2a	Chmp2a	494.639	522.447	546.161	527.393	565.142	556.125	615.159	580.317	596.368	511.639	502.32	527.075	453.41	473.204	490.327	430.801	450.886	495.568
973	6863210	mohawkhomeobox	Mkx	Mkx	58.9651	67.277	62.4177	73.2494	64.7562	63.6519	60.9443	68.5867	61.2352	64.5095	73.8138	65.0174	75.7268	94.4915	73.2738	78.5395	83.9583	96.2633
974	6871164	polymerase(DNAdirected),alpha2	Pola2	Pola2	86.9993	84.8309	83.9039	78.6817	83.7771	89.5754	89.1621	88.1737	81.8816	84.8648	82.8316	79.6985	90.529	96.4507	94.6299	94.2176	93.3297	91.4926
975	6886743	signaltransducingadaptormolecule(SH3domainandITAMmotif)2	Stam2	Stam2	165.039	181.047	193.981	182.119	211.686	181.633	210.926	207.844	170.675	178.92	176.588	189.469	172.523	115.771	146.786	134.766	154.098	135.644
976	6937270	leucinezipper-EF-handcontainingtransmembraneprotein1	Letm1	Letm1	321.368	289.153	293.351	265.937	305.934	277.644	268.127	274.37	280.579	299.715	302.389	277.039	335.599	339.308	311.553	336.586	315.893	320.464
977	6785168	lethalgiantlarvaehomolog2(Drosophila)	Llgl2	Llgl2	103.876	98.415	106.83	104.583	99.9909	102.708	102.824	101.811	99.8539	99.7606	95.4655	100.419	88.7413	99.0058	91.9217	88.7407	83.7731	88.4909
978	6885070	phosphatidylinositol-5-phosphate4-kinase,typeII,alpha|predictedgene,33534	Pip4k2a|Gm33534	Pip4k2a	118.718	113.496	120.959	103.252	116.745	112.854	109.951	104.029	110.243	105.099	108.841	102.259	125.965	114.865	123.624	125.899	127.484	155.013
979	6861200	solutecarrierfamily12,member2	Slc12a2	Slc12a2	611.423	559.989	572.971	575.381	603.433	567.424	667.324	602.096	519.666	673.05	563.621	669.398	530.782	389.514	531.382	311.673	448.167	363.954
980	6791316	SWI/SNFrelated,matrixassociated,actindependentregulatorofchromatin,subfamilye,member1	Smarce1	Smarce1	299.696	345.029	340.998	345.29	380.361	334.677	341.046	348.722	374.716	348.737	360.043	394.255	302.13	309.669	336.735	299.708	296.313	293.881
981	6995757	calciumandintegrinbindingfamilymember2	Cib2	Cib2	753.299	838.124	839.83	848.543	821.904	937.91	841.379	852.151	760.97	737.213	834.896	780.383	1076.82	1158.6	847.865	969.767	939.308	1028.53
982	6789797	vacuolarproteinsorting53(yeast)|glyoxalasedomaincontaining4	Vps53|Glod4	Vps53	155.315	161.278	166.042	159.231	183.114	165.394	168.15	167.673	166.575	147.965	158.401	172.356	156.067	128.929	145.795	118.474	130.285	120.776
983	6819425	mitochondrialribosomalproteinL53	Mrpl57	Mrpl57	127.325	127.657	126.158	115.629	123.924	113.442	120.76	113.32	109.569	101.652	126.468	121.06	131.18	163.32	138.367	130.566	134.456	147.779
984	6940878	familywithsequencesimilarity69,memberA	Fam69a	Fam69a	416.482	476.042	550.707	517.36	513.227	488.777	559.197	498.154	488.812	459.959	443.858	507.249	423.599	345.952	420.351	353.603	416.311	357.076
985	6804486	guanosinediphosphate(GDP)dissociationinhibitor2	Gdi2	Gdi2	586.356	585.582	619.329	599.539	685.495	591.317	633.756	639.713	581.546	596.908	587.915	705.925	570.817	481.57	532.245	449.688	534.197	512.235
986	6802355	apoptosisresistantE3ubiquitinproteinligase1	Arel1	Arel1	369.028	374.346	385.828	345.079	366.388	366.501	368.108	380.479	375.521	379.384	368.716	398.007	364.843	350.066	343.555	335.042	333.78	312.48
987	6782454	phosphatidylinositoltransferprotein,alpha	Pitpna	Pitpna	826.997	933.656	1107.87	1066.5	1099.51	1148.81	1037.67	977.467	997.385	1019.31	905.635	962.915	1325.2	1132.56	1189.51	1182.81	1423.92	1404.95
988	6803863	proteinphosphatase1,regulatory(inhibitor)subunit13B	Ppp1r13b	Ppp1r13b	108.78	112.07	113.165	122.777	120.459	113.152	113.805	124.969	119.998	116.895	112.09	114.612	104.548	107.284	97.184	109.076	105.601	103.812
989	6898138	pentraxinrelatedgene	Ptx3	Ptx3	93.3863	105.925	98.45	92.7646	93.5561	90.6341	100.624	90.5858	90.3812	105.196	94.9875	92.2817	99.5278	113.429	120.187	118.488	111.323	114.87
990	6921015	nucleolarproteinfamily6(RNA-associated)	Nol6	Nol6	215.866	220.491	227.178	218.196	216.266	228.363	212.001	215.753	218.841	228.362	217.979	212.154	196.512	205.35	170.312	205.269	192.157	188.192
991	6963542	parvin,alpha	Parva	Parva	189.366	183.251	201.294	194.842	195.235	192.26	174.885	182.805	188.185	174.777	193.65	181.667	219.16	203.118	185.225	218.11	239.498	217.628
992	6800060	aryl-hydrocarbonreceptor	Ahr	Ahr	79.8657	77.4011	76.1561	77.5351	93.4741	84.9374	80.5801	81.221	81.775	82.0389	83.2711	79.8492	67.9638	73.2643	69.2693	65.7607	72.9418	74.3713
993	6917981	dolichyl-di-phosphooligosaccharide-proteinglycotransferase	Ddost	Ddost	392.565	432.467	426.972	418.649	456.97	466.863	488.415	440.211	420.215	440.161	485.118	435.371	406.869	359.086	378.654	358.128	415.264	378.479
994	6945782	chloridechannel,voltage-sensitive1	Clcn1	Clcn1	954.881	1018.47	1161.84	1040.64	1031.83	1108.64	992.749	1055.21	1070.88	1084.71	945.786	971.807	869.785	912.864	925.74	791.557	849.023	762.09
995	6932930	CDP-diacylglycerolsynthase1	Cds1	Cds1	58.2321	53.4164	67.3988	60.8111	55.3034	52.407	54.9399	59.7103	67.3152	66.2296	65.0055	61.2491	47.1389	51.8483	49.8248	55.135	47.8645	52.2487
996	6835353	angiopoietin1|predictedgene,41313	Angpt1|Gm41313	Angpt1	108.49	107.631	114.42	105.381	124.392	109.191	127.666	122.611	121.57	99.3755	107.192	123.384	92.8428	67.8542	103.912	95.3529	83.8368	69.8885
997	6962045	alpha-kinase3	Alpk3	Alpk3	1151.48	1118.43	1301.56	1222.59	1215.44	1170.05	1227.52	1319.81	1501.08	1234.15	1090.41	1321.03	934.708	1127.67	1061.18	1079.73	994.25	1028.9
998	6785367	glucosidase,alpha,acid	Gaa	Gaa	963.578	988.596	1052.79	1100.18	964.934	1123.46	1068.23	1097.48	985.479	1044.16	953.55	977.754	967.154	872.649	820.523	854.342	798.642	866.067
999	6993498	RIKENcDNA4931406C07gene	4931406C07Rik	4931406C07Rik	124.77	130.075	144.836	124.527	150.619	124.731	143.069	128.16	129.592	151.443	143.388	135.996	125.344	108.65	124.576	101.253	103.034	107.27
1000	6854468	familywithsequencesimilarity234,memberA	Fam234a	Fam234a	634.639	617.775	692.047	642.207	687.676	669.593	659.011	609.783	680.186	620.183	604.333	651.449	600.182	561.265	563.65	572.795	564.646	564.935
1001	6772232	androgen-induced1	Aig1	Aig1	91.509	85.0254	90.3539	81.82	99.2188	79.0259	85.5238	89.0222	74.7082	75.5665	76.8269	82.6792	119.05	102.287	84.0674	99.7955	121.922	125.64
1002	6915559	FGGYcarbohydratekinasedomaincontaining	Fggy	Fggy	194.737	191.544	178.162	157.631	191.699	173.465	191.243	173.392	190.484	183.837	174.583	190.166	155.767	148.982	172.021	152.351	157.344	140.638
1003	6941808	vacuolarproteinsorting33A(yeast)	Vps33a	Vps33a	366.816	372.29	373.84	359.14	400.022	407.714	400.04	363.369	360.646	379.372	372.412	384.899	355.633	331.667	344.561	285.849	293.722	299.532
1004	6772906	laminin,alpha2	Lama2	Lama2	317.417	321.29	343.065	301.915	313.954	325.998	323.912	320.673	317.751	302.717	305.293	296.77	423.653	322.731	374.264	341.038	428.88	390.054
1005	6850001	collagen,typeXI,alpha2	Col11a2	Col11a2	103.847	106.778	92.0672	104.618	84.3555	94.225	93.3083	89.7224	94.4534	102.033	107.299	94.6015	102.784	132.941	113.376	130.729	142.782	147.353
1006	6759297	Kruppel-likefactor7(ubiquitous)	Klf7	Klf7	160.967	174.291	160.744	177.786	189.44	164.343	160.05	171.251	167.058	159.996	158.818	167.823	217.032	206.604	198.27	177.527	197.606	174.889
1007	6782134	phospholipaseD2	Pld2	Pld2	97.8331	95.4336	102.389	96.2417	98.7637	92.0119	92.9961	93.4194	94.7857	99.2236	104.135	93.1277	106.447	111.463	111.716	113.936	103.623	101.086
1008	6965197	predictedgene4535[Source:MGISymbol;Acc:MGI:3782719]	Gm4535	Gm4535	257.666	284.514	246.287	264.902	231.335	272.093	239.688	253.278	241.206	258.837	235.237	211.334	279.843	351.796	285.65	308.149	299.911	265.785
1009	6800229	scinderin	Scin	Scin	71.4618	76.7889	79.0931	68.7891	70.976	74.5038	82.5304	71.6492	77.2039	69.7865	63.4438	71.3164	51.1888	60.7565	67.9154	50.5026	47.8826	40.0629
1010	6869436	HECTdomaincontaining2	Hectd2	Hectd2	85.0219	93.2735	108.46	104.904	108.903	104.484	106.535	111.827	105.637	93.8602	74.0681	114.853	79.7869	68.1445	84.6381	64.5124	67.8561	62.3905
1011	6848513	tubbylikeprotein4	Tulp4	Tulp4	926.635	922.056	958.226	900.65	880.358	862.951	844.013	1001.87	1010.24	950.68	856.219	975.595	830.333	871.39	773.118	794.591	779.672	792.273
1012	6927208	transformationrelatedprotein63regulatedlike	Tprgl	Tprgl	810.088	875.642	834.125	877.556	943.599	1044.13	982.876	918.254	905.297	882.151	827.44	832.89	719.717	781.362	775.312	694.427	754.379	690.063
1013	6879899	hydroxyacyl-CoenzymeAdehydrogenase/3-ketoacyl-CoenzymeAthiolase/enoyl-CoenzymeAhydratase(trifunctionalprotein),betasubunit	Hadhb	Hadhb	2592.13	2443.74	2684.3	2258.93	2771.69	2446.43	2996.17	2344.18	2480.41	2409.26	2336.07	2608.89	2217.11	1661.17	2297.61	1684.11	1876.67	1684.7
1014	6863645	cadherin2	Cdh2	Cdh2	51.3418	48.0044	49.3643	52.9363	50.8806	51.3513	48.8391	49.713	53.3157	51.1631	50.0934	50.97	53.166	55.3993	53.8807	54.8947	55.2796	58.0567
1015	6907780	autophagyrelated4A,pseudogene	Atg4a-ps	Atg4a-ps	224.786	263.348	256.106	228.876	238.864	292.754	290.408	277.821	225.409	263.063	284.283	258.782	239.685	183.655	226.51	181.08	180.408	201.326
1016	6882530	transformationrelatedprotein53induciblenuclearprotein2	Trp53inp2	Trp53inp2	1465.19	1395.32	1568.01	1312.32	1326.67	1443.93	1143.71	1326.76	1470.68	1544.25	1516.68	1308.51	1756.61	2059.46	1419.09	2052.27	1964.83	1990.29
1017	6782443	TLCdomaincontaining2|microRNA22|Mir22hostgene(non-proteincoding)	Tlcd2|Mir22|Mir22hg	Tlcd2	78.3992	70.3253	61.3573	67.3022	74.1804	68.1075	70.1337	73.0997	66.2698	61.3953	63.9662	73.4623	73.0639	85.2729	85.036	83.4659	84.39	84.0355
1018	6934308	SETdomaincontaining(lysinemethyltransferase)8	Setd8	Setd8	581.98	675.792	642.197	664.136	703.062	697.293	525.49	615.918	616.181	664.385	591.017	647.348	812.157	758.75	682.548	760.01	694.48	724.047
1019	6977970	CTDnuclearenvelopephosphatase1regulatorysubunit1	Cnep1r1	Cnep1r1	512.056	526.352	583.204	516.644	584.31	582.451	597.04	544.131	568.951	536.253	524.499	586.007	511.962	470.783	510.432	454.322	483.99	457.666
1020	6767636	glutathioneperoxidase4,pseudogene	Gm7338|Gpx4	Gm7338	1992.16	2049.83	1946.21	1792.47	1925.81	2075.52	2027.31	2041.57	1955.14	1896.93	2214.57	1881.7	1689.42	1907.83	1782.09	1606.17	1584.06	1658.49
1021	6863965	regulationofnuclearpre-mRNAdomaincontaining1A	Rprd1a	Rprd1a	365.122	346.719	375.106	369.199	400.44	366.279	396.598	376.473	374.022	387.295	361.825	385.314	365.684	312.83	358.833	322.499	313.237	314.417
1022	6858819	mindbombhomolog1(Drosophila)|RIKENcDNA4930563E18gene	Mib1|4930563E18Rik	Mib1	339.077	393.859	408.956	410.002	410.987	407.395	416.206	420.652	454.736	418.618	391.332	434.163	338.445	321.637	362.26	239.416	370.468	305.202
1023	6778052	sulfiteoxidase	Suox	Suox	305.93	318.496	327.406	325.679	358.833	411.863	351.905	330.009	276.234	301.774	316.962	305.254	282.791	218.565	248.692	255.61	229.982	230.414
1024	6917152	traffickingproteinparticlecomplex3	Trappc3	Trappc3	350.798	356.129	324.588	314.034	369.068	380.882	379.279	341.971	363.173	335.13	369.85	347.132	317.301	278.163	327.505	309.412	280.64	267.308
1025	6785441	mitochondrialribosomalproteinL12	Mrpl12	Mrpl12	561.521	512.47	506.091	438.801	462.632	520.987	478.605	475.924	486.905	503.704	584.19	430.89	678.11	705.509	537.147	690.706	612.335	604.176
1026	6997632	synaptotagminbinding,cytoplasmicRNAinteractingprotein	Syncrip	Syncrip	534.824	538.368	561.162	581.587	573.723	527.369	591.245	580.348	618.939	591.853	504.115	636.734	520.121	469.958	554.168	436.083	464.991	466.293
1027	6826016	componentofoligomericgolgicomplex3	Cog3	Cog3	119.64	127.806	133.528	115.579	131.272	117.452	136.585	134.98	130.05	127.236	115.14	128.559	115.506	104.901	119.751	90.4671	101.929	93.6569
1028	6898241	structuralmaintenanceofchromosomes4|microRNA15b|microRNA16-2	Smc4|Mir15b|Mir16-2	Smc4	44.949	46.4691	47.791	49.3216	49.1541	45.3635	44.339	45.9896	42.5442	43.9358	37.5649	44.6633	55.9577	46.1341	58.6701	46.2359	58.205	61.0955
1029	6825132	ATPase,aminophospholipidtransporter-like,classI,type8A,member2	Atp8a2	Atp8a2	31.1767	30.0989	29.2324	29.7581	29.023	31.5961	30.8749	30.3181	30.6085	31.0242	33.759	31.8876	34.2364	33.2043	34.3285	34.9873	33.6836	36.4127
1030	6992062	acyl-CoenzymeAdehydrogenasefamily,member11	Acad11	Acad11	435.513	388.088	480.995	371.531	454.032	409.43	474.158	409.303	405.055	433.757	410.998	426.479	381.246	338.656	372.792	332.685	343.765	305.816
1031	6778425	adaptorproteincomplexAP-1,beta1subunit	Ap1b1	Ap1b1	379.872	404.953	445.01	454.537	487.552	489.861	455.798	436.568	436.897	407.664	399.844	402.031	386.173	312.742	375.88	299.503	323.286	301.597
1032	6770908	proteintyrosinephosphatase,receptortype,B	Ptprb	Ptprb	439.072	433.284	490.51	431.831	448.197	413.135	425.226	394.195	444.1	436.349	423.936	447.395	525.525	547.16	507.556	456.109	573.944	465.085
1033	6816158	glutathioneperoxidase8(putative)	Gpx8	Gpx8	135.356	113.662	116.923	103.904	134.716	123.226	121.455	95.755	112.609	112.955	119.458	100.116	148.708	132.931	149.558	131.324	132.87	136.818
1034	6790928	WAP,follistatin/kazal,immunoglobulin,kunitzandnetrindomaincontaining2	Wfikkn2	Wfikkn2	82.2229	99.8734	99.4885	104.594	99.4149	114.174	90.798	99.5752	103.083	104.857	95.4147	101.735	69.7705	81.5042	69.8165	96.034	65.5276	69.7461
1035	6767537	CD24aantigen	Cd24a	Cd24a	1650.72	1741.01	1822.59	1804.71	1800.39	1864.06	1754.19	1591.39	1575.3	1674.82	1586.39	1820.14	1656.05	1183.75	1083.09	1419.57	1247.53	1242.94
1036	6802532	serinepalmitoyltransferase,longchainbasesubunit2	Sptlc2	Sptlc2	131.183	141.608	133.236	123.249	134.961	118.949	127.903	121.025	121.942	119.534	123.196	129.564	133.194	155.55	144.802	134.43	145.463	140.593
1037	6833306	activinAreceptor,type1B	Acvr1b	Acvr1b	542.943	558.549	600.52	548.437	530.539	565.356	556.92	527.301	528.752	606.608	591.231	593.293	495.195	512.962	507.456	383.006	450.138	422.79
1038	6972462	cortactin|predictedgene,34561	Cttn|Gm34561	Cttn	132.409	139.206	137.17	143.506	149.708	141.556	134.711	137.306	135.218	142.445	139.822	133.752	116.846	121.374	126.866	108.891	132.667	120.314
1039	6869070	ubiquitin-like,containingPHDandRINGfingerdomains2|predictedgene,36258	Uhrf2|Gm36258	Uhrf2	112.798	106.162	112.019	101.986	110.558	92.6064	101.503	99.2607	109.502	104.703	79.6471	96.9929	133.96	114.339	120.554	113.08	130.815	131.136
1040	6790536	glycerophosphodiesterphosphodiesterasedomaincontaining1	Gdpd1	Gdpd1	136.855	127.797	138.959	137.788	151.806	150.808	133.05	146.749	120.302	124.592	130.696	138.772	117.99	116.228	111.992	101.264	113.459	97.5855
1041	6837131	neuronalpentraxinchromodomain|chromobox6|neuronalpentraxinreceptor|dynein,axonemal,lightchain4	Npcd|Cbx6|Nptxr|Dnal4	Npcd	100.492	95.6774	92.9583	96.6288	91.8554	90.9394	85.9977	93.2315	92.6733	88.6141	95.4572	89.5579	96.3132	106.883	94.8719	109.997	102.845	104.08
1042	6768851	spermantigenwithcalponinhomologyandcoiled-coildomains1-like	Specc1l	Specc1l	607.966	682.085	685.916	690.085	737.129	691.062	680.025	672.547	690.299	623.645	615.323	696.163	600.124	558.6	601.477	550.754	583.381	509.896
1043	6811068	lectin,galactosebinding,soluble8	Lgals8	Lgals8	356.266	348.683	366.213	353.865	425.354	367.462	423.258	381.599	342.337	361.487	384.534	372.417	343.007	267.374	346.009	276.386	295.223	267.779
1044	6917696	arginine/serinerichprotein1	Rsrp1	Rsrp1	595.461	528.985	579.574	491.813	443.275	412.197	375.056	484.924	589.381	583.375	427.937	464.107	637.976	961.326	817.142	586.068	759.171	763.685
1045	6992477	leucinerichrepeatcontaining2	Lrrc2	Lrrc2	962.8	926.524	823.365	893.513	988.447	849.086	1029.82	953.886	820.109	662.17	799.879	933.945	622.102	622.832	788.755	442.38	507.209	505.157
1046	6905074	componentofoligomericgolgicomplex6	Cog6	Cog6	874.082	909.922	898.194	867.506	958.31	907.002	1009.42	870.441	818.849	770.994	839.948	856.461	842.814	606.256	712.229	597.176	621.228	522.851
1047	6938963	glucosamine-6-phosphatedeaminase2	Gnpda2	Gnpda2	52.3126	46.8865	48.8038	43.5568	47.9709	47.2653	47.762	48.9416	46.4572	46.2841	44.9645	47.9192	41.2385	41.5757	44.2495	43.1206	41.2926	41.5174
1048	6785608	inositolpolyphosphate5-phosphataseJ	Inpp5j	Inpp5j	74.182	76.6576	75.5031	70.6605	73.6681	70.9829	65.4076	75.4936	72.6965	67.56	74.9342	72.5364	79.9	83.3898	85.2852	107.079	84.2036	80.9509
1049	6917380	Na+/K+transportingATPaseinteracting1	Nkain1	Nkain1	450.027	417.909	563.945	496.438	498.468	644.246	475.004	547.406	472.333	378.08	372.693	471.226	347.991	366.38	308.342	285.091	248.28	280.955
1050	6977085	solutecarrierfamily27(fattyacidtransporter),member1	Slc27a1	Slc27a1	850.55	808.83	942.99	674.417	809.28	712.797	746.87	638.309	774.934	715.879	671.019	679.087	490.434	581.703	601.207	547.528	571.999	536.435
1051	6838383	cyclinT1	Ccnt1	Ccnt1	154.688	166.261	172.928	184.227	178.545	184.173	186.643	170.375	168.296	161.588	167.588	177.367	160.498	154.046	147.599	138.654	138.064	129.451
1052	6862281	ST8alpha-N-acetyl-neuraminidealpha-2,8-sialyltransferase5	St8sia5	St8sia5	400.885	377.755	430.586	450.582	459.476	487.19	420.161	459.142	417.925	403.568	440.868	389.266	350.659	357.555	377.535	346.03	297.626	294.129
1053	6942441	huntingtininteractingprotein1	Hip1	Hip1	131.925	140.814	142.254	132.836	135.823	138.173	139.299	136.859	143.899	136.474	131.322	134.929	148.905	146.151	146.242	145.892	144.001	151.469
1054	6887901	limbandneuralpatterns	Lnp	Lnp	309.468	321.98	347.21	325.394	365.804	338.447	390.239	360.362	336.855	345.751	340.741	386.262	331.064	190.276	301.573	207.417	274.044	247.039
1055	6759021	smallubiquitin-likemodifier1|predictedgene,33833|predictedgene,39648	Sumo1|Gm33833|Gm39648	Sumo1	132.656	132.34	130.229	119.462	142.837	125.282	135.691	135.714	136.728	119.601	107.918	146.17	109.763	85.5334	101.649	79.8911	108.756	107.291
1056	6947382	ancientubiquitousprotein1|DEAQRNA-dependentATPase	Aup1|Dqx1	Aup1	534.113	554.293	544.978	589.811	573.718	576.684	547.286	599.15	536.041	533.433	570.412	583.613	528.058	504.537	485.752	527.952	483.862	473.912
1057	6985263	increasedsodiumtolerance1homolog(yeast)	Ist1	Ist1	252.176	263.534	276.885	253.269	277.527	259.631	261.453	268.761	298.142	269.667	267.445	257.133	242.034	250.699	247.169	234.724	235.839	245.606
1058	6991552	5-3exoribonuclease1	Xrn1	Xrn1	184.157	178.904	197.201	168.441	186.193	166.998	198.461	182.535	182.956	181.641	171.037	207.025	163.435	149.982	177.872	138.431	151.492	138.554
1059	6959557	zincfingerprotein260	Zfp260	Zfp260	246.047	266.562	288.962	275.457	299.786	280.75	290.634	281.898	283.888	284.601	247.864	310.861	257.856	239.859	250.413	209.559	208.999	200.602
1060	6863167	enhancerofpolycombhomolog1(Drosophila)|microRNA1893	Epc1|Mir1893	Epc1	142.591	149.663	142.886	145.986	139.873	138.499	127.494	139.934	152.84	149.222	137.654	142.929	158.851	174.013	150.16	162.171	156.906	163.493
1061	6966193	proteasome(prosome,macropain)26Ssubunit,non-ATPase,8	Psmd8	Psmd8	1123.53	1372.02	1205.75	1302.78	1232.13	1336.07	1306.15	1418.89	1140.32	1144.72	1308.63	1335.82	1171.48	986.841	1105.53	959.997	867.146	855.011
1062	6968744	adaptor-relatedproteincomplex3,sigma2subunit	Ap3s2	Ap3s2	171.722	183.188	215.481	192.114	221.255	211.052	204.483	199.927	186.875	180.038	173.367	179.209	148.637	127.19	145.414	133.485	172.506	156.952
1063	6830651	WDYHVmotifcontaining1	Wdyhv1	Wdyhv1	80.1868	80.3582	80.0792	78.3631	96.0062	76.1751	83.7886	89.7859	99.2258	74.4618	71.5861	89.0575	62.122	70.7324	72.2599	66.0444	60.8166	64.3885
1064	6844269	phosphatidylinositol4-kinase,catalytic,alphapolypeptide	Pi4ka	Pi4ka	211.575	214.949	237.409	222.067	228.448	222.044	230.801	221.868	224.134	228.843	213.848	216.199	219.427	200.268	200.791	194.857	190.31	186.266
1065	6787176	nucleophosmin1	Npm1	Npm1	591.505	577.578	568.104	664.57	675.001	603.36	677.181	655.268	655.738	552.494	526.6	715.463	544.111	414.397	571.711	413.961	430.538	420.574
1066	6751304	DIS3mitoticcontrolhomolog(S.cerevisiae)-like2	Dis3l2	Dis3l2	189.975	205.008	224.18	200.993	217.17	202.306	215.253	214.383	205.521	197.99	200.604	191.591	181.499	178.491	189.171	175.279	180.379	158.637
1067	6882515	dyneinlightchainroadblock-type1	Dynlrb1	Dynlrb1	1025.87	1135.48	1077.03	1098.97	1271.86	1184.79	1169.93	1090.75	1150.17	997.149	1060.48	1134.73	852.473	872.33	863.826	843.748	954.177	1057.43
1068	6921929	erythrocytemembraneproteinband4.1like4b	Epb41l4b	Epb41l4b	109.117	124.06	116.892	133.312	120.062	112.719	113.578	123.571	113.541	115.038	109.499	119.769	104.41	100.336	96.6772	108.088	91.7397	94.6859
1069	6838925	lectin,galactosebinding,soluble1	Lgals1	Lgals1	2335.22	2346.94	2417.27	2340.15	2267.97	2458.86	2384.83	2518.41	2301.84	2331.41	2130.81	2165.45	2271.29	1965.69	1976.2	1991.84	1880.75	1926.97
1070	7015648	BCL6interactingcorepressor|RIKENcDNA2900008C10gene	Bcor|2900008C10Rik	Bcor	141.571	139.077	145.938	144.624	154.69	146.302	158.04	152.741	143.227	137.939	147.772	159.249	139.861	134.761	133.152	121.847	107.901	117.397
1071	6900089	coldshockdomaincontainingE1,RNAbinding	Csde1	Csde1	5670.05	5573.05	5842.06	5687.47	5739.47	5300.11	5836.83	5917.08	6083.08	5759.27	5480.24	6261.69	5318.47	5201.66	5703.51	4928.45	5318.25	4869.75
1072	6766491	solutecarrierfamily2(facilitatedglucosetransporter),member12	Slc2a12	Slc2a12	280.305	285.94	285.701	273.228	281.304	293.779	275.008	258.882	251.268	266.016	266.751	295.03	328.021	290.291	323.731	278.416	341.216	307.597
1073	6768123	procollagen-proline,2-oxoglutarate4-dioxygenase(proline4-hydroxylase),alpha1polypeptide	P4ha1	P4ha1	383.202	358.929	367.814	349.789	385.724	373.216	384.228	339.768	327.293	332.717	323.254	325.589	530.924	354.097	418.358	391.874	461.626	429.838
1074	6910592	interferon-inducedprotein44	Ifi44	Ifi44	29.6496	27.3418	30.1238	28.7987	29.098	29.7383	28.6971	30.8848	27.1465	31.1891	34.8701	27.7183	38.4458	36.0964	32.2493	33.8516	37.4405	40.0937
1075	6929577	DnaJ(Hsp40)homolog,subfamilyB,member6|predictedgene,36151	Dnajb6|Gm36151	Dnajb6	430.075	411.455	432.801	381.395	421.186	375.34	435.964	434.318	446.144	456.842	366.259	470.089	360.307	352.854	407.618	330.19	349.19	356.104
1076	6784498	microtubule-associatedproteintau	Mapt	Mapt	174.976	203.776	232.218	240.122	232.349	219.139	232.209	269.529	227.258	200.471	189.716	233.159	180.021	164.37	163.122	185.654	157.984	175.052
1077	6898940	SH3domainproteinD19	Sh3d19	Sh3d19	118.403	128.926	124.836	135.005	136.318	129.013	117.576	135.992	138.652	138.82	139.884	122.53	159.901	152.983	147.809	144.139	177.774	174.195
1078	6925587	coiledcoildomaincontaining28B	Ccdc28b	Ccdc28b	110.838	117.86	94.971	117.964	109.597	114	85.1946	106.497	105.724	117.771	126.985	97.0519	137.527	136.844	132.94	154.909	122.142	153.548
1079	6979424	ATMinteractor	Atmin	Atmin	291.608	325.661	307.227	323.307	321.066	339.755	308.185	328.781	305.937	284.465	271.695	312.383	279.957	278.392	249.916	227.028	234.027	226.821
1080	6785762	NudCdomaincontaining3	Nudcd3	Nudcd3	533.426	565.798	528.775	529.091	608.499	577.438	625.729	561.294	584.295	551.633	566.537	534.514	506.769	515.614	491.248	517.544	503.361	494.928
1081	6966922	proteinarginineN-methyltransferase1	Prmt1	Prmt1	290.094	279.237	276.265	279.364	328.395	313.039	327.168	314.63	286.506	313.913	295.779	293.795	267.38	240.244	298.351	233.448	230.529	237.151
1082	6993104	exosomecomponent7	Exosc7	Exosc7	132.301	121.686	145.497	112.427	119.062	114.494	105.215	118.708	119.874	131.405	112.678	110.882	145.646	140.993	139.849	140.3	133.446	141.858
1083	6921129	phosphatidylinositolglycananchorbiosynthesis,classO	Pigo	Pigo	111.039	104.258	113.273	108.406	114.532	109.1	103.234	107.658	110.26	110.388	106.015	108.005	125.393	117.139	110.239	118.472	115.553	126.515
1084	6876238	angiopoietin-like2|predictedgene13528	Angptl2|Gm13528	Angptl2	434.595	444.803	466.215	398.084	371.338	379.716	380.347	456.865	441.885	477.12	476.32	398.39	528.523	556.015	525.503	501.625	560.17	633.701
1085	6789326	eukaryotictranslationinitiationfactor4A1	Eif4a1	Eif4a1	958.465	973.294	1030.02	1105.79	1075.38	960.449	1047.05	1016.72	987.846	1112.58	1046.23	1041.05	902.951	816.558	999.486	796.385	898.124	910.975
1086	6915927	actin-like|predictedgene12715[Source:MGISymbol;Acc:MGI:3650759]|predictedgene,22801[Source:MGISymbol;Acc:MGI:5452578]	LOC102642973|Gm12715|Gm22801	LOC102642973	564.719	522.072	659.866	606.583	607.402	526.636	497.804	540.037	656.028	591.085	445.545	506.145	690.681	751.921	883.67	660.822	735.984	633.237
1087	6911682	cyclinE2	Ccne2	Ccne2	62.3196	59.966	56.2344	55.8005	60.4089	55.3453	62.8988	56.0986	51.0182	55.6984	53.0056	57.9122	51.3247	46.0584	46.694	35.9235	47.5583	38.5438
1088	6846457	TBC1domainfamily,member23	Tbc1d23	Tbc1d23	188.134	182.521	195.012	174.874	186.597	184.078	204.074	208.625	194.179	178.224	168.503	198.41	172.979	163.082	174.359	160.815	164.571	156.543
1089	6774346	eukaryotictranslationinitiationfactor4Ebindingprotein2	Eif4ebp2	Eif4ebp2	893.187	988.875	1021.33	1036.67	807.97	1041.66	916.526	1074.89	1121.19	1011.55	963.428	1015.61	787.197	937.375	711.402	804.012	724.275	851.612
1090	6847952	regulatorofcalcineurin1|predictedgene,41498	Rcan1|Gm41498	Rcan1	361.796	471.548	394.059	464.423	542.235	410.892	344.604	466.45	436.81	326.511	374.273	435.624	722.393	572.113	436.888	543.671	741.501	643.18
1091	6816413	nicotinamidenucleotidetranshydrogenase	Nnt	Nnt	662.984	504.121	609.714	490.043	693.589	518.149	714.975	654.556	666.896	533.004	538.013	752.309	365.523	403.991	570.438	495.43	342.75	346.648
1092	6754700	coiled-coildomaincontaining181	Ccdc181	Ccdc181	153.147	156.963	159.05	153.922	154.155	169.763	164.7	157.119	164.653	159.643	164.015	159.698	156.891	139.67	140.139	122.211	113.119	105.278
1093	6872646	N-acylsphingosineamidohydrolase2	Asah2	Asah2	115.919	119.367	129.043	117.466	127.263	118.938	119.165	129.515	118.732	122.902	127.476	133.997	117.69	101.465	116.317	112.157	108.181	104.084
1094	6824844	adenylatecyclase4	Adcy4	Adcy4	131.502	135.847	125.946	137.347	156.187	140.196	120.455	121.441	131.111	131.051	131.769	123.702	175.578	154.377	126.32	154.53	171.152	161.483
1095	6995717	acetyl-CoenzymeAacetyltransferase1	Acat1	Acat1	1683.12	1533.27	1849.99	1490.27	1853	1596.59	1758.69	1584.75	1563.3	1538.55	1492.86	1780.04	1288.49	1157.3	1555.9	1226.44	1277.52	1240.54
1096	6849044	proteinphosphatase2,regulatorysubunitA,alpha	Ppp2r1a	Ppp2r1a	972.517	1041.16	1107.74	1055.32	1250.07	1194.83	1094.46	1012.86	959.76	990.284	1105.52	1030.08	922.858	794.222	862.069	787.611	910.289	863.339
1097	7012082	BRCA1/BRCA2-containingcomplex,subunit3	Brcc3	Brcc3	343.493	334.001	330.078	337.789	407.388	347.462	390.708	374.599	321.494	332.8	324.032	348.066	281.309	249.647	322.808	199.601	278.015	247.675
1098	6875969	tuberoussclerosis1	Tsc1	Tsc1	343.554	365.928	343.211	344.872	352.574	382.941	343.289	389.292	375.426	351.042	334.353	369.844	328.592	339.05	294.167	315.565	279.679	271.088
1099	6778282	POZ(BTB)andAThookcontainingzincfinger1|predictedgene11944	Patz1|Gm11944	Patz1	156.861	153.957	157.894	143.444	153.831	147.887	158.268	151.023	149.524	166.507	148.896	160.746	132.985	148.28	148.461	134.441	134.466	134.911
1100	6926182	zincfingerandBTBdomaincontaining40	Zbtb40	Zbtb40	99.5192	95.707	98.6973	106.02	101.345	103.646	101.31	100.558	98.0207	92.3985	91.1415	93.0446	120.119	109.378	102.969	103.813	104.147	111.532
1101	6886073	NADHdehydrogenase(ubiquinone)1alphasubcomplex,8	Ndufa8	Ndufa8	1422.19	1294.79	1265.52	991.896	1176.72	1071.08	1108.17	1098.95	1062.03	1161.49	1294.45	1008.56	1414.5	1588.33	1573.96	1413.57	1289.03	1425.76
1102	6972710	tweetyhomolog1(Drosophila)	Ttyh1	Ttyh1	62.5388	60.3569	60.3186	62.3498	60.1606	63.1054	60.2227	61.3379	63.2522	63.8931	74.2591	68.1371	77.0121	75.556	66.9034	86.948	79.2733	79.0844
1103	6846670	EphreceptorA3|predictedgene,41466	Epha3|Gm41466	Epha3	29.0236	29.4359	27.7077	28.2874	27.9688	29.8054	29.3535	29.0628	28.4111	30.0255	30.9989	29.0915	32.263	33.3296	30.8029	30.9433	31.9055	31.517
1104	6906830	adisintegrinandmetallopeptidasedomain15(metargidin)	Adam15	Adam15	161.676	173.434	165.731	186.518	171.145	173.563	160.491	167.455	171.656	184.129	185.618	164.99	194.916	230.734	179.769	227.245	195.704	222.628
1105	6885871	dynamin1	Dnm1	Dnm1	113.805	116.795	117.539	109.735	106.879	109.341	104.738	107.811	113.937	115.869	120.174	100.731	117.43	131.718	121.852	136.636	128.649	124.668
1106	6953923	Pigyupstreamreadingframe	Pyurf	Pyurf	100.882	96.4938	98.5099	94.3978	109.911	105.042	101.458	98.1158	96.547	98.4042	107.896	106.027	115.459	118.596	106.353	113.993	114.294	125.036
1107	6873153	frequentlyrearrangedinadvancedTcelllymphomas2	Frat2	Frat2	126.725	122.729	123.657	125.088	98.1849	118.519	116.231	108.853	105.14	122.079	135.904	99.3665	137.849	143.525	130.837	148.884	174.981	176.193
1108	6890382	diphosphoinositolpentakisphosphatekinase1	Ppip5k1	Ppip5k1	708.552	565.044	718.612	533.843	612.015	539.876	586.02	633.607	610.931	599.943	582.993	659.306	481.163	520.108	498.121	524.306	441.496	419.477
1109	6882611	PHDfingerprotein20	Phf20	Phf20	169.521	166.124	176.64	147.414	164.263	152.654	168.32	171.622	192.146	168.486	168.108	164.106	155.785	140.407	129.019	163.936	126.223	129.434
1110	6763787	RCSDdomaincontaining1	Rcsd1	Rcsd1	397.726	455.918	439.362	395.087	416.434	476.128	397.378	445.903	445.747	461.873	463.44	425.838	360.495	390.297	406.571	373.404	332.306	323.542
1111	6925917	zincfinger,DHHCdomaincontaining18|predictedgene13213	Zdhhc18|Gm13213	Zdhhc18	345.619	375.597	434.046	414.195	403.039	468.052	411.895	475.943	462.072	439.34	335.643	406.908	319.57	352.67	266.377	308.137	327.93	336.85
1112	6755227	DDB1andCUL4associatedfactor8	Dcaf8	Dcaf8	1589.92	1762.85	1719.98	1785.91	1807.37	1810.5	1723.44	1687.37	1688.18	1645.79	1654.87	1639.99	1479.5	1438.73	1678.07	1385.09	1477.48	1382.33
1113	6942193	argininosuccinatelyase|predictedgene,40334	Asl|Gm40334	Asl	94.5891	111.517	100.667	98.0404	116.496	111.309	118.957	114.758	98.9995	101.683	102.322	96.2983	90.1686	83.0662	95.4094	86.4792	83.636	82.1984
1114	6820409	coiled-coildomaincontaining122|predictedgene,30246	Ccdc122|Gm30246	Ccdc122	36.3048	38.3459	40.0627	39.8262	42.9669	38.7853	40.5737	39.7956	45.7318	36.8386	31.4482	45.1857	31.7047	34.7016	30.5218	30.2811	31.4788	30.0659
1115	6900095	DENN/MADDdomaincontaining2C	Dennd2c	Dennd2c	83.811	92.1951	93.6771	104.774	106.801	102.492	114.099	109.393	95.7712	98.518	84.2664	91.6169	82.7497	81.4697	82.1985	75.7552	65.1221	62.8039
1116	6796561	acyl-CoAthioesterase2	Acot2	Acot2	541.147	561.063	682.545	544.176	716.369	616.027	638.793	537.083	525.576	505.785	468.984	473.178	407.054	336.028	418.219	428.092	361.96	424.616
1117	6970484	UDP-N-acetyl-alpha-D-galactosamine:polypeptideN-acetylgalactosaminyltransferase18	Galnt18	Galnt18	66.3687	66.4782	66.5368	67.5016	64.0971	66.2628	64.9969	56.285	66.4348	61.763	65.3174	67.5891	68.2056	86.7859	73.9776	77.0881	69.889	73.3027
1118	6785468	alveolarsoftpartsarcomachromosomeregion,candidate1(human)	Aspscr1	Aspscr1	190.24	204.743	223.41	216.616	223.95	239.688	231.366	219.147	199.62	191.052	211.451	215.032	175.923	185.857	190.722	159.799	169.526	178.197
1119	6809064	adaptor-relatedproteincomplex3,beta1subunit	Ap3b1	Ap3b1	186.928	196.907	202.992	200.449	206.584	191.115	214.174	210.289	200.816	177.544	176.377	201.888	187.231	160.073	175.22	154.53	158.471	158.519
1120	6907124	zincfingerprotein687	Zfp687	Zfp687	169.326	155.177	175.427	164.231	147.046	175.662	159.399	175.758	173.527	183.976	190.556	168.428	142.516	166.715	143.272	153.141	135.487	143.631
1121	6977139	tropomyosin4	Tpm4	Tpm4	441.272	418.118	490.913	491.006	505.116	469.703	480.99	444.522	467.854	436.026	431.718	476.468	572.371	491.07	563.975	492.687	535.721	581.349
1122	6869021	RNAterminalphosphatecyclase-like1|microRNA101b	Rcl1|Mir101b	Rcl1	124.65	116.88	116.626	93.1878	100.758	109.542	108.8	108.561	106.618	110.838	114.412	108.118	135.381	130.086	134.992	122.158	125.253	132.407
1123	6945775	glutathioneS-transferasekappa1	Gstk1	Gstk1	586.607	564.428	549.946	456.476	593.715	516.022	698.638	507.593	491.935	425.655	494.5	589.262	395.69	361.689	476.729	356.483	325.893	327.476
1124	6854604	FK506bindingprotein5	Fkbp5	Fkbp5	301.906	309.198	303.369	307.845	339.051	276.535	275.796	254.592	271.21	294.595	296.637	284.176	416.433	295.671	378.261	355.094	615.243	490.619
1125	6851095	RAB5A,memberRASoncogenefamily	Rab5a	Rab5a	398.019	434.901	426.101	443.903	492.768	464.822	531.904	478.23	465.441	439.464	414.466	472.561	390.064	320.746	453.508	278	342.295	315.371
1126	6892903	matrilin4	Matn4	Matn4	52.344	52.001	64.0294	54.706	59.3549	55.1347	56.6239	50.462	59.8256	55.2678	61.3331	54.8805	63.6071	76.0804	65.6499	63.1059	69.4145	68.709
1127	6831858	H1histonefamily,member0	H1f0	H1f0	1116.6	1112.82	1305.37	1313.35	1293.42	1266.77	1298.78	1196.09	1098.92	1089.39	1055.64	1207.74	978.803	888.453	1124.5	788.044	820.067	827.022
1128	6814957	X-rayrepaircomplementingdefectiverepairinChinesehamstercells4	Xrcc4	Xrcc4	131.865	143.235	148.906	149.136	159.906	141.016	169.509	147.266	145.387	139.955	153.615	142.873	138.127	114.417	137.374	122.549	113.133	105.888
1129	6965771	vasodilator-stimulatedphosphoprotein	Vasp	Vasp	131.752	132.446	136.903	124.54	109.607	139.847	117.561	132.765	130.45	132.43	131.942	120.52	153.203	154.236	144.852	180.402	144.411	150.887
1130	6747309	transcriptionelongationfactorA(SII)1	Tcea1	Tcea1	453.218	484.067	452.171	461.352	509.489	461.974	482.954	494.883	483.129	459.118	499.548	519.268	475.681	416.437	455.789	401.618	416.22	393.094
1131	6919208	stromalcellderivedfactor4	Sdf4	Sdf4	386.314	385.56	381.367	373.187	411.512	406.927	396.922	400.825	376.213	382.358	383.583	402.237	363.377	342.01	381.014	347.26	335.748	359.923
1132	6884286	PRP6pre-mRNAsplicingfactor6homolog(yeast)	Prpf6	Prpf6	324.748	334.693	350.013	315.532	379.144	351.191	365.438	344.697	344.067	346.662	318.32	350.872	312.735	287.119	330.079	277.896	290.322	290.203
1133	6879081	harbingertransposasederived1	Harbi1	Harbi1	49.6192	50.6353	57.6498	52.1256	62.247	55.3928	52.4068	54.8248	55.8719	54.3518	54.9408	60.9746	48.7288	42.042	51.2613	45.3616	46.0168	46.9389
1134	6957134	ubiquitinspecificpeptidase5(isopeptidaseT)	Usp5	Usp5	377.224	388.821	375.218	414.987	465.058	416.655	434.269	385.065	374.636	375.65	416.646	378.911	367.385	270.076	352.333	303.037	314.676	294.017
1135	6763991	regulatorofG-proteinsignaling4|predictedgene,39698	Rgs4|Gm39698	Rgs4	102.182	96.9347	108.368	98.1563	108.623	114.938	106.474	106.28	108.369	116.985	109.854	96.6659	107.388	83.0667	88.9375	84.7769	77.5682	73.9067
1136	6817944	Scm-likewithfourmbtdomains1	Sfmbt1	Sfmbt1	131.267	134.244	148.019	124.235	126.777	125.873	124.937	142.684	133.023	127.375	124.418	136.261	115.688	108.353	123.815	116.657	105.452	100.976
1137	6819511	shisafamilymember2	Shisa2	Shisa2	331.567	377.074	355.809	423.482	415.972	424.796	371.393	369.321	332.264	330.726	367.083	374.34	482.464	440.174	388.675	410.781	489.326	535.39
1138	6860211	protocadherinbeta22	Pcdhb22	Pcdhb22	35.823	31.4967	31.6456	32.7878	32.686	33.7203	30.7361	32.8784	32.5047	28.0808	29.9696	31.3166	40.0688	33.0998	37.7664	40.6216	48.7152	34.1955
1139	6839057	DnaJ(Hsp40)homolog,subfamilyA,member3	Dnaja3	Dnaja3	199.683	185.004	198.441	160.757	192.025	160.187	188.467	174.2	186.821	197.918	183.647	174.693	227.318	264.416	217.127	217.293	206.207	224.372
1140	6990768	SUMO/sentrinspecificpeptidase6|predictedgene,35261	Senp6|Gm35261	Senp6	423.29	415.436	447.759	437.315	448.343	401.148	439.181	420.86	454.555	407.371	382.344	466.479	382.803	357.502	397.123	367.029	376.342	350.321
1141	6941856	vacuolarproteinsorting37B(yeast)	Vps37b	Vps37b	84.4871	80.4642	91.0428	90.5005	106.742	93.7506	87.7686	96.529	88.7724	94.7579	87.5464	101.639	74.8161	81.7276	73.7278	81.971	77.4065	76.7771
1142	6884135	oxysterolbindingprotein-like2	Osbpl2	Osbpl2	218.789	270.462	249.286	237.849	260.958	273.744	259.262	240.645	265.7	254.597	265.11	238.574	235.979	205.375	199.628	210.751	229.05	206.641
1143	6910173	cysteinerichprotein61	Cyr61	Cyr61	216.066	290.082	150.822	163.328	219.086	176.95	178.089	218.908	300.11	182.609	252.627	181.572	132.533	149.1	130.492	136.055	134.212	125.06
1144	6840637	integrinbeta5	Itgb5	Itgb5	598.112	583.882	589.605	586.605	659.673	642.907	633.628	661.438	570.562	483.942	519.143	549.926	480.74	461.73	521.149	391.603	381.107	395.128
1145	6889330	homeodomaininteractingproteinkinase3	Hipk3	Hipk3	3094.69	3308.36	3301.38	3312.92	3238.79	3380.41	3222.85	3330.36	3290.96	3196.09	3167.09	3291.62	3077.95	3100.04	2900.59	2775.83	2737.44	2433.74
1146	6979743	RAB4A,memberRASoncogenefamily	Rab4a	Rab4a	94.3265	97.4121	107.897	90.9512	104.772	106.585	100.138	102.919	97.2421	104.949	104.423	86.6108	74.0517	83.5464	75.7539	84.3735	86.4818	91.4609
1147	6755630	saccharopinedehydrogenase(putative)	Sccpdh	Sccpdh	369.483	343.971	395.564	368.627	424.827	413.183	442.106	444.86	419.441	350.357	371.507	437.75	377.912	284.442	362.554	273.533	298.689	254.543
1148	6767387	CD164antigen	Cd164	Cd164	1136.32	1306.44	1181.12	1327.42	1259.78	1342.51	1392.29	1423.83	1157.22	1361.97	1213.86	1357.48	1291.93	838.079	1099.32	959.004	960.657	979.73
1149	6887958	nuclearfactor,erythroidderived2,like2|predictedgene,34861	Nfe2l2|Gm34861	Nfe2l2	409.47	448.716	441.055	398.315	440.167	426.239	427.541	414.489	484.685	437.598	491.457	461.983	421.999	400.007	353.733	347.963	403.262	383.912
1150	6946979	gamma-glutamylcarboxylase	Ggcx	Ggcx	130.323	122.959	118.676	117.005	123.358	118.085	125.893	119.727	110.846	120.254	118.747	109.438	151.826	126.03	128.558	144.125	138.238	127.264
1151	6957405	C-typelectindomainfamily1,membera	Clec1a	Clec1a	49.8187	52.39	56.302	44.9793	52.7967	53.6429	50.3965	52.7751	42.168	49.3696	50.6266	50.9917	45.4856	41.6267	39.9683	40.8825	41.126	39.6952
1152	6775151	glutathioneS-transferase,theta1	Gstt1	Gstt1	116.133	119.263	125.376	109.497	105.03	127.718	121.553	106.214	105.684	105.886	115.35	108.53	96.3632	91.0126	94.6828	99.5742	89.9259	99.1674
1153	6764134	calsequestrin1	Casq1	Casq1	8650.94	9358.31	9454.7	9831.62	9505.01	10114.1	9354.99	9579.64	9725.28	9163.14	9324.46	9279.17	10791.2	10213.3	10276.1	9774.7	11364.3	11489.9
1154	6855051	complementcomponent4B(Chidobloodgroup)|complementcomponent4A(Rodgersbloodgroup)|serine/threoninekinase19,pseudogene1|superkillerviralicidicactivity2-like(S.cerevisiae),pseudogene1	C4b|C4a|Stk19-ps1|Skiv2l-ps1	C4b	200.067	213.613	201.909	229.887	240.5	169.401	215.914	160.164	167.867	191.83	208.792	171.772	116.726	84.2214	125.569	134.5	115.336	172.1
1155	6976971	SURPandGpatchdomaincontaining1	Sugp1	Sugp1	154.604	159.078	146.497	139.829	136.835	142.165	147.897	141.725	144.692	153.34	151.26	147.591	139.758	132.213	138.783	124.709	125.266	121.33
1156	7015012	ankyrinrepeatandSOCSbox-containing11	Asb11	Asb11	886.222	939.55	844.137	820.942	1016.2	903.834	1016.82	900.135	843.329	900.524	882.995	909.619	795.372	665.886	886.393	630.213	603.237	561.056
1157	6991362	phospholipidscramblase2	Plscr2	Plscr2	33.982	35.1433	35.295	27.1993	32.6238	30.7513	35.7639	32.3906	34.3067	37.516	32.3226	34.2325	26.7733	29.0007	28.5468	27.6901	30.116	30.5235
1158	6768089	GRIPandcoiled-coildomaincontaining2|predictedgene,40668	Gcc2|Gm40668	Gcc2	160.909	156.934	163.634	139.597	157.953	152.825	170.031	151.066	156.7	153.334	146.92	163.344	137.295	105.743	143.662	137.345	132.375	117.875
1159	6935088	TSC22domainfamily,member4	Tsc22d4	Tsc22d4	233.98	233.082	303.366	273.406	314.046	292.648	270.756	291.716	308.347	297.732	283.377	258.29	217.207	255.184	202.667	227.56	212.417	235.009
1160	6791639	elongationfactorTuGTPbindingdomaincontaining2	Eftud2	Eftud2	186.129	185.521	194.886	197.137	205.656	189.865	194.395	187.737	193.894	182.274	197.303	198.228	193.738	166.913	171.655	163.436	167.592	167.301
1161	6802180	solutecarrierfamily8(sodium/calciumexchanger),member3	Slc8a3	Slc8a3	240.415	267.246	277.579	208.469	227.767	240.038	276.12	259.504	251.16	276.011	239.702	257.389	177.433	264.382	203.403	179.864	151.959	151.956
1162	6946055	glycoprotein(transmembrane)nmb	Gpnmb	Gpnmb	73.7504	88.7837	77.3276	115.937	89.4373	76.5318	76.4214	78.4361	87.0665	87.1427	91.3203	71.9915	63.9757	57.0392	58.3956	70.8152	53.0787	58.9856
1163	6966986	dihydrodioldehydrogenase(dimeric)	Dhdh	Dhdh	248.677	317.744	272.726	255.32	249.938	282.05	327.335	326.34	292.104	309.173	264.912	272.897	271.472	262.815	218.14	221.678	189.265	187.69
1164	6792456	solutecarrierfamily25(mitochondrialthiaminepyrophosphatecarrier),member19	Slc25a19	Slc25a19	159.623	147.182	161.426	136.554	147.024	162.353	147.49	154.008	144.208	159.818	161.111	138.78	164.104	190.83	166.779	186.054	169.944	182.727
1165	6986604	Myb/SANT-likeDNA-bindingdomaincontaining4withcoiled-coils	Msantd4	Msantd4	359.851	338.524	412.424	367.666	445.099	386.327	374.507	358.461	380.347	373.312	408.627	397.845	351.817	285.537	350.253	276.026	289.612	300.207
1166	6974480	microcephaly,primaryautosomalrecessive1	Mcph1	Mcph1	89.2866	87.2671	87.3699	87.9682	92.2451	91.8793	92.582	93.6217	90.0686	87.589	88.9788	86.7228	84.4827	78.4109	87.3382	85.7649	77.8776	78.5638
1167	6796784	AHA1,activatorofheatshockproteinATPase1	Ahsa1	Ahsa1	647.563	675.606	676.435	649.43	686.583	689.578	692.419	632.281	652.426	734.11	665.095	586.679	834.193	692.677	769.078	717.359	855.243	855.291
1168	6835759	ectonucleotidepyrophosphatase/phosphodiesterase2	Enpp2	Enpp2	226.773	218.757	220.666	239.619	267.872	230.83	245.815	229.605	221.347	206.417	210.496	230.666	186.226	137.518	200.236	157.886	159.494	203.252
1169	6908129	transmembraneprotein167B	Tmem167b	Tmem167b	232.044	235.342	285.704	234.853	294.836	261.021	289.317	281.265	233.254	226.258	228.88	238.479	222.88	168.591	206.532	189.629	190.616	174.937
1170	6966265	tubulinfoldingcofactorB	Tbcb	Tbcb	257.274	275.988	277.974	261.897	254.583	299.821	282.844	252.242	271.643	274.311	269.043	264.5	255.87	226.631	243.338	224.596	232.301	243.211
1171	6798309	phosphofurinacidicclustersortingprotein2	Pacs2	Pacs2	203.68	211.931	205.567	206.734	187.528	201.12	189.961	201.113	207.735	207.402	190.368	217.466	226.163	243.467	212.01	230.976	227.685	221.882
1172	6788672	synaptosomal-associatedprotein,47	Snap47	Snap47	313.871	299.911	328.688	304.155	356.764	389.488	364.441	348.193	296.598	317.202	354.206	341.452	292.171	268.968	307.487	246.407	250.754	226.172
1173	6887861	ATPsynthase,H+transporting,mitochondrialF0complex,subunitC3(subunit9)	Atp5g3	Atp5g3	2838.51	2145.32	2512.7	1996.6	2293.2	2226.22	2299.56	2188.04	2311.78	2359.81	2204.69	2366.38	2612.89	2807.49	2832.82	2786.41	2736.33	2768.18
1174	6825853	fibronectintypeIIIdomaincontaining3A	Fndc3a	Fndc3a	88.2476	77.7054	88.1349	81.6318	84.654	78.7313	85.6782	84.4711	94.3764	86.6502	79.3246	85.85	76.1871	74.6347	78.4678	72.2063	79.2194	76.6336
1175	6848947	limbexpression1homolog(chicken)	Lix1	Lix1	28.3538	30.9662	32.0181	27.5264	28.251	28.6232	33.446	27.8336	28.9132	27.965	30.1121	29.1074	39.1033	42.9034	35.0061	33.0034	33.9071	32.9098
1176	6897707	ringfingerprotein13	Rnf13	Rnf13	367.471	386.418	401.109	364.516	443.916	373.279	474.869	389.96	361.357	342.277	339.96	431.177	304.698	270.086	359.929	220.194	295.57	250.454
1177	6747497	serum/glucocorticoidregulatedkinase3	Sgk3	Sgk3	103.984	100.639	127.035	105.97	113.894	99.9727	104.991	103.882	100.907	94.3988	101.941	109.771	97.7918	87.1718	87.7855	76.2622	77.8278	79.5839
1178	6813398	PDZandLIMdomain7|microRNA6945	Pdlim7|Mir6945	Pdlim7	1423.29	1554.96	1589.44	1672.28	1617.61	1840.2	1673.5	1543.56	1493.5	1346.62	1421.81	1491.64	1913.39	1926.11	1622.41	1636.47	2036.41	2139.51
1179	6952657	RIKENcDNA3110062M04gene	3110062M04Rik	3110062M04Rik	61.0261	59.9307	58.1954	58.134	69.1138	54.9953	67.5503	57.2863	58.7643	61.7697	60.3152	62.5904	70.9589	74.7315	65.9873	68.5724	77.0873	74.444
1180	6837006	parvalbumin	Pvalb	Pvalb	11743.9	11546.5	12138.3	11349.4	11434.9	11815.4	11663.8	11579.2	11285.7	10860.7	11209.4	11680.2	12477.7	12304.3	12041.4	11493.8	12920.3	12684.3
1181	6968041	synemin,intermediatefilamentprotein	Synm	Synm	1643.9	1679.2	1530.34	1535.05	1367.1	1663.14	1529.51	1735.45	1708.04	1553.66	1579.82	1639.48	1376.4	1577.92	1369.16	1296.76	1181.96	1166.02
1182	6987374	solutecarrierfamily44,member2	Slc44a2	Slc44a2	1062.74	985.284	1242.12	1095.14	1190.64	1140.29	1114.92	1124.07	1138.2	1137.92	1030.33	1140.73	990.801	962.484	1016.19	985.183	945.884	915.457
1183	6764342	gremlin2homolog,cysteineknotsuperfamily(Xenopuslaevis)	Grem2	Grem2	98.8686	95.545	147.972	130.481	106.842	147.79	109.744	135.484	112.207	125.049	101.757	98.9429	174.035	141.194	138.923	209.182	168.279	208.257
1184	6871085	phosphofurinacidicclustersortingprotein1	Pacs1	Pacs1	124.09	130.853	141.654	124.522	126.98	121.144	120.07	128.494	143.838	126.201	136.12	127.463	101.433	115.146	113.724	124.246	109.326	106.645
1185	6991799	DAZinteractingprotein1-like	Dzip1l	Dzip1l	57.966	62.1924	58.2574	65.2387	58.1638	61.0864	58.2472	52.8976	65.2256	63.0944	61.1945	59.4232	62.3511	70.2129	70.9599	73.0685	67.9956	72.6235
1186	7020410	sperminesynthase|predictedgene14680	Sms|Gm14680	Sms	1346.93	1326.68	1298.33	1589.22	1536.48	1581.07	1642.6	1714.34	1500.13	1459.67	1299.65	1595.14	1440.04	855.706	1169.73	837.004	1202.87	1064.05
1187	6818556	proteasome(prosome,macropain)26Ssubunit,ATPase,6	Psmc6	Psmc6	684.879	734.95	770.631	752.745	854.71	734.167	907.894	804.429	786.663	751.463	686.694	859.705	648.934	547.123	746.077	470.325	652.562	558.506
1188	6950160	gamma-aminobutyricacid(GABA)Areceptor-associatedprotein-like1	Gabarapl1	Gabarapl1	243.339	253.747	259.401	211.903	257.609	250.294	263.934	249.977	268.242	230.864	222.959	246.858	216.141	194.43	217.783	207.084	182.475	219.802
1189	6761687	transmembraneprotein37	Tmem37	Tmem37	63.2488	47.9983	46.4628	42.9601	51.7782	48.5773	58.8825	71.0823	49.3543	41.9349	52.4455	53.0111	40.6866	34.4868	35.4094	41.6159	39.2124	40.9529
1190	6783056	DEAD(Asp-Glu-Ala-Asp)boxpolypeptide52	Ddx52	Ddx52	119.449	114.18	115.998	106.855	132.817	119.269	138.64	119.392	126.807	109.817	106.323	120.2	103.373	88.3934	113.995	76.397	87.6231	88.6533
1191	6784257	proteaseome(prosome,macropain)activatorsubunit3(PA28gamma,Ki)	Psme3	Psme3	586.618	552.437	543.535	525.355	554.971	528.194	551.44	584.511	567.665	553.906	562.684	589.907	556.66	520.191	515.112	501.538	480.169	452.754
1192	6866004	actinfilamentassociatedprotein1-like1	Afap1l1	Afap1l1	179.228	201.27	224.737	195.784	209.526	214.762	195.442	199.017	208.705	214.658	202.758	205.68	233.848	244.831	215.926	235.659	235.497	237.463
1193	6833503	coatomerproteincomplex,subunitzeta1|microRNA148b	Copz1|Mir148b	Copz1	289.3	298.575	302.592	288.496	354.19	322.059	311.967	299.677	304.733	300.276	297.337	314.317	293.558	256.733	253.441	256.454	267.604	266.34
1194	6788632	zincfingerprotein39	Zfp39	Zfp39	70.6575	72.2835	81.0799	64.0244	79.9925	66.9208	74.3829	79.8861	83.7158	71.901	68.8102	75.709	59.6177	64.0191	66.8302	61.2034	59.5401	67.0426
1195	6965143	ATH1,acidtrehalase-like1(yeast)	Athl1	Athl1	78.6341	69.8987	72.1954	70.2041	72.2495	78.1662	68.7614	71.0097	70.8439	71.3688	68.2438	66.2529	76.9881	88.2569	72.1525	90.3812	75.0927	85.8241
1196	6893139	prostaglandinI2(prostacyclin)synthase	Ptgis	Ptgis	75.9541	79.8769	72.9525	72.5716	67.0881	67.2996	68.5152	63.3994	72.5313	73.4522	84.1515	68.8606	78.3231	91.7952	80.4122	95.4433	86.4598	93.6934
1197	6769235	caseinkinase1,gamma2	Csnk1g2	Csnk1g2	643.062	646.556	685.119	718.759	753.008	757.951	684.34	734.668	690.383	658.678	681.089	664.839	598.609	644.974	597.331	581.903	508.411	586.18
1198	6943862	proteinphosphatase1,regulatory(inhibitor)subunit9A	Ppp1r9a	Ppp1r9a	39.3556	38.6837	38.6633	35.6653	36.2664	37.0549	34.8753	38.51	36.2703	36.9822	38.9382	36.0925	39.5926	40.9563	39.6183	43.9852	40.7054	39.7571
1199	6890658	non-SMCcondensinIcomplex,subunitH	Ncaph	Ncaph	28.1319	27.1024	25.8623	27.6157	24.9089	25.7503	26.8013	25.3322	26.2253	25.8018	25.979	26.7585	28.1619	29.9497	28.4088	28.3308	27.6891	32.0988
1200	6948032	coiled-coildomaincontaining174	Ccdc174	Ccdc174	60.0592	59.1065	61.0124	59.6827	60.0678	58.5782	57.9867	61.5676	59.0455	61.6442	59.4883	58.848	51.4942	57.7685	59.292	50.5145	53.6412	50.5954
1201	6791472	enhancerofzeste1polycombrepressivecomplex2subunit	Ezh1	Ezh1	322.983	348.693	356.046	335.948	364.597	335.8	364.995	359.957	335.191	334.545	328.949	346.507	338.328	293.999	321.566	273.758	282.004	288.498
1202	7012861	mediatorcomplexsubunit12	Med12	Med12	225.359	226.573	226.456	226.494	215.345	217.602	207.985	226.851	236.341	223.467	211.933	218.835	239.103	245.397	233.009	252.602	238.187	233.418
1203	6794430	sortingnexin13|predictedgene,40386	Snx13|Gm40386	Snx13	545.698	533.508	591.333	521.879	603.162	537.42	622.587	616.671	611.681	555.565	502.192	670.332	503.257	439.77	557.457	370.14	481.766	406.948
1204	6946511	LanC(bacteriallantibioticsynthetasecomponentC)-like2	Lancl2	Lancl2	192.699	195.323	198.465	179.723	226.562	193.005	204.528	198.021	189.739	201.437	194.389	220.178	195.857	148.07	162.124	141.748	172.696	125.309
1205	6984899	thymidinekinase2,mitochondrial	Tk2	Tk2	95.296	96.6286	95.2912	99.9909	98.2799	102.145	97.5818	99.0396	99.8781	98.3091	90.8114	93.8402	84.7116	82.6466	82.2749	91.2287	78.5522	95.4483
1206	6995491	predictedgene5621|ribosomalproteinL10|ribosomalproteinL10,pseudogene1	Gm5621|Rpl10|Rpl10-ps1	Gm5621	2624.61	2816.99	2406.07	2082.5	2496.05	2469.08	2539.22	2225.92	2647.01	2204.6	2666.7	2655.71	1661.45	2218.17	2203.84	1830.04	1917.74	1890.13
1207	6990416	neuralprecursorcellexpressed,developmentallydown-regulated4|predictedgene7265	Nedd4|Gm7265	Nedd4	2544.62	2677.89	2929.29	2613.75	2666.64	2489.24	2856.39	2692.2	2770.76	2748.66	2561.01	2792.87	2520.78	2292.66	2614.9	2272.74	2487.89	2246.86
1208	6899339	GATAzincfingerdomaincontaining2B	Gatad2b	Gatad2b	652.827	658.936	726.607	681.146	656.511	649.347	724.349	737.685	694.563	698.29	609.568	734.657	581.673	643.766	575.414	665.842	540.225	526.957
1209	6984214	thymomaviralproto-oncogene1interactingprotein	Aktip	Aktip	548.858	516.889	570.349	510.963	560.908	570.606	573.643	562.826	568.806	535.077	503.16	581.213	522.769	466.207	521.521	415.687	414.023	391.326
1210	6796777	glutathionetransferasezeta1(maleylacetoacetateisomerase)|predictedgene,40496	Gstz1|Gm40496	Gstz1	240.322	236.112	263.906	243.503	287.73	261.064	250.779	226.645	213.393	205.958	217.416	232.259	196.712	166.972	212.372	155.596	179.939	182.739
1211	6797241	zincfingerCCCHtypecontaining14	Zc3h14	Zc3h14	488.173	526.237	536.425	561.969	564.068	512.891	548.434	552.419	510.702	526.024	508.944	549.777	493.98	423.239	517.446	423.102	462.841	415.582
1212	6987378	interleukinenhancerbindingfactor3	Ilf3	Ilf3	168.468	164.011	182.764	182.144	182.788	188.559	178.115	176.426	176.381	177.438	178.133	178.319	171.538	151.048	168.387	154.965	155.511	159.629
1213	6901059	protease,serine12neurotrypsin(motopsin)|predictedgene,40143	Prss12|Gm40143	Prss12	51.1645	47.1537	45.9839	46.9969	43.7424	47.1746	47.2001	47.6892	48.1418	43.4211	46.4341	48.1845	50.4652	51.3939	49.4979	58.3096	55.186	53.4924
1214	6790359	dehydrogenase/reductase(SDRfamily)member11	Dhrs11	Dhrs11	514.715	528.949	583.458	489.543	610.875	599.832	498.528	495.994	556.744	627.639	574.012	517.973	431.847	422.433	442.475	497.686	399.254	459.052
1215	6899572	RAR-relatedorphanreceptorgamma	Rorc	Rorc	761.471	881.853	715.816	777.689	764.945	786.453	725.193	752.552	779.57	716.235	773.678	735.111	624.516	669.42	628.25	618.281	421.015	491.669
1216	6917813	ArfGAPwithSH3domain,ankyrinrepeatandPHdomain3	Asap3	Asap3	90.5047	92.8506	87.3952	88.9146	80.2945	86.6633	82.7651	88.4167	86.2825	90.1246	96.042	81.4658	91.2205	109.047	93.182	108.256	104.736	111.319
1217	6940347	lin-54homolog(C.elegans)	Lin54	Lin54	108.562	111.173	115.278	115.47	118.089	114.717	110.537	116.755	113.379	115.804	102.147	113.816	111.663	100.244	99.1408	89.1641	95.5795	94.3679
1218	6817366	fucosyltransferase11	Fut11	Fut11	149.652	162.377	153.893	153.818	165.093	157.428	145.586	143.454	154.07	168.593	156.524	134.952	160.278	166.66	168.031	193.648	200.213	200.942
1219	6827132	F-boxandleucine-richrepeatprotein3	Fbxl3	Fbxl3	575.258	560.723	580.11	554.205	566.484	551.289	646.92	628.536	592.697	569.848	565.97	592.603	530.964	499	601.96	409.407	452.92	457.346
1220	6905577	RIKENcDNAE130311K13gene|phospholipaseC,eta1	E130311K13Rik|Plch1	E130311K13Rik	89.523	87.6209	95.2844	92.9849	94.037	97.2107	98.9602	92.7783	83.4672	85.712	89.483	99.2928	83.2916	77.4227	85.2517	78.902	67.5879	67.5778
1221	6873365	meningiomaexpressedantigen5(hyaluronidase)	Mgea5	Mgea5	376.692	405.795	418.614	377.795	387.347	370.031	428.748	415.499	422.915	381.079	344.651	406.772	361.585	313.586	361.31	321.483	349.805	342.394
1222	6819152	mitochondrialribosomalproteinL52	Mrpl52	Mrpl52	210.298	252.228	243.561	219.844	252.417	268.642	246.515	228.324	234.466	205.82	254.891	256	192.208	209.774	179.826	203.014	204.816	187.411
1223	6929809	predictedgene9903	Gm9903	Gm9903	36.5896	44.3581	45.9666	42.0141	41.0012	37.8135	36.5536	40.909	39.7477	51.6249	41.9567	36.2103	46.4269	53.1464	55.4993	55.3998	51.0615	49.7048
1224	6857223				278.405	301.058	382.76	364.74	341.184	452.439	413.27	456.963	462.469	382.871	215.408	365.479	250.214	225.57	206.333	176.706	258.236	246.337
1225	7014030	transcriptionelongationfactorA(SII)-like1	Tceal1	Tceal1	84.6304	84.2779	99.1086	73.95	106.954	91.4642	105.324	81.0271	99.5527	91.1385	104.103	100.82	68.7292	51.9692	87.2639	76.7986	69.827	49.6855
1226	6918808	cateninbetainteractingprotein1	Ctnnbip1	Ctnnbip1	95.8365	106.306	111.37	108.61	110.637	112.018	105.364	103.632	103.541	110.969	91.6009	111.38	136.894	124.079	112.951	117.863	115.695	134.157
1227	6762132	MAPkinase-activatedproteinkinase2	Mapkapk2	Mapkapk2	1544.58	1493.61	1648.91	1499.91	1540.42	1584.97	1450.49	1560.06	1564.42	1442.99	1402.37	1547.56	1650.69	1753.68	1559.84	1655.85	1597.4	1717.2
1228	6834031	SUB1homolog(S.cerevisiae)|predictedgene,34618	Sub1|Gm34618	Sub1	491.443	553.559	539.573	579.022	661.724	628.37	618.263	529.968	506.719	523.669	495.701	644.112	436.898	331.63	490.26	367.634	434.278	435.982
1229	6881735	U2smallnuclearribonucleoproteinB	Snrpb2	Snrpb2	246.059	269.34	255.397	233.919	299.895	269.68	286.245	253.29	252.226	225.053	235.289	310.484	232.912	150.015	227.033	164.418	183.144	189.924
1230	6873230	solutecarrierfamily25,member28	Slc25a28	Slc25a28	250.781	275.747	252.75	268.603	290.31	274.806	269.851	265.655	249.346	252.796	264.408	253.274	204.605	253.092	174.5	237.765	196.54	209.722
1231	6775465	nuclearfactorI/C	Nfic	Nfic	427.943	418.315	497.747	459.755	452.314	475.69	427.214	501.892	562.403	532.052	394.089	443.218	358.158	418.668	351.854	350.038	367.964	403.757
1232	6765596	requiredformeioticnucleardivision1homolog(S.cerevisiae)|zincfingerandBTBdomaincontaining2	Rmnd1|Zbtb2	Rmnd1	225.577	187.886	218.402	194.963	233.446	219.919	199.934	199.707	212.558	209.741	202.74	219.642	260.373	242.188	273.883	219.752	275.822	228.583
1233	6912521	gamma-aminobutyricacid(GABA)Creceptor,subunitrho1	Gabrr1	Gabrr1	45.11	47.3637	42.75	45.4918	45.6355	50.4266	47.1414	46.6987	47.1579	46.0471	51.5308	47.6786	38.3224	41.0874	41.335	46.823	43.0376	40.7249
1234	6832462	familywithsequencesimilarity19,memberA5	Fam19a5	Fam19a5	125.695	129.346	132.132	124.441	144.64	121.134	137.367	145.402	145.413	102.019	128.669	135.005	88.0096	113.226	119.81	102.281	85.856	94.7961
1235	6771708	SAPdomaincontainingribonucleoprotein	Sarnp	Sarnp	155.975	156.787	166.457	148.113	193.167	181.752	171.124	159.02	178.194	162.039	172.237	163.921	141.564	127.095	160.543	135.741	137.256	135.046
1236	6828790	zincfingerRNAbindingprotein	Zfr	Zfr	398.953	384.251	452.062	384.901	439.84	420.348	442.599	454.107	466.362	430.076	395.089	490.897	409.406	361.507	408.356	311.551	363.21	317.732
1237	6860034	matrin3|smallnucleolarRNA,H/ACAbox74A|microRNA1949|smallnucleolarRNAhostgene4	Matr3|Snora74a|Mir1949|Snhg4	Matr3	523.376	554.698	577.121	548.484	624.624	527.756	654.889	575.492	579.751	525.602	495.796	623.646	484.042	395.697	540.844	353.771	446.735	442.201
1238	6759817	obscurin-like1	Obsl1	Obsl1	140.937	132.927	128.084	126.002	114.007	121.327	131.225	142.957	157.78	158.471	139.369	132.591	176.385	183.315	141.394	215.525	202.157	204.999
1239	6920260	UFM1specificligase1	Ufl1	Ufl1	304.785	335.728	313.28	326.684	386.703	351.874	416.054	358.506	325.599	315.244	306.807	367.962	298.716	207.083	312.228	196.261	273.704	220.705
1240	7011936	biglycan	Bgn	Bgn	267.96	271.058	345.059	291.532	337.938	230.854	289.184	259.808	306.566	285.474	285.394	257.053	386.412	326.245	334.644	344.338	399.595	402.332
1241	6925236	UTP11-like,U3smallnucleolarribonucleoprotein,(yeast)|predictedgene,38545	Utp11l|Gm38545	Utp11l	213.718	218.299	209.285	227.824	272.039	218.366	237.011	228.378	195.81	207.877	200.317	223.668	203.172	146.931	187.986	151.536	172.391	152.559
1242	6850132				534.445	599.32	546.685	572.805	640.669	595.856	595.994	559.324	542.779	578.144	615	548.069	492.435	519.975	523.259	526.984	456.966	461.935
1243	6787019	endoplasmicreticulumlectin1	Erlec1	Erlec1	318.891	326.803	376.099	339.619	366.668	319.861	378.4	351.996	343.293	328.321	330.974	388.511	290.016	271.311	318.54	259.872	316.889	314.424
1244	6907652	solutecarrierfamily22(organicanion/cationtransporter),member15	Slc22a15	Slc22a15	36.0191	35.9089	37.0136	35.4515	36.393	34.8755	37.8239	37.2254	35.9036	37.3884	39.1475	35.4822	39.3014	40.5695	38.083	39.8863	41.4223	39.5493
1245	6884721	F-boxprotein18	Fbxo18	Fbxo18	140.712	133.016	151.361	136.077	147.52	136.378	143.609	143.015	138.214	146.681	133.663	134.844	162.038	156.767	166.208	141.578	183.428	162.19
1246	6843393	dual-specificitytyrosine-(Y)-phosphorylationregulatedkinase1a	Dyrk1a	Dyrk1a	1001.06	1024.71	1055.47	1178.1	1166.87	1140.14	1075.11	1140.98	1069.72	995.831	1009.35	1095.61	1017.32	848.269	988.607	859.164	863.187	814.86
1247	6982580	signalpeptidasecomplexsubunit3homolog(S.cerevisiae)	Spcs3	Spcs3	409.653	434.873	375.478	437.197	508.34	434.605	442.515	472.673	406.347	424.766	396.507	435.283	417.907	309.121	371.285	276.071	302.674	323.754
1248	6861689	chargedmultivesicularbodyprotein1B	Chmp1b	Chmp1b	317.933	378.407	324.394	321.183	427.102	401.293	378.961	352.038	340.471	301.933	394.949	390.413	310.319	278.209	285.785	234.628	282.516	276.417
1249	6950675				54.4534	48.0793	41.7682	44.0649	42.3521	45.1816	45.3087	40.741	51.1524	47.3163	53.3335	47.1103	54.2398	62.9868	55.2996	58.8441	56.6483	59.5926
1250	6861173	multipleEGF-like-domains10	Megf10	Megf10	43.7317	44.433	43.7202	42.2434	42.7378	43.6772	42.1014	44.0702	45.3667	47.4987	46.8855	45.834	47.5594	52.1423	46.0273	52.5852	54.5378	50.6165
1251	6777545	methioninesulfoxidereductaseB3	Msrb3	Msrb3	1152.65	1226.54	1209.62	1330.19	1328.77	1336.54	1368.55	1305.58	1263.57	1283.23	1282.53	1259.69	1261.76	1161.9	1145.62	1043.03	1078.23	977.702
1252	6789471	nucleoporin88	Nup88	Nup88	172.616	175.797	188.669	171.633	200.895	174.654	201.241	186.791	179.993	173.166	172.998	178.599	168.681	136.373	175.4	131.912	149.158	133.549
1253	6800020	histonedeacetylase9	Hdac9	Hdac9	128.419	124.299	172.533	114.533	131.201	118.638	147.265	158.375	176.696	126.691	125.715	150.386	85.285	116.085	131.464	109.469	88.4559	92.2424
1254	6775625	NUAKfamily,SNF1-likekinase,1	Nuak1	Nuak1	300.034	280.436	323	346.661	394.832	343.619	334.583	372.978	391.039	297.138	271.855	347.141	243.675	226.793	271.815	252.963	258.803	277.573
1255	6952950	DENN/MADDdomaincontaining2A	Dennd2a	Dennd2a	53.1378	52.6635	54.1129	50.5514	51.3572	50.6776	54.0662	51.6609	48.0405	54.4661	52.5634	50.5571	57.8111	53.37	54.6993	58.9396	62.4115	60.0714
1256	6768783	ZW10interactor	Zwint	Zwint	241.469	295.25	258.841	269.412	294.537	304.757	346.206	295.597	289.158	266.383	277.059	278.214	286.291	188.652	242.633	177.042	220.047	193.534
1257	7017134	fibroblastgrowthfactor13|predictedgene,39518	Fgf13|Gm39518	Fgf13	135.851	149.112	144.227	146.378	166.364	161.976	159.187	144.009	139.137	148.576	158.699	151.027	147.514	123.442	126.01	101.259	118.342	118.702
1258	6840565	phosphatecytidylyltransferase1,choline,alphaisoform	Pcyt1a	Pcyt1a	541.418	613.946	594.209	552.289	616.433	597.067	564.29	573.325	530.562	601.654	538.634	593.186	548.17	448.213	515.019	448.658	495.773	483.454
1259	6875994	senataxin	Setx	Setx	302.933	300.431	323.737	279.208	321.01	300.626	316.269	313.785	323.031	313.928	291.574	319.137	286.729	238.958	285.574	265.509	296.034	239.525
1260	6860129	WDrepeatdomain55	Wdr55	Wdr55	192.516	200.683	201.214	197.429	221.594	222.186	213.722	202.957	214.604	196.011	202.155	196.748	178.184	179.086	193.145	190.479	174.704	179.51
1261	6949838	zincfingerprotein384	Zfp384	Zfp384	235.804	252.193	250.715	259.394	266.34	263.344	251.003	260.563	240.87	239.785	262.533	257.836	228.708	233.091	234.284	238.069	212.969	225.881
1262	6908488	CDC14celldivisioncycle14A	Cdc14a	Cdc14a	183.878	209.712	215.204	173.511	164.815	154.773	170.478	157.061	171.157	201.636	189.597	224.601	261.338	258.377	225.831	215.675	378.158	303.522
1263	6981664	tankyrase,TRF1-interactingankyrin-relatedADP-ribosepolymerase	Tnks	Tnks	225.545	246.656	266.589	238.844	237.542	240.19	254.627	256.904	254.772	233.325	244.412	240.488	229.993	215.736	237.775	200.421	210.379	188.555
1264	6785750	polymerase(DNAdirected),delta2,regulatorysubunit	Pold2	Pold2	314.312	362.872	339.977	356.156	367.74	393.564	402.297	348.536	336.627	343.881	355.321	353.323	335.808	290.888	276.05	244.092	273.964	323.628
1265	6875094	phosphotriesteraserelated	Pter	Pter	298.425	305.309	273.383	314.938	332.624	309.369	290.064	292.26	255.563	255.885	272.999	292.892	254.603	215.12	260.962	209.299	196.736	173.791
1266	7012831	immunoglobulin(CD79A)bindingprotein1|diacylglycerolO-acyltransferase2-like6	Igbp1|Dgat2l6	Igbp1	508.986	583.834	477.308	500.199	519.095	571.797	578.496	528.991	544.094	470.738	512.74	527.207	430.718	405.073	505.554	379.693	454.311	434.79
1267	6806701	myosinregulatorylightchaininteractingprotein	Mylip	Mylip	274.748	321.169	304.437	296.434	296.707	307.343	285.379	314.264	292.19	251.786	277.287	256.959	216.761	251.268	260.285	226.121	233.479	239.447
1268	6919053	leucinerichrepeatcontaining47	Lrrc47	Lrrc47	210.189	195.226	215.374	214.25	216.059	217.948	217.46	204.006	215.96	203.777	184.246	199.402	174.257	178.622	183.811	159.514	186.665	191.04
1269	6921058	ciliaryneurotrophicfactorreceptor	Cntfr	Cntfr	184.882	185.48	193.573	200.661	158.908	178.346	167.608	200.953	178.903	234.218	207.344	210.871	250.297	273.061	205.209	293.399	326.594	386.186
1270	6992974	traffickingprotein,kinesinbinding1	Trak1	Trak1	366.239	374.137	375.184	326.478	310.838	334.24	288.093	324.896	372.222	377.252	369.07	342.184	383.217	508.26	380.49	489.598	438.759	443.627
1271	6778284	phosphoinositide-3-kinaseinteractingprotein1	Pik3ip1	Pik3ip1	314.524	324.026	317.43	261.037	268.194	274.23	363.013	332.352	321.512	292.256	290.086	311.321	231.376	289.924	286.785	230.038	186.167	223.908
1272	6900409	chloridechannelCLIC-like1	Clcc1	Clcc1	268.168	252.421	250.07	259.656	305.448	299.882	299.914	281.7	259.825	244.67	247.458	278.363	235.023	213.218	250.292	201.394	220.55	198.913
1273	6901435	dickkopfhomolog2(Xenopuslaevis)	Dkk2	Dkk2	144.32	163.625	138.221	144.999	191.252	176.391	187.609	174.561	190.817	132.733	150.306	238.64	117.931	132.532	141.365	125.391	113.667	119.341
1274	6987586	endonuclease/exonuclease/phosphatasefamilydomaincontaining1	Eepd1	Eepd1	732.194	771.737	807.311	832.657	855.8	791.242	741.449	687.33	729.592	659.404	692.393	764.593	540.787	597.431	680.918	417.509	371.509	318.54
1275	6955066	poly(A)bindingproteininteractingprotein2B	Paip2b	Paip2b	782.028	696.239	728.485	653.376	767.621	680.374	784.077	651.349	700.247	669.498	665.971	727.338	561.515	686.891	616.667	524.386	521.174	544.476
1276	6840631	HEGhomolog1(zebrafish)	Heg1	Heg1	392.44	404.994	445.37	426.244	400.287	386.781	395.162	384.156	399.304	397.138	357.659	394.589	483.208	458.153	429.679	404.351	585.03	563.093
1277	6936611	ribosomalproteinL22like1pseudogene	Gm15421	Gm15421	32.776	30.8493	32.0523	30.0684	30.4559	30.6799	32.3546	34.9389	31.4442	31.9069	31.0028	33.3933	38.5335	36.8806	34.8963	35.6023	35.5274	33.6339
1278	6852181	EH-domaincontaining3	Ehd3	Ehd3	123.579	127.754	128.729	132.015	121.979	125.06	123.122	120.729	124.137	131.16	126.217	130.208	112.292	115.411	115.682	118.723	110.995	124.194
1279	6831157	PHDfingerprotein20-like1	Phf20l1	Phf20l1	455.9	453.572	503.757	456.889	488.045	453.307	455.832	496.587	477.49	428.625	401.159	492.873	379.651	418.361	431.836	360.932	353.462	323.85
1280	6953762	secernin1	Scrn1	Scrn1	70.282	65.6516	58.9899	61.4151	55.0746	55.6586	64.2205	60.7549	56.4371	60.0445	68.7313	58.8056	69.9376	70.3244	67.8866	79.0083	86.1785	81.3101
1281	6759782	tubulin,alpha4A	Tuba4a	Tuba4a	4885.41	5304.15	5246.35	5247.78	5329.17	5593.06	5346.49	5803.38	5632.57	5206.43	5194.22	5430.76	5228.06	4989.68	4761.17	4945.72	4375.94	4731.82
1282	6888029	CWC22spliceosome-associatedproteinhomolog(S.cerevisiae)	Cwc22	Cwc22	107.569	106.767	111.124	109.539	124.573	106.823	116.802	115.829	110.415	103.979	101.974	112.674	101.284	91.8698	106.785	90.2704	92.0116	89.0261
1283	6988291	vonWillebrandfactorAdomaincontaining5A	Vwa5a	Vwa5a	150.563	171.138	171.066	166.667	199.124	172.958	226.532	186.562	165.9	164.775	165.754	179.86	156.568	89.2707	148.946	104.912	147.761	116.347
1284	6964522	pleckstrinhomologydomaincontaining,familyA(phosphoinositidebindingspecific)member1	Plekha1	Plekha1	332.974	324.165	343.308	337.189	408.723	353.599	385.985	366.916	376.503	325.474	335.319	342.179	316.572	274.036	343.878	262.692	274.097	250.988
1285	6991563	transcriptionfactorDp2|glycerolkinase5(putative)|predictedgene,39408	Tfdp2|Gk5|Gm39408	Tfdp2	260.098	293.939	299.64	306.777	306.5	295.256	302.207	322.012	292.099	290.796	255.385	315.16	240.607	219.525	289.059	184.487	237.538	235.394
1286	6891982	zincfingerprotein120	Zfp120	Zfp120	29.558	32.3291	32.4907	29.8712	32.7131	31.0687	36.2604	33.3792	35.0812	31.2833	27.5663	34.7876	26.9267	27.8934	27.6793	27.9438	30.6107	27.3649
1287	7004625	TcellactivationGTPaseactivatingprotein1	Tagap1	Tagap1	281.156	274.951	278.834	272.241	298.408	317.176	314.763	273.243	264.286	291.306	323.872	297.546	270.516	284.816	220.085	223.791	210.534	211.449
1288	6813570	heterogeneousnuclearribonucleoproteinK|microRNA7-1	Hnrnpk|Mir7-1	Hnrnpk	1349.69	1425.67	1420.4	1431.1	1610.42	1433.77	1570.35	1462.04	1415.65	1475.17	1697.27	1532.03	1377.19	1098.34	1502.24	1166.56	1224.89	1184.78
1289	6926267	PTENinducedputativekinase1|microRNA7019	Pink1|Mir7019	Pink1	1779.13	1870.95	1783.16	1659.19	1821.93	1789.85	1871.29	1772.13	1834.12	1653.97	1630.28	1705.62	1379.44	1744.5	1585.41	1438.61	1324.36	1435.25
1290	6948418	microphthalmia-associatedtranscriptionfactor	Mitf	Mitf	123.146	125.562	144.822	134.99	144.093	131.654	140.017	134.704	143.978	138.218	129.42	133.25	127.564	130.192	116.56	104.528	114.74	106.664
1291	6854239	zincfingerprotein40	Zfp40	Zfp40	36.7755	35.6707	35.0778	34.0701	35.6681	31.0942	33.5585	34.4462	34.5336	36.5397	35.249	32.9571	37.061	39.4711	42.7422	36.893	37.8843	43.4854
1292	6988653	DEAD(Asp-Glu-Ala-Asp)boxpolypeptide6	Ddx6	Ddx6	658.766	707.189	754.641	730.396	799.548	735.934	793.664	759.368	732.474	775.307	654.004	798.732	683.707	506.01	664.9	491.368	638.6	613.414
1293	6937334	NOP14nucleolarprotein	Nop14	Nop14	174.98	194.605	192.484	186.669	198.608	189.905	192.212	197.695	195.68	185.791	183.425	200.014	193.608	142.822	177.239	144.721	160.296	153.719
1294	6773179	5-nucleotidasedomaincontaining1	Nt5dc1	Nt5dc1	128.909	123.972	138.134	124.822	116.579	122.745	130.636	122.872	116.707	128.162	122.732	125.561	116.041	107.035	121.531	100.823	104.422	103.369
1295	6951054	sarcospan	Sspn	Sspn	461.36	437.914	521.123	414.669	427.375	407.708	477.124	478.324	401.106	483.738	446.774	476.882	578.013	557.905	622.092	469.242	576.177	673.899
1296	6775147	calcineurinbindingprotein1	Cabin1	Cabin1	108.765	109.653	109.065	110.384	101.316	98.9057	98.007	108.17	106.993	112.964	108.212	110.469	117.177	127.857	113.556	127.231	117.844	117.601
1297	6922895	tetratricopeptiderepeatdomain39B	Ttc39b	Ttc39b	105.19	106.298	96.1457	87.3108	93.7353	79.7655	102.869	119.351	106.301	96.9134	89.7095	99.6925	79.9707	79.6793	80.4947	86.7399	91.3487	71.186
1298	6966058	phospholipaseDfamily,member3	Pld3	Pld3	163.864	163.959	172.309	179.671	178.897	166.918	176.61	172.143	172.133	174.729	182.931	157.92	153.331	121.167	139.562	160.114	142.92	161.544
1299	6909375	oligosaccharyltransferasecomplexsubunit	Ostc	Ostc	159.151	151.948	154.573	130.509	168.396	154.462	154.299	136.634	126.465	147.051	133.551	157.753	187.873	157.423	211.363	154.778	186.641	179.163
1300	6897363	RAB33B,memberRASoncogenefamily	Rab33b	Rab33b	168.86	180.886	176.614	167.579	205.315	176.446	179.639	199.373	176.351	173.705	169.54	185.091	169.754	135.063	169.011	150.841	139.039	138.085
1301	6922901	tetratricopeptiderepeatdomain39B	Ttc39b	Ttc39b	113.44	113.181	134.881	103.948	120.316	105.252	114.188	120.109	116.726	110.718	114.851	123.076	96.4944	96.3626	111.177	97.9663	98.3397	98.3766
1302	6954572	lysine(K)-specificdemethylase3A	Kdm3a	Kdm3a	128.48	131.926	138.184	130.269	137.962	129.991	146.521	150.38	136.986	128.188	123.257	126.621	126.314	108.616	124.292	119.733	105.61	104.09
1303	6885349	euchromatichistonemethyltransferase1	Ehmt1	Ehmt1	112.708	106.13	110.764	102.056	101.464	97.8766	102.23	106.019	116.303	106.549	108.308	102.169	114.411	140.2	113.995	126.745	124.063	120.956
1304	6774451	sirtuin1	Sirt1	Sirt1	210.827	227.387	226.896	190.324	212.359	212.399	228.252	217.634	231.71	205.757	206.208	234.592	202.685	194.334	203.779	176.728	184.085	191.031
1305	7013952	Gprotein-coupledreceptorassociatedsortingprotein1|armadillorepeatcontaining,X-linked5|Gprotein-coupledreceptorassociatedsortingprotein2	Gprasp1|Armcx5|Gprasp2	Gprasp1	172.982	176.931	174.631	159.784	191.155	174.267	199.197	189.917	185.827	171.215	164.005	172.045	166.462	147.764	164.582	153.934	152.532	135.023
1306	6876010	mediatorcomplexsubunit27	Med27	Med27	149.118	152.798	147.265	157.464	173.348	159.421	182.874	178.157	167.846	152.654	150.122	166.419	157.783	126.198	142.309	148.042	117.302	125.667
1307	6876037	proteinkinaseN3	Pkn3	Pkn3	78.037	78.8388	83.5267	86.8848	86.1821	85.3748	75.0443	82.3137	84.0941	85.3221	82.6246	77.2771	89.3179	109.769	84.3123	96.719	90.6856	98.4792
1308	6991718	coatomerproteincomplex,subunitbeta2(betaprime)	Copb2	Copb2	622.778	620.06	602.91	657.807	784.369	724.284	747.969	679.493	618.561	574.169	664.284	702.889	580.259	421.022	603.949	437.844	533.22	469.77
1309	6798399	extendedsynaptotagmin-likeprotein2	Esyt2	Esyt2	437.698	449.856	470.717	411.975	432.69	409.64	452.553	421.082	442.2	452.427	440.762	458.201	431.648	371.077	397.823	308.302	390.099	337.452
1310	6983351	like-glycosyltransferase	Large	Large	350.819	295.996	359.586	312.883	353.883	323.129	336.282	343.544	335.439	338.323	293.304	338.598	290.491	285.299	280.062	288.979	301.805	284.315
1311	6791432	DnaJ(Hsp40)homolog,subfamilyC,member7	Dnajc7	Dnajc7	536.765	543.51	568.142	524.286	595.312	589.76	600.772	547.383	567.234	538.512	556.551	580.255	504.036	489.212	555.461	455.384	494.202	503.43
1312	6762312	zincfinger,BEDtypecontaining6|zincfingerCCCHtypecontaining11A	Zbed6|Zc3h11a	Zbed6	827.858	875.038	939.221	876.857	861.203	847.521	850.108	937.233	921.28	897.383	876.023	894.701	1101.87	993.39	976.578	1010.1	1106.94	910.809
1313	6844072	poly(A)-specificribonuclease(deadenylationnuclease)	Parn	Parn	97.435	98.163	110.367	93.3706	104.111	95.722	108.457	108.777	104.566	100.954	95.7159	102.142	93.0091	93.4119	95.6355	91.6894	90.4681	81.4249
1314	6792502	signalrecognitionparticle68	Srp68	Srp68	743.649	820.949	770.719	767.12	842.372	794.198	818.887	819.246	752.097	798.094	810.579	797.782	763.287	680.369	765.312	641.463	719.295	697.43
1315	6986211	RNAbindingmotifprotein34	Rbm34	Rbm34	77.4174	73.0715	70.1108	80.7692	82.2361	76.0777	83.1088	78.1403	73.0134	71.9306	74.7837	75.871	70.9905	60.3517	74.0019	58.3166	63.2546	60.5226
1316	6864696	amyloidbeta(A4)precursorprotein-binding,familyB,member3	Apbb3	Apbb3	94.2597	105.749	90.4334	84.0138	84.8675	86.2187	84.969	78.3084	79.3035	87.8649	87.866	83.2231	100.179	114.109	86.8368	94.3583	117.287	127.794
1317	6988389	CXADR-likemembraneprotein	Clmp	Clmp	87.2245	96.0752	94.2444	103.87	109.783	114.601	93.5688	92.8845	90.6623	87.6891	114.459	83.0457	126.24	122.201	99.9746	132.911	112.046	121.456
1318	6761998	zincfinger,RAN-bindingdomaincontaining3	Zranb3	Zranb3	88.9769	98.627	100.38	101.841	115.422	119.317	109.263	103.585	97.0946	106.134	103.321	104.807	104.695	80.39	83.3395	74.8053	83.0547	76.1486
1319	6784605	DEAD(Asp-Glu-Ala-Asp)boxpolypeptide42	Ddx42	Ddx42	263.905	252.977	258.485	255.677	265.889	251.615	275.127	271.143	260.094	256.389	243.894	260.579	232.947	226.49	261.945	189.135	222.557	210.977
1320	6921916	catenin(cadherinassociatedprotein),alpha-like1	Ctnnal1	Ctnnal1	105.714	95.7135	106.992	94.8917	103.525	90.8842	105.352	99.7952	104.737	101.975	92.7726	103.329	107.132	125.552	132.838	108.78	121.569	116.077
1321	6862751	cytochromeb5typeA(microsomal)	Cyb5a	Cyb5a	172.531	202.289	229.469	196.778	212.255	203.528	249.48	183.36	200.606	197.228	210.274	207.119	159.203	162.444	191.204	130.23	171.221	159.602
1322	6934323	ATPase,H+transporting,lysosomalV0subunitA2	Atp6v0a2	Atp6v0a2	372.512	384.523	390.589	393.797	414.494	392.605	386.524	385.19	378.78	391.173	385.106	379.277	389.913	317.538	338.24	345.363	354.361	338.433
1323	6771704	DnaJ(Hsp40)homolog,subfamilyC,member14	Dnajc14	Dnajc14	263.911	287.892	285.171	249.17	303.61	282.697	261.189	264.252	270.118	266.247	270.928	265.387	233.209	231.666	222.484	243.201	234.394	258.331
1324	6873160	MMS19(MET18S.cerevisiae)	Mms19	Mms19	142.573	150.284	154.135	143.688	152.705	154.138	162.795	153.532	142.526	145.421	138.416	144.195	136.708	141.354	135.021	125.156	127.726	123.914
1325	6789407	arachidonate12-lipoxygenase	Alox12	Alox12	62.8663	61.2336	79.3586	64.0114	78.6103	67.4473	67.5408	70.154	76.2228	70.3162	77.2776	76.9475	58.7255	57.2377	59.682	64.7014	65.083	50.6844
1326	6822154				6506.78	6825.58	6279	7112.28	6991.95	7199.49	6955.82	6317.41	6018.29	6343.88	6795.89	6749.1	6420.18	5188.7	4552.44	6086.35	4815.44	4966.14
1327	6854389	NADHdehydrogenase(ubiquinone)1betasubcomplex,10	Ndufb10	Ndufb10	247.558	207.096	203.659	183.314	187.97	215.416	195.08	210.017	243.567	225.152	191.073	204.911	268.431	273.933	237.664	248.856	252.832	267.423
1328	6929119	fibrinogen-likeprotein2	Fgl2	Fgl2	90.0305	132.994	109.194	93.3255	111.816	107.622	121.559	103.264	87.3811	87.9221	93.9704	82.7743	155.041	100.148	132.747	130.968	153.714	137.229
1329	6892879	translocaseofoutermitochondrialmembrane34	Tomm34	Tomm34	209.407	204.628	205.355	207.536	215.785	207.508	208.078	222.714	207.976	204.043	238.12	207.191	193.667	189.115	180.126	210.319	190.374	167.387
1330	6992347	glutaminyl-tRNAsynthetase	Qars	Qars	598.644	661.263	631.291	590.599	711.227	651.004	745.218	625.635	637.354	585.929	662.341	679.285	585.944	508.257	595.109	468.888	575.458	527.868
1331	6847928	ATPsynthase,H+transporting,mitochondrialF1complex,Osubunit|predictedgene,36905	Atp5o|Gm36905	Atp5o	2181.39	1991.81	2205.72	1714.54	1948.62	2006.43	2067.59	1960.1	2064.65	1971.51	1896.79	2032.97	2255.88	2368.84	2236.24	2235.94	2270.64	2323.89
1332	6853467	serineactivesitecontaining1	Serac1	Serac1	126.413	125.156	142.027	132.753	144.584	138.785	139.59	156.206	137.624	123.863	131.628	134.491	130.76	108.131	121.436	119.568	106.165	102.598
1333	6751215	F-boxprotein36	Fbxo36	Fbxo36	99.8423	93.3461	92.7991	95.0459	106.568	106.362	102.136	90.999	86.4641	116.503	113.108	94.6684	90.4234	78.9923	86.419	73.1376	78.8425	82.2111
1334	6887380	sodiumchannel,voltage-gated,typeVII,alpha	Scn7a	Scn7a	126.055	134.452	126.341	114.881	149.132	120.426	121.762	112.684	113.334	106.308	109.582	113.569	102.669	80.4703	102.248	81.4649	96.1366	95.3472
1335	6880556	jumonjidomaincontaining7|phospholipaseA2,groupIVB(cytosolic)|predictedgene,28042	Jmjd7|Pla2g4b|Gm28042	Jmjd7	71.7954	78.3005	74.2011	72.8373	73.7992	72.8371	65.1899	72.108	76.9397	68.2286	75.6178	74.0053	76.868	92.0743	79.1417	79.842	89.8306	78.6585
1336	6778037	extendedsynaptotagmin-likeprotein1	Esyt1	Esyt1	231.725	244.984	240.839	254.311	258.779	257.715	249.291	244.765	242.034	260.827	250.998	226.928	246.341	201.928	206.441	210.519	211.849	223.14
1337	6816247	integrinalpha2	Itga2	Itga2	31.8009	30.2652	30.7013	32.3781	35.1843	31.7071	30.5868	31.3636	30.7856	28.5031	31.2279	31.4027	38.3712	38.1201	32.1777	33.7632	33.1784	34.1763
1338	6806938	bicaudalDhomolog2(Drosophila)	Bicd2	Bicd2	213.979	223.648	197.77	209.369	215.297	210.267	201.376	203.278	233.072	210.685	219.233	194.911	228.889	254.358	226.793	239.278	232.759	233.308
1339	6958407	transmembraneandtetratricopeptiderepeatcontaining1	Tmtc1	Tmtc1	776.835	792.245	844.345	747.707	749.941	726.371	796.622	784.844	833.992	794.823	787.421	794.805	965.374	956.348	789.052	926.5	911.599	885.861
1340	6967969	leucine-richrepeatkinase1	Lrrk1	Lrrk1	84.2181	87.2196	89.492	82.7371	80.4352	79.2402	82.5455	83.5107	86.2269	87.2273	91.7601	81.5817	90.9929	103.948	90.0331	93.8755	101.054	111.879
1341	6921131	familywithsequencesimilarity214,memberB	Fam214b	Fam214b	178.592	168.801	176.552	189.93	183.525	204.616	192.973	191.379	198.815	197.046	179.152	174.681	154.183	178.208	140.122	168.382	159.671	168.87
1342	6820033	ectonucleosidetriphosphatediphosphohydrolase4|predictedgene,21685	Entpd4|Gm21685	Entpd4	1405	1307.49	1441.3	1334.47	1348.36	1414.3	1323.6	1392.96	1333.39	1407.89	1379.58	1337.83	1615.99	1566.26	1446.71	1417.13	1604.48	1418.43
1343	7017629	familywithsequencesimilarity3,memberA	Fam3a	Fam3a	114.357	122.221	117.5	128.563	128.899	132.829	119.633	120.06	118.946	129.066	122.874	123.027	117.387	113.542	107.925	110.236	107.742	107.989
1344	6780986	kinesinfamilymember3A	Kif3a	Kif3a	60.7462	59.5808	62.8206	58.5771	56.2445	56.1158	53.619	57.6968	60.2487	61.8855	60.6205	59.5552	66.3692	66.0871	60.9839	66.4734	68.2628	63.8603
1345	6856367	nudix(nucleosidediphosphatelinkedmoietyX)-typemotif12	Nudt12	Nudt12	78.0429	98.2548	104.154	89.508	105.484	104.214	100.56	99.6964	91.4529	113.672	105.3	93.7057	92.8923	78.2708	84.6288	75.63	80.7938	73.1155
1346	6926041	transmembraneprotein50A	Tmem50a	Tmem50a	681.034	701.599	660.747	638.877	716.755	711.332	768.683	647.885	626.93	684.214	726.635	656.808	647.654	508.846	648.019	552.599	499.248	550.899
1347	6916815	Cbp/p300-interactingtransactivator,withGlu/Asp-richcarboxy-terminaldomain,4	Cited4	Cited4	218.02	240.709	252.747	229.267	205.746	255.801	205.223	223.276	183.408	228.555	246.572	208.204	300.847	289.485	228.89	338.463	252.084	265.439
1348	6871270	FK506bindingprotein2	Fkbp2	Fkbp2	179.922	174.357	137.972	179.397	203.858	189.678	179.293	148.421	166.157	172.323	168.401	174.613	128.8	113.291	140.897	123.267	150.536	140.627
1349	6817412	sterilealphamotifdomaincontaining8	Samd8	Samd8	626.609	647.3	692.815	646.523	663.864	743.274	750.161	799.418	623.582	661.108	641.583	672.232	646.628	480.947	642.212	505.869	533.086	509.155
1350	6860119	ankyrinrepeatandKHdomaincontaining1|eukaryotictranslationinitiationfactor4Ebindingprotein3	Ankhd1|Eif4ebp3	Ankhd1	64.237	63.709	66.8145	65.1716	59.2113	67.474	68.5094	63.4117	58.0307	61.5603	71.9676	69.5896	70.8959	74.4585	75.8463	79.3421	74.3717	73.4703
1351	6970944	cerebellardegeneration-related2	Cdr2	Cdr2	59.2623	70.0872	62.1213	73.5176	76.1524	68.2719	60.3975	60.6794	68.5891	66.8171	66.1338	67.8357	92.5523	69.6388	77.5007	79.8684	77.1406	76.9978
1352	6892371	nuclearreceptorcoactivator6	Ncoa6	Ncoa6	139.566	148.346	154.741	149.422	137.948	145.991	143.051	149.843	154.324	144.99	143.007	155.729	179.676	170.614	151.438	155.274	172.83	173.517
1353	6780266	NudCdomaincontaining2	Nudcd2	Nudcd2	166.117	158.675	169.637	164.968	199.461	160.801	187.876	179.008	170.613	160.608	159.791	196.783	157.746	125.801	150.232	116.632	157.91	134.607
1354	6802382	mutLhomolog3(Ecoli)	Mlh3	Mlh3	153.258	149.175	169.504	150.989	171.931	156.452	165.186	163.306	138.56	143.457	130.43	158.867	148.473	114.415	129.243	111.477	111.471	103.378
1355	6940592	kelch-like8	Klhl8	Klhl8	205.375	229.056	222.202	192.627	213.734	215.807	233.062	210.784	216.221	209.059	185.118	194.608	270.166	247.995	273.109	225.033	235.764	230.264
1356	6962762	integratorcomplexsubunit4	Ints4	Ints4	227.051	240.348	246.234	255.729	279.011	270.498	282.005	277.334	241.935	246.249	228.927	256.819	246.575	164.189	226.739	168.091	205.07	164.243
1357	6953621	predictedpseudogene8129[Source:MGISymbol;Acc:MGI:3646863]	Gm8129	Gm8129	1161.42	1412.98	1292.72	1246.77	1396.81	1312.61	1325.58	1190.94	1315.56	1070.15	1345.4	1497.06	1016.83	1213.36	899.945	1039.12	1033.33	1014.52
1358	6972317	insulin-likegrowthfactor2	Igf2	Igf2	113.628	125.074	114.27	113.131	117.247	119.188	110.706	98.9689	120.516	122.264	129.798	122.939	139.796	138.1	119.742	156.007	182.516	159.43
1359	6763646	pairedrelatedhomeobox1	Prrx1	Prrx1	523.959	521.869	486.002	525.197	622.037	533.467	541.777	564.794	555.528	485.115	505.048	543.864	460.979	509.649	435.292	457.944	417.105	379.221
1360	6848940	RIOkinase2(yeast)	Riok2	Riok2	176.922	180.485	184.215	171.428	224.634	186.184	192.028	187.059	176.712	160.683	184.495	186.075	172.311	129.942	161.698	143.539	143.223	124.646
1361	6806673	jumonji,ATrichinteractivedomain2	Jarid2	Jarid2	236.353	251.746	297.928	256.242	259.561	250.055	256.309	252.885	238.852	253.72	255.657	255.135	340.445	289.413	314.561	249.615	335.939	297.949
1362	6920033	copineIII	Cpne3	Cpne3	201.231	195.388	210.193	188.522	224.069	204.646	229.223	208.292	183.915	175.201	181.49	198.815	175.698	127.73	185.946	133.436	156.897	140.562
1363	6836840	vacuolarproteinsorting28(yeast)	Vps28	Vps28	705.667	788.509	745.91	795.034	882.875	892.472	848.527	818.505	770.625	721.303	820.983	712.616	693.085	596.921	710.031	567.378	643.426	668.091
1364	6855144	alphatubulinacetyltransferase1	Atat1	Atat1	62.6114	69.3212	75.6688	75.2016	72.9279	72.3698	69.9522	72.6819	73.862	80.8858	72.4589	77.989	58.1743	65.6436	66.541	66.4576	63.2796	69.351
1365	6857501	atlastinGTPase2|predictedgene,41625	Atl2|Gm41625	Atl2	1499.58	1609.1	1528.8	1587.22	1790.7	1599.51	1871.69	1570.76	1546.67	1640.51	1616.97	1782.06	1563.49	1144.24	1528.88	1004.69	1308.42	1296.17
1366	6872920	ribosomalproteinL10|ribosomalproteinL10,pseudogene6	Rpl10|Rpl10-ps6	Rpl10	2337.42	2332.48	2076.52	1850.83	2296.76	2250.9	2413.42	1906.87	2189.87	1964.05	2301.18	2340.87	1626.81	1886.93	2048.85	1653.21	1748.78	1627.46
1367	6917153	collagen,typeVIII,alpha2	Col8a2	Col8a2	69.1693	64.994	62.1542	69.1105	60.5383	66.0279	63.9123	64.9883	58.9889	65.1361	67.4148	62.5316	63.5983	80.0765	69.6313	80.6936	82.0443	75.0879
1368	6963972	methyltransferaselike9	Mettl9	Mettl9	328.572	311.799	334.946	316.713	340.353	343.095	333.604	323.813	332.375	320.442	330.87	354.561	311.221	319.75	312.979	305.526	297.887	299.605
1369	6855121	valyl-tRNAsynthetase2,mitochondrial(putative)	Vars2	Vars2	102.601	92.4457	97.9694	92.9667	94.7705	100.95	91.9169	96.6029	97.4592	96.8278	100.939	93.1391	96.5311	109.31	103.059	116.213	109.094	116.872
1370	6892699	v-mafmusculoaponeuroticfibrosarcomaoncogenefamily,proteinB(avian)	Mafb	Mafb	194.61	189.604	162.415	134.769	132.842	159.78	178.751	142.719	143.001	128.037	165.489	203.28	290.721	399.547	154.862	216.169	474.444	357.77
1371	6787100	rhomboidfamily1(Drosophila)	Rhbdf1	Rhbdf1	217.002	210.415	197.625	192.704	198.531	185.835	194.818	201.178	211.213	205.002	201.555	205.362	226.878	244.026	203.017	237.58	228.997	230.583
1372	6846392	PESTproteolyticsignalcontainingnuclearprotein	Pcnp	Pcnp	870.6	857.11	857.399	951.494	939.223	958.316	892.868	925.37	1009.52	881.565	940.12	959.168	902.463	743.479	867.135	588.692	732.026	636.055
1373	6880853	deoxyuridinetriphosphatase	Dut	Dut	66.107	60.0627	64.1695	56.9144	61.7397	56.6914	56.2099	60.4982	63.01	60.7152	58.9919	60.0387	67.8842	62.3299	67.8744	68.832	64.9029	73.3106
1374	6961627	repulsiveguidancemoleculefamilymemberA	Rgma	Rgma	197.381	183.657	236.871	208.125	207.636	205.39	201.556	204.715	205.267	210.938	162.678	189.873	204.743	251.271	226.711	246.479	244.852	262.516
1375	6891690	retinoblastomabindingprotein9	Rbbp9	Rbbp9	122.543	117.577	118.986	113.271	132.648	121.691	132.989	129.991	110.416	121.775	132.369	129.427	120.036	115.825	110.434	99.1894	101.623	97.0618
1376	6908146	syntaxinbindingprotein3	Stxbp3	Stxbp3	270.258	307.597	301.833	286.077	330.367	297.364	368.505	328.406	289.174	292.336	261.621	324.854	278.915	207.84	296.128	186.804	218.976	184.619
1377	6933987	DEAD(Asp-Glu-Ala-Asp)boxpolypeptide54	Ddx54	Ddx54	207.761	210.752	199.348	209.548	199.23	206.926	203.316	206.462	207.211	210.754	203.818	203.549	221.363	234.022	202.072	245.293	223.075	232.643
1378	6775257	ribosomalRNAprocessing1homolog(S.cerevisiae)	Rrp1	Rrp1	486.721	457.876	475.326	462.513	485.027	502.89	508.485	452.018	473.483	486.174	515.551	491.829	472.171	392.388	464.158	403.172	440.338	414.1
1379	6781846	myosin,heavypolypeptide4,skeletalmuscle|myosin,heavypolypeptide1,skeletalmuscle,adult	Myh4|Myh1	Myh4	5298.65	5105.64	5057.11	4745.8	3969.21	4666.33	4592.38	5224.96	5494.5	5276.85	5074.01	4966.38	5985.01	7116.45	5910.57	6267.49	5483.67	6503.91
1380	6979607	BTG3associatednuclearprotein	Banp	Banp	71.8531	71.8668	73.8037	104.363	109.214	83.4501	78.3047	75.8712	76.5785	84.8782	83.3768	82.6825	127.734	106.448	83.1598	110.186	133.788	120.992
1381	6822191	importin5	Ipo5	Ipo5	1152.09	1119.56	1168.96	1125.5	1275.22	1171.49	1279.9	1242.98	1180.41	1121.64	1130.72	1331.13	1090.45	969.983	1225.96	867.359	940.2	906.5
1382	6973094	zincfingerprotein28	Zfp28	Zfp28	58.2171	58.4903	58.282	55.5647	62.5267	59.2672	61.5307	61.8164	61.0165	59.0898	58.6084	53.8167	51.4457	50.5351	49.6633	56.0834	52.1908	57.7276
1383	6796299	gephyrin	Gphn	Gphn	384.987	411.683	434.448	395.544	428.265	395.416	447.319	424.3	404.46	419.022	403.618	430.764	417.232	346.739	384.481	315.074	375.819	334.666
1384	6824856	chymase1,mastcell	Cma1	Cma1	58.1971	57.8563	53.0826	57.128	56.2609	52.7977	62.0143	49.8853	56.8541	54.4571	56.4636	53.7516	48.5697	45.9585	46.7103	50.0271	52.4408	50.0156
1385	6757988	thioredoxindomaincontaining9	Txndc9	Txndc9	189.324	190.059	212.374	186.433	218.501	218.552	246.745	221.719	193.453	202.091	202.015	232.694	199.247	161.368	190.199	156.852	183.818	172.454
1386	6791543	histonedeacetylase5|microRNA8101	Hdac5|Mir8101	Hdac5	302.601	317.824	308.956	304.647	325.815	334.77	307.863	307.559	328.86	332.321	332.7	295.456	263.163	316.385	285.996	280.422	237.3	247.226
1387	6782177	MIS12homolog(yeast)	Mis12	Mis12	77.6997	76.6749	82.7203	77.1858	90.0247	90.5934	87.2699	81.5082	79.483	83.3235	82.149	83.782	78.279	68.9236	70.5856	63.0102	78.5981	67.9422
1388	7017489	CD99antigen-like2	Cd99l2	Cd99l2	396.15	481.299	435.006	431.537	467.426	463.501	471.658	442.576	441.131	418.646	418.885	431.546	416.664	341.778	397.746	356.607	397.073	345.803
1389	6805255	histonecluster1,H2bq|histonecluster1H2br|predictedgene,32852	Hist1h2bq|Hist1h2br|Gm32852	Hist1h2bq	39.1811	35.3113	36.965	37.6895	35.2258	38.0224	35.755	38.5414	38.9865	37.416	41.6076	34.7591	43.9639	40.7371	40.3919	42.3551	43.6092	41.8792
1390	6817217	thyroidhormonereceptorbeta	Thrb	Thrb	150.954	151.358	165.395	135.4	156.674	159.859	165.14	150.743	154.677	157.819	154.213	163.588	152.105	139.545	136.05	121.76	120.14	99.9658
1391	6854523	inositolhexaphosphatekinase3	Ip6k3	Ip6k3	142.655	128.009	122.773	147.967	142.342	142.607	120.725	143.432	143.098	174.514	169.561	147.466	195.844	179.629	164.185	184.865	255.84	249.842
1392	6956902	calciumchannel,voltage-dependent,Ltype,alpha1Csubunit	Cacna1c	Cacna1c	74.5341	72.0653	74.2423	71.393	70.1383	71.2467	70.8791	73.003	75.0744	78.9627	76.1173	72.7097	75.7058	89.4278	79.8824	85.8008	79.5554	81.9778
1393	6802088	zincfingerprotein36,C3Htype-like1|predictedgene,36892	Zfp36l1|Gm36892	Zfp36l1	94.9103	114.205	106.254	100.358	102.167	91.568	97.4292	91.5359	104.403	100.384	104.914	98.2621	82.2088	88.824	84.1676	78.7576	84.2964	95.9837
1394	6882227	NSFL1(p97)cofactor(p47)	Nsfl1c	Nsfl1c	600.052	673.981	624.075	639.962	703.831	700.689	691.574	657.822	624.637	612.571	611.151	613.024	605.391	458.318	559.58	495.419	550.289	563.408
1395	6917069	guaninenucleotidebindingprotein-like2(nucleolar)|predictedgene,38472	Gnl2|Gm38472	Gnl2	254.925	268.058	266.441	252.225	274.048	256.059	274.038	266.782	265.15	253.185	244.433	273.56	248.998	241.244	250.25	197.018	216.787	206.711
1396	6919748	familywithsequencesimilarity92,memberA	Fam92a	Fam92a	44.5479	45.2835	51.1165	45.1987	47.5656	38.9522	44.9185	41.2066	41.4314	43.9904	36.7836	47.9113	54.8848	50.7557	59.5205	48.0706	49.308	48.9964
1397	6850786	cyclinD3	Ccnd3	Ccnd3	149.161	141.149	140.803	143.628	126.001	148.432	128.131	147.875	150.036	147.505	152.87	139.628	150.588	184.857	149.833	190.401	181.843	187.753
1398	6796744	vasohibin1	Vash1	Vash1	106.073	101.31	123.82	110.922	109.504	110.414	107.71	115.528	112.074	108.527	120.946	114.045	121.98	135.479	116.327	129.844	139.565	137.947
1399	6965087	mitochondrialGTPase1homolog(S.cerevisiae)	Mtg1	Mtg1	186.2	179.687	181.423	158.533	179.613	188.251	170.498	163.937	166.017	174.59	184.338	183.817	224.868	225.787	190.465	202.643	193.031	182.567
1400	6782451	solutecarrierfamily43,member2	Slc43a2	Slc43a2	189.525	181.246	232.108	201.666	240.082	206.131	222.493	214.438	220.445	194.45	182.487	207.812	156.102	165.459	180.318	172.542	164.685	184.961
1401	6871077	RAB1B,memberRASoncogenefamily	Rab1b	Rab1b	822.994	764.784	910.82	895.213	971.116	938.145	888.038	791.904	796.345	829.591	830.766	790.817	725.894	680.547	696.408	611.136	758.085	728.817
1402	6924406	basictranscriptionfactor3-like4	Btf3l4	Btf3l4	243.724	246.05	273.458	274.695	261.175	279.426	288.589	287.487	254.797	242.228	267.589	300.834	246.361	173.81	262.535	191.383	210.709	218.643
1403	6916557	IAPpromotedplacentalgene	Ipp	Ipp	207.887	193.226	192.102	188.483	229.277	213.157	223.359	186.765	179.091	156.742	178.618	196.27	163.645	102.436	178.288	94.5378	128.612	123.543
1404	6851763	WASproteinfamilyhomolog1	Wash1	Wash1	116.056	117.295	116.271	119.048	119.441	122.405	120.051	118.109	122.01	115.913	109.023	124.743	110.267	111.543	96.8488	105.073	101.519	114.461
1405	6762151	inhibitorofkappaBkinaseepsilon	Ikbke	Ikbke	42.9186	42.7192	39.3817	40.1924	37.9857	39.5827	41.5903	41.432	38.3362	39.7933	44.681	40.3518	43.5983	46.869	43.1421	48.93	45.9895	52.4061
1406	6929842	familywithsequencesimilarity193,memberA|ringfingerprotein4|ciliaandflagellaassociatedprotein99	Fam193a|Rnf4|Cfap99	Fam193a	385.688	413.908	435.248	447.914	473.121	415.371	443.015	424.216	413.008	426.085	423.48	414.993	413.613	355.917	364.391	362.825	362.197	393.175
1407	6775389	MAPkinase-interactingserine/threoninekinase2	Mknk2	Mknk2	1579.8	1737.37	1765.08	1917	1962.06	1917.33	1640.87	1904.78	1881.44	1602.04	1635.45	1716.77	1453.89	1584.19	1386.18	1485.77	1428.28	1530.39
1408	6870424	adducin3(gamma)	Add3	Add3	349.56	353.141	368.461	381.163	422.509	399.456	380.908	388.933	389.867	336.865	363.499	349.633	336.11	302.574	352.194	313.818	280.924	277.993
1409	6882462	core-bindingfactor,runtdomain,alphasubunit2,translocatedto,2(human)	Cbfa2t2	Cbfa2t2	171.105	161.326	184.363	181.608	192.57	196.081	195.768	202.111	170.073	174.248	164.193	166.334	177.876	143.97	149.219	132.729	129.693	140.846
1410	6813664	ATP/GTPbindingprotein1|RIKENcDNAA230056J06gene|predictedgene,34721|predictedgene,34788	Agtpbp1|A230056J06Rik|Gm34721|Gm34788	Agtpbp1	405.06	379.186	423.683	405.266	424.636	410.67	427.394	437.341	466.659	413.443	379.606	446.124	400.755	350.866	412.787	313.428	352.074	306.22
1411	6863299	ubiquitinspecificpeptidase14	Usp14	Usp14	248.691	256.202	261.121	260.541	307.303	258.849	306.786	274.441	248.384	247.572	219.649	286.358	243.14	156.703	242.19	154.353	194.347	173.269
1412	6871021	predictedgene960|RCE1homolog,prenylproteinpeptidase(S.cerevisiae)	Gm960|Rce1	Gm960	92.7723	83.6661	80.3396	88.0937	82.7711	88.6913	83.6911	85.1454	80.2958	83.3566	87.4873	80.5486	99.7472	97.8474	86.0673	100.464	85.8212	97.2718
1413	6998594	testisexpressedgene264	Tex264	Tex264	172.703	182.311	164.079	187.375	187.552	205.783	175.233	176.313	168.65	161.423	178.255	169.102	147.611	161.441	143.812	141.616	153.389	157.334
1414	6809047	lipomaHMGICfusionpartner-like2	Lhfpl2	Lhfpl2	87.6283	76.4251	94.748	92.7888	92.0279	81.9192	79.4179	89.1773	79.4515	83.6145	83.5714	83.8736	100.666	102.684	94.741	106.524	93.3657	86.1089
1415	6920256	fourandahalfLIMdomains5	Fhl5	Fhl5	51.5775	60.5763	47.1266	52.2962	56.3802	59.854	58.5194	57.873	52.4518	48.9935	55.3609	55.242	52.2973	42.7815	45.5329	43.7481	47.4773	42.1723
1416	6769244	DOT1-like,histoneH3methyltransferase(S.cerevisiae)	Dot1l	Dot1l	165.817	171.066	176.047	183.93	159.075	157.779	141.674	167.911	191.524	187.888	171.254	162.634	197.271	256.904	173.549	240.785	208.541	235.481
1417	6998085	zincfingerandBTBdomaincontaining38	Zbtb38	Zbtb38	650.745	660.989	690.621	730.345	669.234	741.741	739.325	771.204	746.433	682.673	680.374	808.832	650.963	669.881	606.078	669.6	485.896	495.054
1418	6854273	FLYWCH-typezincfinger1	Flywch1	Flywch1	189.572	194.47	186.929	196.357	199.743	199.597	185.402	204.026	197.561	192.801	203.911	192.73	177.292	195.197	166.416	172.176	146.132	174.468
1419	7020412	Yy2transcriptionfactor|membrane-boundtranscriptionfactorpeptidase,site2	Yy2|Mbtps2	Yy2	193.899	199.163	199.141	188.119	221.99	211.144	212.358	221.165	197.466	188.35	201.559	207.426	195.744	150.899	191.773	146.677	177.815	149.433
1420	6864564	eukaryotictranslationterminationfactor1	Etf1	Etf1	804.323	769.258	847.033	812.996	873.563	803.313	913.459	859.723	825.727	794.038	784.808	956.774	747.508	640.544	818.143	588.405	755.505	700.004
1421	6934897	MLXinteractingprotein-like	Mlxipl	Mlxipl	188.821	184.539	203.893	187.38	176.164	177.338	177.488	189.996	197.163	190.568	190.839	172.583	214.295	264.259	191.888	226.637	209.378	217.722
1422	6992830	5-azacytidineinducedgene2	Azi2	Azi2	273.565	287.889	281.836	272.729	315.996	277.021	307.248	292.565	301.826	268.533	275.309	317.01	268.282	262.709	267.021	220.874	262.856	240.907
1423	6929797	macrophageerythroblastattacher	Maea	Maea	513.349	554.46	567.398	550.211	633.38	607.282	639.871	594.891	527.113	537.691	603.52	552.344	539.896	430.301	489.413	443.056	521.458	472.259
1424	6850120	BCL2-associatedathanogene6	Bag6	Bag6	648.496	706.216	734.244	741.84	727.728	755.745	705.709	716.357	734.867	678.99	656.72	680.216	617.262	688.577	604.45	604.578	583.187	628.258
1425	6817053	ataxin7|predictedgene,31222	Atxn7|Gm31222	Atxn7	238.367	241.016	249.889	243.986	235.347	267.986	228.284	261.261	245.801	245.102	234.289	233.545	222.035	229.192	196.879	226.414	192.101	208.162
1426	6978823	engulfmentandcellmotility3	Elmo3	Elmo3	47.971	51.5572	50.4785	53.7082	51.7654	51.4991	52.3639	49.6354	53.4746	46.3956	60.7414	51.4775	46.4698	44.9886	45.4795	48.365	44.358	45.4025
1427	6980072	XPAbindingprotein2	Xab2	Xab2	191	201.915	199.73	190.454	199.546	203.441	207.773	210.889	192.156	189.176	203.261	190.489	193.577	171.488	186.781	172.16	175.511	185.833
1428	6879643	F-boxprotein3	Fbxo3	Fbxo3	523.197	515.499	516.727	453.773	491.428	484.783	495.052	471.1	468.819	481.729	458.643	495.954	644.827	588.417	651.047	502.99	583.529	481.635
1429	6867957	nuclearRNAexportfactor1	Nxf1	Nxf1	268.418	284.281	286.584	283.185	297.793	254.642	283.822	282.204	297.448	272.883	272.258	280.39	288.106	326.598	320.339	315.032	322.544	299.998
1430	6955062	testisexpressedgene261	Tex261	Tex261	434.133	433.728	481.159	464.86	511.791	536.302	473.563	437.909	428.542	428.656	437.731	440.57	398.895	380.18	390.127	403.711	363.07	390.834
1431	6812051	exocystcomplexcomponent2	Exoc2	Exoc2	196.537	211.551	211.027	214.983	233.269	224.684	228.748	207.269	199.777	198.064	202.73	211.52	204.972	156.774	186.63	157.3	185.301	163.914
1432	6761760	DEAD(Asp-Glu-Ala-Asp)boxpolypeptide18	Ddx18	Ddx18	297.322	303.951	315.253	324.906	353.361	361.406	349.655	318.711	283.194	295.392	298.481	321.413	293.016	228.747	292.952	222.465	233.749	248.426
1433	6762773	TROVEdomainfamily,member2	Trove2	Trove2	110.371	105.536	113.101	109.582	122.829	109.923	119.934	102.581	111.637	106.645	104.655	107.965	102.377	85.7198	104.592	86.8944	97.0027	84.3186
1434	7015445	suppressorofvariegation3-9homolog1(Drosophila)	Suv39h1	Suv39h1	81.3374	90.3407	88.5628	88.6871	120.138	93.6846	101.974	101.158	97.1943	92.9457	94.9028	106.828	72.0063	88.6713	81.142	70.6538	80.4556	86.9321
1435	6960382	branchedchainaminotransferase2,mitochondrial|predictedgene,31479	Bcat2|Gm31479	Bcat2	567.024	490.006	565.436	473.058	527.829	555.966	552.609	481.524	450.977	470.791	506.958	491.532	448.947	458.575	415.084	406.235	410.25	399.415
1436	6892193	p53andDNAdamageregulated1	Pdrg1	Pdrg1	546.273	562.542	576.815	475.269	498.491	480.369	551.116	485.521	497.972	518.48	422.572	479.471	600.942	549.288	711.913	515.822	651.86	659.021
1437	6779327	transmembraneprotein17	Tmem17	Tmem17	71.4081	81.7939	84.0251	71.6898	75.7268	83.5909	82.9729	74.156	69.1941	74.4151	75.7719	75.294	64.2708	66.5366	67.8266	62.584	65.312	69.7182
1438	6810299	phospholipidphosphatase1	Plpp1	Plpp1	428.387	412.078	394.765	382.538	486.877	414.368	508.932	417.728	403.814	382.217	396.199	457.048	404.517	282.282	379.429	305.007	335.096	302.886
1439	6972410	cysteinyl-tRNAsynthetase	Cars	Cars	426.914	402.308	404.867	412.898	414.222	430.744	413.303	399.512	368.66	383.442	401.376	408.06	391.8	335.311	368.138	368.435	325.17	337.422
1440	6820372	nuclearfragileXmentalretardationproteininteractingprotein1|predictedgene,36534	Nufip1|Gm36534	Nufip1	88.1228	90.9564	93.632	91.4289	107.793	95.1671	107.515	103.79	90.6928	86.2686	98.9193	96.3829	96.1661	73.9968	85.8019	69.1043	72.7426	78.2647
1441	6983950	neuropilin(NRP)andtolloid(TLL)-like2	Neto2	Neto2	175.314	170.452	159.308	235.805	206.624	264.526	130.509	162.92	115.72	185.958	178.367	170.159	138.706	94.2777	98.8234	105.31	104.102	79.723
1442	6766380	BCL2-associatedtranscriptionfactor1	Bclaf1	Bclaf1	233.828	254.03	256.908	231.134	256.801	226.947	250.035	256.432	256.73	229.459	216.121	263.458	216.853	207.024	239.601	181.605	203.638	187.862
1443	6924834	kinesinfamilymember2C	Kif2c	Kif2c	28.7812	28.3236	27.006	28.9908	27.3242	28.0128	27.1185	27.988	28.4959	29.069	29.2385	28.255	28.9163	32.2328	28.9416	32.1705	30.9022	31.1874
1444	6792970	adenylatecyclase3	Adcy3	Adcy3	62.6229	60.8477	62.507	65.3756	59.0743	63.431	59.5235	62.2037	62.5933	59.7142	63.3075	58.4812	65.9118	66.8765	62.8985	67.6892	63.9581	64.8516
1445	6875850	ADAMTS-like2	Adamtsl2	Adamtsl2	65.9962	72.8053	61.4826	61.8161	60.7124	66.8484	59.4352	61.9503	59.1798	66.8234	72.7801	58.4761	77.8056	68.4985	70.9495	76.9178	99.9539	79.1717
1446	6806271	rasresponsiveelementbindingprotein1	Rreb1	Rreb1	234.001	255.554	261.951	256.527	246.878	256.434	240.162	266.754	274.267	257.111	262.965	259.092	238.401	252.746	241.917	222.472	210.766	201.988
1447	6849466	CREB3regulatoryfactor	Crebrf	Crebrf	243.329	309.421	261.531	247.147	273.092	243.976	300.556	286.031	265.996	242.581	246.515	297.391	234.912	220.913	260.227	166.073	182.923	198.332
1448	6803102	ribosomalproteinS6kinase,polypeptide5	Rps6ka5	Rps6ka5	150.636	145.45	145.082	159.712	181.2	163.348	156.17	154.774	130.489	135.795	143.884	163.465	144.684	103.469	130.089	92.0503	111.536	107.21
1449	6831867	eukaryotictranslationinitiationfactor3,subunitL	Eif3l	Eif3l	328.099	330.63	325.704	350.108	397.755	372.381	360.874	348.481	327.187	287.661	299.353	342.2	295.841	248.489	304.567	239.93	270.193	261.445
1450	6763695	basicleucinezippernuclearfactor1	Blzf1	Blzf1	380.187	384.036	348.035	380.802	384.162	354.161	420	363.454	336.414	321.173	375.488	396.655	348.773	298.205	326.179	288.695	317.16	286.392
1451	6824195	thioredoxindomaincontaining16|predictedgene,34362	Txndc16|Gm34362	Txndc16	194.656	194.404	206.868	185.278	211.656	206.981	221.457	202.514	192.55	196.348	189.269	214.021	179.828	169.741	198.355	142.497	175.857	158.088
1452	6807192	tetraspanin17	Tspan17	Tspan17	117.681	108.995	103.433	99.8209	94.9635	101.211	109.657	110.87	97.562	108.333	106.346	103.637	119.866	124.165	118.516	135.892	114.561	116.66
1453	6766250	taxilinbeta	Txlnb	Txlnb	2272.38	2318.29	2184.11	2224.7	2332.81	2157.53	2271.52	2383.62	2304.46	2223.76	2038.79	2453.07	1965.38	2072.23	2225.47	2018.8	1756.39	1730.45
1454	6925958	ribosomalproteinS6kinasepolypeptide1	Rps6ka1	Rps6ka1	106.087	107.209	111.037	107.079	98.9539	110.662	109.134	102.311	100.744	102.018	105.676	100.601	115.442	120.282	112.712	122.743	101.796	118.812
1455	6798482	nuclearreceptorcoactivator4	Ncoa4	Ncoa4	515.164	496.761	561.281	553.662	653.806	559.418	620.671	529.183	491.237	503.347	526.304	531.198	477.927	369.807	493.515	399.878	446.82	412.982
1456	6880983	STARTdomaincontaining7	Stard7	Stard7	1167.19	1119.49	1222.75	985.183	1168.09	1140.07	1294.59	1160.26	1133.78	1261.29	1110.61	1175.21	1024.48	1053.88	1167.19	906.637	960.981	891.939
1457	6916511	MAPkinase-interactingserine/threoninekinase1	Mknk1	Mknk1	312.231	343.875	379.231	321.421	342.255	333.37	331.555	303.787	309.343	340.471	329.812	327.315	274.352	251.845	281.053	259.419	314.855	299.333
1458	6954553	threoninesynthase-like2(bacterial)	Thnsl2	Thnsl2	80.5132	88.5243	86.9418	82.1019	84.9564	86.0768	95.4837	94.1099	85.8816	77.474	94.8744	75.7526	77.8164	79.7509	74.9097	70.1647	73.4909	63.8107
1459	6819328	zincfinger,MYM-type2	Zmym2	Zmym2	338.821	327.678	374.568	341.015	361.455	325.26	401.728	362.565	369.636	350.19	306.18	383.747	317.816	261.706	363.711	253.635	288.531	246.032
1460	6962829	protein-kinase,interferon-inducibledoublestrandedRNAdependentinhibitor,repressorof(P58repressor)	Prkrir	Prkrir	1193.56	1250.28	1267.97	1266.02	1319.25	1339.37	1311.41	1328.15	1408.43	1262.65	1179.11	1354.51	1245.29	1148.22	1259.07	1060.98	1080.44	1040.5
1461	6925081	zincmetallopeptidase,STE24	Zmpste24	Zmpste24	324.152	348.384	341.355	337.592	380.331	367.546	415.363	364.584	325.47	318.146	319.243	367.237	310.651	211.593	324.753	223.978	293.741	260.828
1462	6810317	DEAH(Asp-Glu-Ala-His)boxpolypeptide29	Dhx29	Dhx29	267.351	269.412	293.399	281.455	308.079	288.295	303.258	313.836	279.016	272.313	274.384	304.524	277.435	227.586	277.244	228.536	252.738	216.416
1463	6879006	CUGBP,Elav-likefamilymember1	Celf1	Celf1	730.286	709.891	778.16	763.797	797.871	785.824	771.413	836.097	778.585	780.013	722.02	756.402	770.915	628.843	722.193	675.446	641.149	652.188
1464	6866054	piezo-typemechanosensitiveionchannelcomponent2	Piezo2	Piezo2	40.9051	38.3236	39.756	38.697	40.7639	37.7366	38.043	38.5461	40.7838	40.239	38.167	39.0505	40.2104	45.5762	41.5605	45.8721	41.7674	41.6585
1465	6977058	myosinIXb	Myo9b	Myo9b	114.764	115.487	118.938	119.362	114.857	109.392	115.337	113.32	128.537	122.733	118.318	113.097	126.133	146.441	123.667	133.142	128.023	148.281
1466	6813396	drebrin1	Dbn1	Dbn1	77.9354	75.9087	74.2982	82.7853	78.8945	78.3441	71.7979	78.2692	80.1361	80.3419	88.644	79.6348	86.2829	85.5065	87.6456	87.2669	92.5865	91.4895
1467	6855060	superkillerviralicidicactivity2-like(S.cerevisiae)|microRNA6970	Skiv2l|Mir6970	Skiv2l	189.096	187.583	193.002	204.766	192.185	204.507	192.551	207.473	187.173	185.294	198.689	184.814	185.87	184.697	171.257	168.79	168.49	173.817
1468	6789311	WDrepeatcontaining,antisensetoTrp53	Wrap53	Wrap53	116.21	118.639	126.154	117.673	135.57	147.667	122.972	120.625	116.612	122.933	123.166	122.667	109.822	103.478	94.5611	111.493	107.724	105.633
1469	6866112	ferrochelatase	Fech	Fech	289.869	302.88	343.368	292.151	302.477	291.437	338.89	326.707	325.551	287.69	293.949	310.356	295.316	275.812	292.516	238.697	259.836	241.613
1470	6763259	sterolO-acyltransferase1	Soat1	Soat1	67.5312	64.4992	71.1	77.5419	72.8308	67.4795	70.3169	65.1458	72.1394	62.1796	68.0768	67.1419	79.5467	76.0155	70.1492	78.1717	73.9115	81.9373
1471	6998706	WDrepeatdomain6	Wdr6	Wdr6	93.1793	82.9786	97.8241	101.762	102.586	91.1395	89.5617	86.9677	92.6429	90.7549	96.6236	90.9791	85.1899	70.826	77.1196	87.9414	76.5911	75.1231
1472	6762355	transmembraneprotein183A	Tmem183a	Tmem183a	212.827	207.8	204.033	206.03	215.465	203.94	189.303	211.22	205.918	211.262	213.338	197.917	233.033	227.029	214.719	212.297	241.613	217.685
1473	6876136	hemicentin2	Hmcn2	Hmcn2	313.264	273.063	327.732	252.167	292.564	252.639	253.67	276.87	277.97	262.767	295.066	243.392	298.974	360.459	277.233	360.185	355.981	352.627
1474	6983123	zincfingerprotein869	Zfp869	Zfp869	266.637	261.6	237.461	244.506	259.572	250.833	281.384	260.53	269.341	268.177	237.927	256.077	240.495	245.52	241.061	194.274	229.624	208.402
1475	6971606	RIKENcDNA2310057M21gene	2310057M21Rik	2310057M21Rik	235.952	230.144	242.3	266.847	329.007	259.443	266.939	268.413	249.877	233.974	232.835	265.738	241.422	185.325	157.717	173.765	202.618	213.89
1476	6984413	autocrinemotilityfactorreceptor|predictedgene,39225	Amfr|Gm39225	Amfr	1039.7	1024.73	1087.36	1063.19	1156.69	1150.23	1155.72	1169.97	1040.06	1013.78	999.413	1044.03	1023.54	944.08	988.308	884.437	911.797	849.718
1477	6850695	zincfingerprotein318	Zfp318	Zfp318	100.222	98.6692	106.881	96.5573	103.871	102.497	105.323	111.43	112.738	99.6919	94.8738	109.94	101.141	100.763	90.2821	84.9376	85.4964	90.6982
1478	6819842	integratorcomplexsubunit9	Ints9	Ints9	153.482	160.586	172.52	166.948	166.079	162.225	169.513	167.986	154.16	168.676	152.676	163.953	160.78	124.377	155.422	138.338	133.169	137.014
1479	6901657	proteinphosphatase3,catalyticsubunit,alphaisoform	Ppp3ca	Ppp3ca	1649.07	1678.01	1811.62	1766.76	1768.09	1689.08	1949.1	1828.66	1827.3	1702.7	1589.75	1783.05	1615.07	1538.03	1679.44	1347.01	1614.52	1511.13
1480	6880587	HAUSaugmin-likecomplex,subunit2	Haus2	Haus2	99.2911	110.384	108.39	103.463	112.875	104.375	118.787	120.384	116.58	106.77	104.016	113.876	108.161	92.3753	101.664	70.5549	88.8825	95.4363
1481	6747314	ATPase,H+transporting,lysosomalV1subunitH	Atp6v1h	Atp6v1h	160.297	155.021	149.74	142.05	176.295	147.762	162.228	149.589	143.591	140.917	131.531	164.006	133.557	106.325	129.479	101.328	131.462	125.82
1482	6897908	purinergicreceptorP2Y,G-proteincoupled1	P2ry1	P2ry1	228.945	199.3	212.011	173.99	231.858	190.405	169.686	169.202	169.47	217.941	211.315	209.515	277.208	219.772	254.332	202.654	290.229	262.974
1483	6995922	c-srctyrosinekinase	Csk	Csk	117.396	112.179	110.076	117.938	109.37	105.003	111.678	113.905	116.654	112.148	108.096	106.461	119.744	124.884	116.448	136.879	130.172	159.534
1484	6792550	matrix-remodellingassociated7	Mxra7	Mxra7	181.652	194.048	162.122	184.231	143.79	176.654	152.269	157.218	178.58	185.274	194.244	174.972	220.557	229.705	187.915	230.153	210.024	200.516
1485	6775415	smallglutamine-richtetratricopeptiderepeat(TPR)-containing,alpha	Sgta	Sgta	362.671	381.511	412.72	411.291	428.758	426.882	401.424	407.668	377.904	371.545	346.411	378.463	364.502	324.402	343.301	320.51	303.485	337.783
1486	6995076	vacuolarproteinsorting11(yeast)	Vps11	Vps11	320.849	323.987	323.192	308.585	369.351	343.148	360.299	324.304	294.418	309.937	292.928	303.907	289.97	247.771	282.541	220.277	271.11	269.794
1487	6771641	signaltransducerandactivatoroftranscription2	Stat2	Stat2	81.0803	77.5818	81.2139	79.0206	83.2938	82.1134	76.6354	97.6704	78.8888	80.1819	85.919	81.0245	92.6745	103.737	86.5071	96.4605	96.1398	96.5783
1488	6887660	tousled-likekinase1	Tlk1	Tlk1	354.817	337.699	384.037	349.902	374.677	362.08	373.126	384.31	375.841	330.483	303.363	369.709	325.185	298.938	339.181	281.63	264.427	248.991
1489	6792935	additionalsexcombslike2(Drosophila)	Asxl2	Asxl2	128.55	140.446	144.473	142.905	146.444	140.88	146.337	146.25	144.333	145.69	136.051	146.619	141.632	129.89	137.584	123.64	122.007	114.637
1490	6984958	exocystcomplexcomponent3-like	Exoc3l	Exoc3l	66.683	58.6292	56.5849	61.9285	54.8795	63.9492	60.2482	64.9911	57.7437	63.3239	66.3254	59.9762	66.6632	72.1655	68.1108	78.9881	69.0321	72.6757
1491	6768143	mitochondrialcalciumuptake1	Micu1	Micu1	521.661	505.444	511.987	505.799	606.056	542.084	616.957	507.669	501.966	522.983	502.809	539.88	472.685	424.086	502.694	350.688	449.12	414.641
1492	7016823	glypican4	Gpc4	Gpc4	375.91	338.157	412.937	357.884	362.389	342.562	421.729	390.65	349.502	328.897	274.24	345.934	290.853	250.85	319.124	269.901	273.764	259.131
1493	6775412	guaninenucleotidebindingprotein(Gprotein),gamma7	Gng7	Gng7	75.9438	61.8785	63.7529	73.1557	77.611	74.0252	69.8595	59.5246	72.5457	73.3875	69.016	78.18	63.8671	58.5138	55.8832	61.7434	56.8862	49.6855
1494	6873309	PDZdomaincontaining7	Pdzd7	Pdzd7	73.4048	77.603	82.3076	80.1432	78.3754	87.9967	75.0678	73.3568	89.2131	74.9803	90.2863	83.2843	102.434	116.687	101.359	145.545	91.1242	87.2232
1495	6958981	symplekin	Sympk	Sympk	611.168	623.204	621.878	665.457	651.214	649.319	607.822	628.288	622.012	598.356	606.068	634.182	582.025	605.612	534.806	584.221	533.241	571.46
1496	6969837	pyrimidinergicreceptorP2Y,G-proteincoupled,6	P2ry6	P2ry6	83.4349	92.4851	104.401	98.1055	103.015	101.438	99.424	94.538	108.051	105.832	104.215	100.101	89.6057	78.1039	81.0649	102.718	83.5488	80.6913
1497	7012730	androgenreceptor	Ar	Ar	211.254	242.859	245.388	224.203	232.315	219.462	214.535	211.479	203.83	234.606	210.224	231.06	373.739	233.713	237.697	259.343	330.729	273.007
1498	6900993	deoxynucleotidyltransferase,terminal,interactingprotein2	Dnttip2	Dnttip2	174.738	165.432	180.211	163.699	171.627	167.705	187.847	188.624	185.995	164.109	149.608	211.832	154.884	150.152	170.318	135.487	145.484	144.75
1499	6838564	transcriptionfactorCP2	Tfcp2	Tfcp2	94.3085	89.356	94.3161	89.7212	104.587	94.3254	100.736	101.754	93.6722	95.2715	97.8274	95.5125	92.0678	86.5547	91.0502	90.7441	84.4161	78.0501
1500	7011264	hypoxanthineguaninephosphoribosyltransferase	Hprt	Hprt	261.875	247.612	262.151	228.176	274.297	270.412	288.783	270.19	272.119	236.409	206.282	284.053	218.721	166.998	253.573	184.249	190.545	192.673
1501	6958993	echinodermmicrotubuleassociatedproteinlike2|microRNA330	Eml2|Mir330	Eml2	172.989	162.507	158.789	162.357	164.519	168.309	175.937	176.477	160.324	161.317	157.459	143.215	127.821	146.364	159.563	139.316	138.151	121.24
1502	6905321	profilin2	Pfn2	Pfn2	569.517	610.622	545.994	616.585	628.766	614.389	682.148	592.99	595.284	576.233	515.448	599.413	511.718	429.792	554.035	367.059	472.918	517.437
1503	6869305	STAMbindingproteinlike1	Stambpl1	Stambpl1	38.416	36.8011	38.3802	35.6535	37.1152	36.1516	36.6921	35.5048	38.0551	38.6735	37.4093	37.0942	40.9346	39.0503	39.0095	46.3225	39.252	42.7321
1504	6958739	vomeronasal1receptor75	Vmn1r75	Vmn1r75	27.1833	24.8772	23.8554	26.4196	29.0056	28.1428	25.3125	23.1165	26.4169	23.8347	26.8927	24.9193	29.4423	28.0951	27.4488	27.8126	34.5587	37.3628
1505	6983897	bestrophin2	Best2	Best2	35.1824	34.1791	33.8996	35.3183	34.8934	34.944	34.3153	34.513	35.4425	37.4019	33.1992	36.1485	37.2381	36.5146	36.6499	37.8071	39.1033	37.5504
1506	6783640	spermassociatedantigen9	Spag9	Spag9	1027.25	1035.88	1069.91	1024.67	1039.98	1033.76	1097.02	1065.08	1112.77	1091.81	990.923	1144.04	964.909	975.593	1076.01	808.763	975.489	876.523
1507	6897075	jadefamilyPHDfinger1	Jade1	Jade1	178.648	176.585	202.6	176.914	182.609	190.645	200.239	190.1	184.915	179.913	169.749	166.215	206.318	208.621	222.201	230.698	193.306	194.435
1508	6909648	nuclearfactorofkappalightpolypeptidegeneenhancerinBcells1,p105	Nfkb1	Nfkb1	154.693	154.381	160.887	156.561	160.702	164.438	162.978	157.467	154.515	147.316	153.139	154.168	181.797	167.998	167.357	176.077	158.155	160.363
1509	6800675	proteinkinaseD1	Prkd1	Prkd1	55.8491	56.8365	61.2309	54.6966	56.7285	54.0306	55.6431	56.5948	62.4678	56.8703	54.0879	55.1213	52.6996	49.603	49.6368	44.6108	54.1952	52.0539
1510	6765551	spectrinrepeatcontaining,nuclearenvelope1	Syne1	Syne1	578.081	709.709	604.081	762.04	739.437	735.103	683.221	750.667	620.564	613.474	607.341	648.509	659.486	481.116	507.323	515.455	401.916	385.095
1511	6980964	polymerase(DNAdirected),beta|RIKENcDNAA930013F10gene	Polb|A930013F10Rik	Polb	377.975	361.799	362.066	346.515	360.306	357.733	365.683	355.394	363.939	342.445	331.673	362.86	329.745	306.982	357.611	301.844	321.779	301.669
1512	6791942	testisexpressedgene2	Tex2	Tex2	814.628	801.625	821.965	806.061	842.633	787.337	756.666	794.694	813.476	740.881	712.581	820.162	742.993	724.806	727.096	680.635	672.046	679.467
1513	6980941	NIMA(neverinmitosisgenea)-relatedexpressedkinase5	Nek5	Nek5	36.3892	38.4108	33.6321	33.0134	31.8194	38.731	37.2178	33.5196	38.4975	35.6944	34.4552	36.8628	30.6144	32.9438	29.8255	34.0559	30.9872	30.0004
1514	6787968	ribosomalproteinL30pseudogene	Gm12191|Rpl30	Gm12191	5676.41	6127.51	5421.08	6094.61	5792.57	5964.69	5930.07	5137.66	5526.67	5158.24	5018.07	6400.04	4186.84	4420.84	4566.91	4743.18	5017.79	5172.06
1515	6853780	insulin-likegrowthfactor2receptor	Igf2r	Igf2r	549.25	571.365	593.11	560.248	599.826	593.501	658.161	624.088	592.937	586.681	580.507	591.693	601.981	443.249	543.978	449.02	548.04	504.944
1516	6939047	COMMdomaincontaining8	Commd8	Commd8	150.85	155.201	163.719	140.396	185.303	177.785	169.322	172.168	157.221	144.523	147.821	178.038	136.16	133.998	144.192	122.367	140.761	128.625
1517	6961232	lineshomolog(Drosophila)1	Lins1	Lins1	113.679	118.049	113.473	111.424	126.433	129.455	115.983	122.898	102.162	120.6	121.172	120.516	103.537	96.3777	114.019	101.922	100.091	95.7263
1518	6797434	RIKENcDNA9030617O03gene|predictedgene,36572	9030617O03Rik|Gm36572	9030617O03Rik	230.021	212.71	250.143	261.738	270.697	245.502	238.37	245.335	198.867	194.534	197.735	239.135	216.854	172.032	177.378	149.798	166.929	144.931
1519	6915889	mesoderminductionearlyresponse1homolog(Xenopuslaevis	Mier1	Mier1	151.974	144.953	152.082	145.339	170.617	144.649	157.148	154.23	153.934	152.697	132.402	166.502	144.102	124.677	142.424	111.684	130.028	118.847
1520	7011848	myotubularinrelatedprotein1	Mtmr1	Mtmr1	440.194	478.494	464.352	497.502	541.848	494.751	524.837	520.747	470.085	459.668	470.568	525.206	480.058	374.709	442.774	371.241	437.049	402.189
1521	6840805	RAB,memberRASoncogenefamily-like3	Rabl3	Rabl3	140.511	122.027	138.159	135.862	171.96	136.722	138.923	156.339	130.529	121.662	125.551	146.547	130.623	101.203	119.141	99.0666	100.954	87.4254
1522	6937426	carboxypeptidaseZ	Cpz	Cpz	45.1474	44.3765	38.5619	42.5971	39.313	39.2521	42.7346	44.0451	40.1259	45.3845	53.5905	44.4477	49.2016	52.235	49.7594	54.3451	56.2602	55.3076
1523	6839864	ubiquitinfusiondegradation1like	Ufd1l	Ufd1l	487.32	526.168	491.901	529.619	581.928	551.102	557.68	528.292	492.117	495.352	520.373	516.389	508.689	391.128	462.687	378.781	460.776	431.716
1524	6775977	apoptoticpeptidaseactivatingfactor1	Apaf1	Apaf1	59.7118	56.8298	66.4089	55.5328	58.4339	59.8976	61.5514	59.6464	64.1727	60.9078	57.8251	54.9728	65.4693	71.6341	63.9865	63.6133	69.4398	71.2143
1525	6838809	integrinalpha5(fibronectinreceptoralpha)	Itga5	Itga5	89.8525	102.298	98.2785	102.372	105.59	95.3845	96.6465	95.9543	103.917	101.764	105.617	94.9631	114.879	107.854	104.498	123.649	110.914	111.189
1526	6955010	WWdomainbindingprotein1	Wbp1	Wbp1	347.782	358.931	367.656	330.32	360.545	357.863	339.302	327.089	318.431	304.155	370.387	351.325	290.583	320.029	305.388	304.475	279.793	288.977
1527	6922219	celldivisioncycle26	Cdc26	Cdc26	314.432	361.113	309.543	330.324	353.656	332.112	331.628	318.971	311.144	300.745	311.357	309.006	299.653	258.354	287.804	279.657	288.227	281.285
1528	6819510	calciumbindingprotein39-like	Cab39l	Cab39l	122.696	114.6	121.761	117.274	127.539	124.499	122.678	117.721	115.123	124.129	119.453	128.572	114.679	105.391	109.047	113.764	104.672	87.6999
1529	6807882	zincfingerprotein273	Zfp273	Zfp273	82.8432	77.9801	87.986	87.784	107.296	85.4788	98.2038	103.909	87.8897	88.8614	81.7384	99.911	83.724	68.7289	76.8281	73.4828	66.1348	84.1008
1530	6999549	HIG1domainfamily,member1A	Higd1a	Higd1a	172.264	147.104	147.367	114.968	148.217	127.354	139.071	135.275	131.044	152.8	127.299	138.792	180.424	171.732	189.202	145.289	175.115	166.545
1531	6952426	transmembraneprotein209	Tmem209	Tmem209	119.256	121.592	130.304	119.349	140.53	134.67	142.391	139.557	123.782	120.092	107.332	136.294	118.424	99.2636	117.02	98.7759	101.836	99.6791
1532	6948916	ADP-ribosylationfactor-like8B	Arl8b	Arl8b	1009.9	1104.23	1032.11	1054.27	1166.55	1175.9	1244.8	1111.8	1044.67	1007.17	1047.25	1179.03	1064.28	856.663	973.692	740.645	885.688	938.708
1533	6785178	SAP30bindingprotein	Sap30bp	Sap30bp	141.717	151.383	145.793	151.797	178.549	156.607	157.982	150.663	143.92	159.06	164.924	161.876	140.045	132.135	137.127	120.671	149.515	132.017
1534	6864404	glycophorinC	Gypc	Gypc	323.921	394.967	363.694	412.125	507.366	469.969	428.019	401.084	355.179	371.449	417.998	351.575	339.184	272.427	323.131	322.758	260.586	247.575
1535	6886204	proteinphosphatase6,catalyticsubunit	Ppp6c	Ppp6c	592.319	595.81	585.15	531.476	620.703	634.52	708.922	652.146	557.076	540.631	580.497	645.95	584.728	441.792	569.247	428.502	482.391	453.346
1536	6854378	tuberoussclerosis2	Tsc2	Tsc2	544.984	538.18	567.926	541.236	538.016	548.381	545.372	579.556	579.568	539.123	516.082	547.031	531.099	538.149	496.574	507.784	496.563	494.566
1537	6791960	platelet/endothelialcelladhesionmolecule1	Pecam1	Pecam1	357.308	334.208	351.851	326.319	369.96	342.257	356.78	327.053	360.17	323.133	337.855	332.82	387.209	363.068	360.935	352.992	392.396	403.428
1538	6849303	polycystickidneydisease1homolog	Pkd1	Pkd1	209.889	223.765	231.403	220.612	219.692	217.349	190.984	201.811	225.016	224.173	237.784	202.518	254.759	265.574	211.991	235.677	272.916	276.921
1539	6782090	gamma-aminobutyricacidreceptorassociatedprotein	Gabarap	Gabarap	1281.05	1191.26	1235.13	1159.64	1307.52	1263.25	1223.2	1247.34	1132.46	1068.91	1100.76	1307.84	1099.63	1056.15	1097.6	956.847	969.153	1001.37
1540	6963049	ribonucleotidereductaseM1	Rrm1	Rrm1	292.854	310.092	324.252	322.031	365.811	334.132	380.877	347.526	287.93	285.786	286.075	302.848	307.629	210.985	287.927	206.46	214.523	191.341
1541	6895013	bladdercancerassociatedproteinhomolog(human)	Blcap	Blcap	251.022	274.472	260.497	259.766	276.402	282.526	270.995	282.756	248.664	279.443	298.09	258.721	248.352	207.932	237.544	228.582	201.615	269.471
1542	6917936	ubiquitinspecificpeptidase48	Usp48	Usp48	131.512	124.546	126.645	114.241	116.987	121.478	115.133	123.058	119.749	130.889	109.792	120.415	135.376	148.864	139.165	128.36	135.165	125.453
1543	6848721	antisenseIgf2rRNA[Source:MGISymbol;Acc:MGI:1353471]	Airn	Airn	84.4555	74.4595	82.1262	78.2414	88.1845	71.6892	63.5942	95.4961	117.007	81.4296	89.8761	72.6172	137.038	124.535	109.487	116.602	92.9749	139.98
1544	6867197	CNDPdipeptidase2(metallopeptidaseM20family)	Cndp2	Cndp2	167.996	170.339	169.332	161.266	177.756	159.817	172.616	159.808	152.187	153.862	151.703	154.746	148.158	135.367	145.996	133.512	142.089	151.379
1545	6942939	aminoacyltRNAsynthetasecomplex-interactingmultifunctionalprotein2	Aimp2	Aimp2	480.912	548.205	470.096	428.375	475.717	546.109	554.255	481.854	512.475	571.836	579.304	433.524	910.472	610.25	512.746	701.089	823.447	804.244
1546	6986344	RIKENcDNA2610044O15gene	2610044O15Rik8	2610044O15Rik8	186.872	165.216	214.75	190.665	234.043	177.174	215.507	198.474	188.591	213.13	164.009	254.31	160.247	128.175	188.204	113.395	153.883	153.596
1547	7023908	DCN1,defectiveincullinneddylation1,domaincontaining4(S.cerevisiae)	Dcun1d4	Dcun1d4	111.769	126.26	120.991	113.478	144.435	130.051	120.825	129.184	116.277	119.59	120.591	129.573	110.698	90.2219	118.379	96.8988	106.433	91.4248
1548	6975889	ciliaandflagellaassociatedprotein97	Cfap97	Cfap97	195.182	201.817	216.781	180.634	233.332	204.951	218.638	209.514	204.4	161.408	169.943	205.005	160.107	137.267	193.912	114.431	145.265	132.392
1549	6937508	biogenesisoflysosomalorganellescomplex-1,subunit4,cappuccino|predictedgene,40318	Bloc1s4|Gm40318	Bloc1s4	168.832	183.467	170.29	164.579	168.616	158.798	152.387	174.565	173.029	179.548	165.282	162.268	198.17	191.004	196.978	170.748	182.238	191.039
1550	6925829	sphingomyelinphosphodiesterase,acid-like3B	Smpdl3b	Smpdl3b	69.8876	77.8042	66.3649	86.9898	75.3188	92.77	74.3442	85.1747	63.0359	72.3614	72.2261	63.9908	56.6108	59.2335	57.3224	52.0204	61.1289	59.4755
1551	6945664	transmembraneprotein178B	Tmem178b	Tmem178b	37.9958	33.676	34.5388	29.208	31.2618	34.7683	30.7748	31.5405	30.8013	33.0501	35.1721	31.4601	44.7018	33.8392	39.3933	35.8837	36.8628	39.354
1552	6881340	minichromosomemaintenancedeficient8(S.cerevisiae)	Mcm8	Mcm8	37.3823	39.2531	37.9703	36.5194	40.3175	41.8252	39.4733	39.0614	39.9122	36.5237	39.8979	38.3834	37.0564	36.8523	36.1614	35.2716	32.262	33.6749
1553	6881237	heatshockprotein12B	Hspa12b	Hspa12b	140.712	136.917	132.526	117.984	111.691	127.488	117.128	123.56	136.406	131.775	136.385	124.199	157.524	181.36	136.205	164.788	143.769	144.408
1554	6786046	growthfactorreceptorboundprotein10	Grb10	Grb10	208.661	219.142	285.661	257.531	265.468	240.235	246.729	252.639	252.106	203.073	195.93	238.103	286.817	260.431	321.481	257.339	327.536	303.978
1555	7019614	transcriptionelongationfactorA(SII)-like8	Tceal8	Tceal8	80.3704	71.2556	83.9592	85.3064	98.3166	79.8427	97.4054	78.6327	81.9259	63.9055	80.6357	77.1326	106.569	103.334	130.826	80.0758	107.432	110.038
1556	6902880	wntlesshomolog(Drosophila)	Wls	Wls	258.803	211.829	268.652	246.766	275.458	236.329	266.17	233.41	202.302	237.037	227.306	236.188	221.763	124.565	212.594	141.264	184.819	132.985
1557	6989917	poly(ADP-ribose)polymerasefamily,member16|predictedgene,40527	Parp16|Gm40527	Parp16	87.2099	99.0484	95.5518	90.1184	99.8153	99.7396	105.692	97.7942	97.4746	98.2399	109	84.7257	112.652	117.206	113.476	121.369	115.267	103.112
1558	6852887	mutShomolog2(E.coli)	Msh2	Msh2	138.92	132.45	138.141	120.075	136.382	126.481	128.661	120.083	116.463	120.878	119.358	124.177	106.197	99.6286	124.215	84.9711	106.785	91.7872
1559	6903946	polyhomeotic-like3(Drosophila)	Phc3	Phc3	172.697	175.121	190.415	167.835	164.902	172.998	177.593	181.981	184.626	176.475	161.738	177.485	167.921	167.156	154.203	138.656	161.271	151.83
1560	6786473	solutecarrierfamily1(glutamate/neutralaminoacidtransporter),member4|ribosomalproteimnL12-ps2	Slc1a4|Rpl12-ps2	Slc1a4	44.2719	42.7929	43.5387	49.2347	38.5585	48.1553	42.0357	40.446	38.9776	43.7409	46.6387	40.9593	45.8223	43.5171	49.9346	55.0128	57.2109	54.2565
1561	6896038	helicase-liketranscriptionfactor	Hltf	Hltf	48.3973	45.4894	47.2017	44.5426	48.5617	46.4117	41.5782	46.2495	46.0902	47.3731	46.9192	49.108	53.6685	49.0087	50.5488	47.2474	55.2093	57.1254
1562	6869517	exocystcomplexcomponent6	Exoc6	Exoc6	532.011	483.651	551.383	491.199	542.772	499.555	568.133	562.475	547.326	516.976	453.378	572.234	454.503	416.651	545.451	377.364	447.838	404.65
1563	6889281	catalase	Cat	Cat	545.783	532.007	660.685	485.928	595.038	498.889	574.981	532.427	558.522	462.058	514.364	549.522	445.586	419.182	489.779	464.739	375.133	412.705
1564	6844249	peptidylprolylisomerase(cyclophilin)-like2	Ppil2	Ppil2	219.56	238.189	228.683	225.972	245.101	233.168	242.054	245.61	231.941	220.997	222.817	225.329	238.854	188.636	216.711	185.484	188.831	182.811
1565	7015941	solutecarrierfamily9(sodium/hydrogenexchanger),member7	Slc9a7	Slc9a7	141.857	141.981	148.018	154.02	180.564	157.84	180.336	171.724	147.425	136.996	133.89	157.015	133.29	108.453	149.637	105.446	119.033	110.59
1566	6964657	familywithsequencesimilarity175,memberB	Fam175b	Fam175b	306.598	362.387	324.04	402.891	421.663	428.41	375.267	409.8	369.738	329.632	365.493	377.708	341.257	273.574	320.544	296.711	276.144	229.963
1567	6833232	methyltransferaselike7A3|methyltransferaselike7A1	Mettl7a3|Mettl7a1	Mettl7a3	390.774	410.94	374.903	348.405	388.883	411.525	400.867	372.999	361.069	425.086	363.534	351.247	342.813	330.749	329.026	271.212	330.167	341.29
1568	6915817	cachedomaincontaining1	Cachd1	Cachd1	102.174	122.219	110.468	122.417	112.367	117.267	119.653	120.527	110.991	113.992	115.787	118.907	110.001	96.1234	103.687	107.003	106.768	104.989
1569	6971987	BCL2/adenovirusE1Binteractingprotein3	Bnip3	Bnip3	1295.94	1307.7	1168.09	1168.19	1312.83	1325.63	1434.52	1236.82	1188.38	1149.18	1160.91	1331.67	1041.39	1045.73	1266.75	1005.34	918.955	974.75
1570	6760364	nucleolin|predictedgene,24148	Ncl|Gm24148	Ncl	810.269	762.041	732.364	775.446	695.89	760.521	723.019	805.021	862.472	764.379	726.906	841.812	710.6	637.468	786.528	585.665	636.849	653.831
1571	6870569	vesicletransportthroughinteractionwitht-SNAREs1A	Vti1a	Vti1a	181.479	179.473	183.351	167.015	172.15	168.037	184.868	174.687	195.15	179.047	156.532	171.346	163.045	162.684	166.233	144.504	151.922	147.909
1572	6781305	histonecluster3,H2a|tripartitemotif-containing17	Hist3h2a|Trim17	Hist3h2a	100.248	117.101	97.2305	88.0576	93.0786	98.5464	107.192	100.039	94.6475	97.0162	102.155	96.9026	106.338	119.669	129.237	108.085	113.832	129.251
1573	6998930	mutLhomolog1(E.coli)	Mlh1	Mlh1	69.2763	73.1111	74.9072	69.9199	73.3498	67.6332	72.237	70.6718	69.352	68.253	62.1255	73.3018	62.2228	62.385	63.5408	63.2523	65.2476	54.898
1574	6984997	RANbindingprotein10	Ranbp10	Ranbp10	218.983	229.617	239.64	251.226	260.806	259.653	237.105	248.767	226.123	215.081	208.507	218.841	222.106	199.639	193.756	189.518	165.973	167.308
1575	6942837	RasassociationandDILdomains	Radil	Radil	70.6147	74.9155	69.3621	71.6007	62.4888	68.6953	63.8475	70.3076	66.0171	70.391	72.8643	67.2444	68.3585	79.465	76.4039	88.5361	77.5413	84.833
1576	6949373	heterogeneousnuclearribonucleoproteinF|RasGEFdomainfamily,member1A|microRNA7044	Hnrnpf|Rasgef1a|Mir7044	Hnrnpf	740.491	766.253	743.011	756.187	795.592	725.041	843.944	718.459	772.422	739.917	743.004	767.776	686.587	603.228	774.233	656.233	651.806	677.091
1577	6843663	celldeathinducingTrp53target1|predictedgene,36513	Cdip1|Gm36513	Cdip1	354.727	390.358	380.218	373.847	439.475	418.327	408.081	405.888	402.535	371.46	376.662	387.266	371.129	354.103	350.518	329.424	329.796	352.399
1578	6935110	zincfingerwithKRABandSCANdomains1	Zkscan1	Zkscan1	155.513	158.039	154.433	144.658	177.656	163.756	165.711	167.67	169.247	156.312	151.372	159.911	156.815	135.606	152.179	135.999	127.106	140.579
1579	6815275	basictranscriptionfactor3-like4	Btf3l4	Btf3l4	360.885	332.36	367.355	332.132	420.118	366.473	402.397	362.617	377.804	350.193	317.182	457.231	301.185	227.388	338.608	204.501	311.249	306.746
1580	6871514	transmembraneprotein132A	Tmem132a	Tmem132a	99.5463	97.7128	108.561	103.294	100.629	106.909	93.881	99.6854	97.8273	97.6876	117.99	108.518	111.266	112.565	111.691	129.707	117.35	120.452
1581	6931602	SLAINmotiffamily,member2	Slain2	Slain2	1308.07	1335.4	1419.96	1439.8	1497.99	1424.81	1473.87	1618.99	1499.32	1361.06	1308.58	1564.11	1356.58	1187.8	1472.76	1063.02	1131.55	1076.96
1582	6978822	E2Ftranscriptionfactor4	E2f4	E2f4	190.956	209.647	228.711	242.496	238.179	249.203	205.907	237.801	228.668	224.096	210.392	217.235	174.517	198.405	178.957	202.944	188.187	191.339
1583	6983744	interleukin15	Il15	Il15	142.356	86.6671	161.245	83.1153	110.155	97.8716	110.434	100.106	96.2805	112.569	98.6584	103.899	77.3082	73.1225	81.5652	78.7843	62.6684	55.6515
1584	6937442	SH3domainandtetratricopeptiderepeats1	Sh3tc1	Sh3tc1	87.6962	83.6586	89.9593	84.1634	85.0105	91.3177	77.0129	82.1602	87.8814	90.3023	90.096	83.8058	85.6203	100.174	89.9454	102.673	100.277	108.025
1585	6806162	PRP4pre-mRNAprocessingfactor4homologB(yeast)	Prpf4b	Prpf4b	156.211	150.158	153.254	145.191	132.588	130.313	134.024	149.385	152.537	153.181	131.231	148.061	160.186	186.68	169.484	164.474	164.135	156.867
1586	7013843	cleavagestimulationfactor,3pre-RNAsubunit2	Cstf2	Cstf2	121.956	130.303	125.142	129.947	123.304	139.027	127.686	119.817	131.43	132.935	124.817	125.193	135.831	139.433	134.73	138.892	143.269	133.244
1587	6989933	spasticparaplegia21homolog(human)	Spg21	Spg21	146.237	181.87	175.486	174.246	183.775	181.886	188.592	189.613	156.248	149.307	164.473	160.706	163.252	132.021	144.421	131.659	127.144	132.536
1588	6834745	membrane-associatedringfinger(C3HC4)6	March6	March6	1891.61	1725.06	1811.35	1588.48	1615.47	1645.25	1853.54	1774.01	1735.37	1814.27	1608.39	1764.37	1684.25	1579.7	1615.02	1462.3	1537.05	1473.78
1589	6980990	glycerol-3-phosphateacyltransferase4	Gpat4	Gpat4	219.098	198.187	212.033	191.033	180.779	200.09	176.082	195.083	191.671	207.34	199.966	196.139	217.842	240.1	211.115	245.394	214.083	208.163
1590	7007225	RIKENcDNAA730008H23gene|RIKENcDNA6430706D22gene|Hollidayjunctionrecognitionprotein	A730008H23Rik|6430706D22Rik|Hjurp	A730008H23Rik	121.785	117.459	129.668	112.031	105.749	106.488	113.134	114.298	130.032	129.437	120.332	118.903	141.435	137.1	135.031	132.978	147.021	132.108
1591	6945623	aarFdomaincontainingkinase2	Adck2	Adck2	66.1308	67.781	65.3992	63.4787	66.2239	68.9308	67.2713	71.0183	70.7679	75.4291	67.172	67.1651	78.6663	77.7099	74.9781	84.2173	71.688	73.5375
1592	6970735	SRY(sexdeterminingregionY)-box6	Sox6	Sox6	731.026	766.823	784.159	710.758	691.299	714.594	698.069	732.545	770.574	811.658	742.138	765.635	811.738	856.139	808.175	838.794	861.859	788.924
1593	6875803	EGF-likedomain7|microRNA126a	Egfl7|Mir126a	Egfl7	372.724	357.592	324.012	296.498	309.738	277.883	282.047	317.911	336.132	327.248	309.053	289.714	322.437	461.539	343.402	447.626	393.091	393.442
1594	6959167	Rhoguaninenucleotideexchangefactor(GEF)1	Arhgef1	Arhgef1	174.888	174.454	171.805	183.719	168.308	179.206	155.194	167.137	185.176	178.659	174.447	153.02	184.135	220.357	171.244	215.512	193.474	249.593
1595	6985946	core-bindingfactor,runtdomain,alphasubunit2,translocatedto,3(human)	Cbfa2t3	Cbfa2t3	142.093	135.401	122.14	152.269	147.188	152.594	130.966	138.176	143.052	145.995	158.901	142.502	155.48	192.564	157.262	199.045	157.039	174.936
1596	6850798	transcriptionfactorEB	Tfeb	Tfeb	349.97	347.169	383.353	389.087	353.913	390.997	383.399	396.908	406.424	370.778	389.524	359.633	359.258	381.233	323.639	321.632	282.262	321.735
1597	6762964		BC003331	BC003331	217.484	202.317	217.094	218.011	249.419	213.686	250.909	223.534	200.603	191.019	175.678	247.724	181.5	167.229	204.488	148.301	159.379	141.526
1598	6783845	homeoboxB4|microRNA10a|Hoxb4-Hoxb5intergenictranscript1|homeoboxB3	Hoxb4|Mir10a|Hobbit1|Hoxb3	Hoxb4	46.2131	42.289	48.6537	47.3956	46.2225	48.5218	44.1689	46.2055	49.6511	52.83	47.8385	43.827	54.7568	49.7849	50.9873	61.9156	53.5986	56.9921
1599	6837022	C1qandtumornecrosisfactorrelatedprotein6	C1qtnf6	C1qtnf6	48.9386	49.4964	51.1272	45.2137	45.1025	46.851	45.6555	44.3675	41.7938	45.9314	56.8927	48.7665	65.0136	54.184	45.5936	61.8972	79.5921	73.3688
1600	6751058	insulinreceptorsubstrate1	Irs1	Irs1	22.7504	25.2433	38.848	45.2232	34.4728	53.7087	30.3322	44.6491	27.0264	30.0147	34.2488	24.6991	90.8599	69.2981	39.6431	33.3499	89.494	90.7701
1601	6814206	adisintegrin-likeandmetallopeptidase(reprolysintype)withthrombospondintype1motif,16	Adamts16	Adamts16	40.1378	39.3547	38.0792	40.0407	38.3806	40.2412	35.8357	38.3384	39.6945	39.0129	41.2899	39.4117	42.2398	44.9519	39.0111	46.2022	44.3023	41.1539
1602	6838716	integrinbeta7	Itgb7	Itgb7	53.5831	52.4891	52.8862	49.9834	52.3073	53.4674	50.1355	54.2689	53.2059	50.3446	55.3983	50.6791	55.8647	60.449	54.8091	59.3997	56.419	70.886
1603	6884267	Lckinteractingtransmembraneadaptor1|Slc2a4regulator,pseudogene|zincfinger,CCCH-typewithGpatchdomain	Lime1|Slc2a4rg-ps|Zgpat	Lime1	93.0119	98.9607	91.2543	101.409	89.0418	94.1337	89.9083	88.4229	99.107	109.284	106.119	87.5773	105.541	129.734	103.696	128.366	113.201	110.174
1604	6896997	heatshockprotein4like	Hspa4l	Hspa4l	81.2312	73.0078	77.4597	76.7596	83.93	81.3996	80.5305	79.725	72.9752	83.4431	76.7879	75.0386	114.804	78.2442	94.6353	92.1562	105.023	84.2987
1605	6898181	predictedgene,21949|schwannomininteractingprotein1	Gm21949|Schip1	Gm21949	1264.23	1257.94	1167.49	1197.8	1233.94	1223.1	1150.7	1155.42	1156.47	1233.08	1371.65	1214.1	1575.58	1210.02	1498.89	1364.1	1628.96	1318.19
1606	6873111	Bcelllinker	Blnk	Blnk	52.01	56.0674	52.4563	56.874	51.7983	51.9157	49.2772	52.8975	50.578	54.7512	53.3472	54.0292	53.201	64.1187	58.1752	64.6093	54.2895	63.7693
1607	6976954	ATPasetype13A1	Atp13a1	Atp13a1	132.696	130.603	132.954	130.517	121.616	128.357	122.897	122.854	134.418	132.984	130.811	121.422	141.323	151.923	125.973	153.279	136.437	148.055
1608	6877940	ubiquitinproteinligaseE3componentn-recognin3	Ubr3	Ubr3	1215.05	1246.69	1279.78	1262.22	1279.01	1304.21	1354.1	1295.57	1241.22	1232.02	1123.53	1201.89	1165.33	1119.46	1162.86	964.688	1142.96	1054.08
1609	6849665	capmethyltransferase1	Cmtr1	Cmtr1	379.014	374.333	402.339	376.156	410.457	378.907	402.171	427.304	362.22	382.424	373.891	384.72	362.896	300.45	375.421	314.39	357.94	332.406
1610	6902122	selenoprotein	2015-09-01	2015-09-01	946.17	1109.32	1137.73	971.329	1245.11	1042.67	1248.92	1053.08	1050.27	1041.86	1136.61	1085.82	952.295	819.58	889.874	809.341	1073.5	920.789
1611	6947617	expressedsequenceC87436|predictedgene,38849	C87436|Gm38849	C87436	112.234	118.459	112.952	108.348	124.018	119.091	117.645	115.368	119.82	106.556	111.168	112.318	113.145	99.2169	107.523	95.4144	99.1901	90.8444
1612	6911769	RNAbindingmotifprotein12B1|RNAbindingmotifprotein12B2	Rbm12b1|Rbm12b2	Rbm12b1	134.74	146.705	134.556	150.319	148.49	138.735	122.788	126.355	144.17	152.424	147.212	141.927	150.484	156.483	158.584	149.988	178.402	180.535
1613	6962913	chordin-like2	Chrdl2	Chrdl2	46.4977	46.8926	48.5663	45.9596	49.9707	50.1509	48.4501	53.2599	50.853	52.4877	50.5733	55.5897	56.8208	57.1203	52.999	71.304	60.5307	60.3014
1614	6770718	nucleosomeassemblyprotein1-like1|nucleosomeassemblyprotein1-like1pseudogene	Nap1l1|Gm4204	Nap1l1	390.544	341.377	339.748	349.522	348.706	343.275	367.614	379.61	371.84	351.397	341.871	360.212	345.471	295.632	355.745	284.323	300.819	326.084
1615	6906900	SNAP-associatedprotein	Snapin	Snapin	583.855	613.126	606.026	638.065	629.986	665.853	662.462	696.707	608.231	582.957	646.147	637.472	629.826	514.232	603.41	541.624	517.899	546.901
1616	6880715	biogenesisoflysosomalorganellescomplex-1,subunit6,pallidin	Bloc1s6	Bloc1s6	214.185	217.263	216.373	216.119	246.843	235.358	225.56	228.524	220.911	222.446	203.401	224.204	193.646	170.361	185.992	142.673	201.494	210.973
1617	6787730	U7snRNP-specificSm-likeproteinLSM11	Lsm11	Lsm11	51.5035	63.149	53.9718	53.4915	52.8115	53.0845	48.7671	54.0251	51.9502	51.1634	49.7375	58.5935	57.1426	63.9788	60.0523	71.3401	58.6375	56.8474
1618	6779843	SH3andPXdomains2B	Sh3pxd2b	Sh3pxd2b	67.845	73.4088	70.3076	83.0281	70.9014	72.4518	71.5303	71.1426	71.817	76.1136	72.5147	71.2359	90.9128	80.0864	78.9496	95.7251	75.2709	80.7574
1619	6906220	electrontransferringflavoprotein,dehydrogenase	Etfdh	Etfdh	1332.25	1145.39	1446.61	1224.38	1605.17	1287.05	1429.38	1183.48	1260.6	1225.29	1247.36	1355.27	1049.43	898.847	1221.17	986.307	1071.73	1062.21
1620	6931229	kelch-like5	Klhl5	Klhl5	71.8507	71.0533	75.8769	74.8536	75.8351	74.9304	70.239	73.0249	77.0982	75.2585	69.5437	73.3892	78.4045	77.5056	79.4743	75.2732	78.0966	77.4294
1621	7020162	guaninenucleotidebindingprotein-like3(nucleolar)-like	Gnl3l	Gnl3l	291.29	336.592	325.792	329.221	406.136	377.172	361.63	337.462	315.459	311.291	331.312	325.274	318.574	226.346	306.753	218.727	264.101	231.362
1622	6788661	ADP-ribosylationfactor1	Arf1	Arf1	3819.95	4420.62	4005.32	4606.96	4875.99	4783.38	4689.71	4308.78	4108.79	4104.46	4292.69	4392.56	3943.7	3204.37	3377.19	3595.49	3833.03	3990.34
1623	7020180	ribosomalproteinL21,pseudogene15	Rpl21-ps15	Rpl21-ps15	1032.1	1204.94	1128.14	1158.01	1356.78	1206.86	1309.37	1235.44	1255.02	1110.98	1136.99	1369.07	973.364	1098.84	953.75	972.422	1104.29	1143.32
1624	6933598	uracilDNAglycosylase	Ung	Ung	123.137	111.548	125.743	111.659	93.6355	119.256	111.366	109.176	100.484	107.941	118.653	106.367	131.266	137.838	121.941	144.858	113.016	133.376
1625	6954626	methionineadenosyltransferaseII,alpha	Mat2a	Mat2a	754.711	875.284	856.561	833.254	885.922	839.806	707.774	775.378	768.821	920.239	814.35	807.491	1026.95	830.397	938.391	863.433	1199.13	1031.46
1626	6973683	zincfingerprotein358	Zfp358	Zfp358	283.77	343.007	337.752	355.256	317.965	348.933	331.772	362.927	332.621	300.405	283.061	326.535	289.585	301.778	237.523	286.133	224.494	245.921
1627	6757945	transmembraneprotein131	Tmem131	Tmem131	296.796	285.768	323.923	301.97	315.118	288.436	292.444	315.862	327.071	282.377	279.046	306.121	283.255	268.551	286.694	262.488	253.445	245.406
1628	6937227	spondin2,extracellularmatrixprotein	Spon2	Spon2	42.7851	50.1739	48.3249	52.1678	47.7584	52.1323	49.1668	46.5954	39.9383	48.9146	51.1746	43.6356	61.6465	58.846	51.0333	67.9729	54.0535	49.1138
1629	6803890	RIKENcDNAA730018C14gene	A730018C14Rik	A730018C14Rik	29.3208	31.8546	31.6687	30.7686	29.245	29.6623	31.276	29.6258	33.2685	32.7016	31.717	28.3668	34.6455	33.3426	33.1589	39.49	33.5496	35.7891
1630	6885708	TruBpseudouridine(psi)synthasehomolog2(E.coli)	Trub2	Trub2	262.387	255.59	285.417	250.21	272.781	289.518	274.547	276.471	249.247	266.075	280.092	263.138	238.247	251.321	252.688	249.303	226.831	212.403
1631	6836973	myosin,heavypolypeptide9,non-muscle	Myh9	Myh9	268.824	259.11	256.423	265.049	228.13	239.262	241.053	239.591	272.58	268.788	267.598	255.713	275.545	306.733	280.143	295.209	277.491	334.291
1632	6867748	eukaryotictranslationinitiationfactor1Adomaincontaining	Eif1ad	Eif1ad	183.755	190.212	181.233	195.934	207.374	200.522	201.34	191.721	171.322	189.633	173.816	188.838	167.855	166.721	179.992	146.013	167.287	145.652
1633	6815511	CARTprepropeptide	Cartpt	Cartpt	82.7841	76.7836	79.2426	82.0114	70.2066	88.3899	77.2933	93.9707	78.9836	81.9397	90.1114	84.8519	92.1895	104.372	88.9232	106.617	102.957	96.8146
1634	6942503	collagen,typeXXVI,alpha1	Col26a1	Col26a1	65.5365	62.7988	54.0799	58.1321	52.4061	61.2627	61.5061	56.1178	57.8014	67.0748	69.4029	59.4	64.7574	77.7185	69.712	81.627	72.5592	74.6469
1635	6848580	mitochondrialpyruvatecarrier1|predictedgene8465	Mpc1|Gm8465	Mpc1	970.936	897.822	938.92	775.043	871.66	824.934	953.352	907.311	927.424	844.92	821.067	991.871	752.31	793.938	910.512	668.482	714.187	714.638
1636	6992280	ubiquitin-likemodifieractivatingenzyme7|cadherin-relatedfamilymember4	Uba7|Cdhr4	Uba7	67.8968	64.3593	64.3394	65.5128	63.2501	63.5932	66.2983	70.7852	67.0559	68.6256	72.895	61.3117	68.1134	84.1822	70.6775	81.5377	76.5781	83.6767
1637	6819887	clusterin	Clu	Clu	355.813	409.273	354.507	325.75	374.942	341.818	419.574	322.794	304.43	349.22	342.851	366.833	521.247	372.35	392.963	395.252	510.497	520.986
1638	6852034	lipin2	Lpin2	Lpin2	60.6554	60.1949	56.7302	60.6643	58.803	58.1561	58.4485	64.2459	61.5864	60.4845	63.7406	56.4252	69.0721	64.0504	62.2478	68.0634	64.6167	69.3926
1639	6803821	CDC42bindingproteinkinasebeta	Cdc42bpb	Cdc42bpb	207.665	206.882	208.596	205.861	197.277	195.52	195.082	207.75	213.802	212.526	207.474	195.171	216.877	250.763	215.666	226.534	222.776	215.607
1640	6751717	inhibitorofgrowthfamily,member5	Ing5	Ing5	96.0188	112.301	90.2324	91.6196	95.8964	92.3657	97.7348	96.476	98.7079	100.727	108.862	87.004	89.9584	78.4638	83.7111	84.1829	88.7252	87.0629
1641	6989815	alpha-andgamma-adaptinbindingprotein	Aagab	Aagab	86.43	97.9565	100.435	87.3509	99.4694	98.0319	94.66	93.5098	87.7097	99.8498	89.0414	86.1662	84.8791	79.0727	86.1438	79.6286	83.4278	78.6607
1642	6860207	protocadherinbeta20	Pcdhb20	Pcdhb20	34.8852	37.6896	31.8057	35.4509	36.3802	37.9744	37.8961	35.6186	34.9576	35.9094	31.7922	37.6834	39.4583	43.6256	42.013	36.0115	43.4937	40.6098
1643	6947760	ribophorinI	Rpn1	Rpn1	321.811	302.788	321.925	325.341	351.974	362.792	356.094	328.106	302.251	335.188	353.822	333.892	310.999	230.277	317.422	284.679	289.461	262.914
1644	6798640	UBXdomainprotein2A	Ubxn2a	Ubxn2a	911.153	998.701	1040.55	1034.94	1108.25	977.336	1053.04	1059.74	1002.89	971.21	939.296	1166.08	930.582	867.888	983.863	785.603	912.987	746.807
1645	6849406	RIKENcDNA0610011F06gene	0610011F06Rik	0610011F06Rik	280.426	295.946	273.562	268.291	265.004	282.251	296.478	275.216	262.884	250.511	274.408	260.503	346.239	338.891	307.225	277.555	304.68	282.782
1646	6958256	basichelix-loop-helixfamily,membere41	Bhlhe41	Bhlhe41	849.675	860.956	997.165	863.794	804.87	889.127	840.841	947.481	828.931	842.056	837.889	796.243	811.945	666.662	758.415	744.472	612.729	752.301
1647	6875664	diphthaminebiosynethesis7	Dph7	Dph7	88.2986	92.0979	94.6638	97.4287	96.6142	99.358	112.902	94.6487	92.345	84.7335	92.0387	91.7403	78.6325	65.7485	89.6111	87.3865	77.49	77.2864
1648	6829504	death-associatedprotein	Dap	Dap	68.6769	70.9666	84.4447	70.5201	87.8399	74.373	78.1	70.832	75.5612	77.0121	80.343	64.268	87.5575	91.4306	79.9088	115.533	84.989	96.5289
1649	6778054	RAB5B,memberRASoncogenefamily	Rab5b	Rab5b	878.636	966.676	954.775	926.583	1038.17	953.767	998.361	921.286	909.806	912.15	1025.56	919.472	895.506	803.519	815.672	712.913	927.346	795.474
1650	6769515	F-boxprotein7	Fbxo7	Fbxo7	135.021	140.376	154.904	132.402	151.186	137.065	160.611	144.874	125.96	144.704	143.508	142.303	125.73	137.483	129.111	117.52	124.216	114.981
1651	6926564	podoplanin	Pdpn	Pdpn	74.7368	71.8768	73.3404	69.105	68.1592	71.4651	71.9323	74.1229	65.1417	68.2485	73.2858	66.6242	87.2826	67.3493	77.3178	83.5545	85.6549	79.4651
1652	6868404	riboflavinkinase	Rfk	Rfk	571.231	581.538	588.439	626.738	643.736	687.46	637.99	621.51	577.328	563.548	597.988	611.108	563.763	547.903	573.846	491.237	508.149	480.898
1653	6985877	F-boxprotein31	Fbxo31	Fbxo31	796.784	835.754	806.722	823.312	910.126	858.629	838.482	772.634	800.753	826.753	810.111	753.567	783.76	768.558	691.943	694.986	672.69	604.716
1654	6950792	cytidinemonophospho-N-acetylneuraminicacidsynthetase	Cmas	Cmas	357.769	331.486	321.498	317.372	334.792	346.021	370.88	337.575	315.386	350.245	323.167	360.924	332.721	294.301	317.048	268.266	294.556	309.566
1655	6882991	serine/arginine-richsplicingfactor6	Srsf6	Srsf6	418.716	385.163	412.701	393.549	379.971	350.08	377.562	371.633	415.529	415.505	422.898	426.681	441.867	484.241	432.703	447.896	496.529	442.325
1656	6817970	5-nucleotidasedomaincontaining2	Nt5dc2	Nt5dc2	54.6576	56.1054	58.8668	73.3565	56.4086	57.6198	55.2287	56.8508	57.7316	59.1269	63.0031	58.4307	78.8967	71.0139	57.5199	70.0933	73.0941	72.035
1657	6753250	myosinbindingproteinH	Mybph	Mybph	311.646	241.766	810.208	441.093	585.185	661.011	1061.39	710.768	1067.66	677.469	525.545	635.702	1431.01	1261.29	988.048	1745.92	2191.67	2389.44
1658	6895532	proteinkinaseinhibitor,alpha	Pkia	Pkia	2929.56	2984.28	2844.76	2777.01	2942.5	3015.36	3445.14	3115.7	2817.48	2680.97	2890.72	3328.64	2715.1	2228.86	3041.17	2048.71	2614.34	2179.75
1659	6792614	suppressorofcytokinesignaling3	Socs3	Socs3	62.5174	70.1801	51.2021	66.9572	57.0497	71.4051	62.4815	67.9614	55.1794	54.7868	58.7233	68.4154	72.4345	83.4738	64.9279	77.8028	106.917	81.0103
1660	6880683	sorbitoldehydrogenase	Sord	Sord	1033.91	946.395	1096.31	881.554	980.958	932.002	946.475	897.153	885.824	834.797	902.416	979.696	776.662	858.774	835.126	808.679	715.304	671.288
1661	6975614	vacuolarproteinsorting37A(yeast)	Vps37a	Vps37a	458.432	517.244	525.493	524.629	524.063	529.629	573.281	537.439	532.45	482.166	444.821	565.801	488.099	390.913	523.073	364.263	390.936	352.22
1662	6877740	cysteine-serine-richnuclearprotein3	Csrnp3	Csrnp3	32.379	32.6394	30.5328	32.4557	31.8879	31.8185	33.7767	29.3999	31.8906	30.058	32.1663	32.6544	34.1548	35.484	31.6549	36.7587	34.6539	34.8659
1663	6791175	aminopeptidasepuromycinsensitive	Npepps	Npepps	730.613	657.971	753.844	660.454	768.124	676.492	759.267	737.749	750.184	773.751	644.636	781.654	697.289	595.86	671.659	493.62	648.681	607.998
1664	6976472	microfibrillar-associatedprotein3-like	Mfap3l	Mfap3l	95.0606	84.8519	84.4107	92.0018	88.7735	93.6787	95.5003	83.5871	96.0105	84.5704	69.6845	86.3308	72.4464	79.9702	75.077	62.7775	71.9737	68.8958
1665	6839052	GLISfamilyzincfinger2	Glis2	Glis2	86.8803	82.9242	84.421	95.1054	86.2429	88.9081	88.746	84.7154	87.3395	92.8122	99.7781	92.5642	95.9127	109.37	92.4156	113.71	102.198	118.95
1666	6818939	poly(ADP-ribose)polymerasefamily,member2	Parp2	Parp2	117.999	113.211	124.455	111.28	121.787	117.535	116.845	125.393	121.243	117.178	115.585	119.675	116.337	117.181	105.032	108.954	101.103	104.928
1667	6976982	transmembraneprotein161A	Tmem161a	Tmem161a	320.866	316.81	338.906	310.882	312.722	349.524	341.512	306.795	296.962	302.052	353.032	303.362	292.881	280.538	266.97	293.577	283.945	285.552
1668	6892496	DSN1,MINDkinetochorecomplexcomponent,homolog(S.cerevisiae)	Dsn1	Dsn1	46.3263	53.0905	41.3091	45.0279	48.2801	45.7119	49.9647	44.9844	44.2575	49.6395	47.7112	49.4128	38.009	40.0689	45.334	44.3217	41.4029	40.026
1669	6819369	intraflagellartransport88	Ift88	Ift88	70.8722	76.9755	73.3834	75.8491	85.9943	78.0089	82.1556	78.8308	76.5679	74.7613	66.5906	81.1025	72.0569	62.8592	71.1833	62.6168	67.5851	64.0928
1670	6855625	transmembraneprotein63b	Tmem63b	Tmem63b	487.249	434.027	533.939	463.599	489.774	477.655	470.842	503.833	500.699	505.528	487.678	496.212	424.786	436.191	396.353	492.201	435.62	451.554
1671	6881172	NOP56ribonucleoprotein|smallnucleolarRNA,C/Dbox57	Nop56|Snord57	Nop56	331.677	337.504	331.598	329.681	374.014	352.723	346.471	331.393	337.388	334.755	381.311	363.152	319.983	319.713	310.676	321.641	330.732	290.71
1672	6777180	RAB21,memberRASoncogenefamily	Rab21	Rab21	741.102	738.806	731.267	679.602	755.874	708.484	756.199	707.148	757.383	777.097	694.904	756.045	672.767	666.437	662.776	579.062	723.479	686.952
1673	7014530	FYVE,RhoGEFandPHdomaincontaining1	Fgd1	Fgd1	74.7046	80.8873	80.5545	79.4149	72.4907	79.9535	78.0651	78.4787	81.134	78.382	83.1268	76.1875	82.895	96.0222	82.7119	101.317	83.6016	90.3966
1674	6792999	splicingfactor3B,subunit6	Sf3b6	Sf3b6	111.063	102.21	94.0837	91.8392	106.093	87.8158	111.782	99.1964	88.1792	102.183	94.9357	102.399	88.97	75.0862	99.254	75.1852	81.3638	71.8917
1675	6796492	signal-inducedproliferation-associated1like1|predictedgene,30916	Sipa1l1|Gm30916	Sipa1l1	110.937	112.868	126.763	118.354	112.696	111.957	114.927	117.53	125.38	114.329	119.986	120.775	133.582	132.413	120.548	128.04	131.691	128.802
1676	6825255	deletedinlymphocyticleukemia,7	Dleu7	Dleu7	50.5136	43.2472	51.4154	53.6004	40.9634	53.4927	45.3206	42.3736	43.4283	47.4702	54.7981	47.906	59.339	73.9344	52.156	65.2702	60.4024	49.2167
1677	6886016	proteasome(prosome,macropain)26Ssubunit,non-ATPase,5	Psmd5	Psmd5	150.017	156.91	182.085	162.726	203.27	174.757	216.106	179.566	170.543	151.848	171.7	196.812	167.561	122.469	169.383	125.528	131.385	123.859
1678	6861892	methyl-CpGbindingdomainprotein2	Mbd2	Mbd2	705.821	771.714	799.567	780.191	745.793	780.975	751.621	760.306	808.984	708.667	705.937	752.349	614.339	720.245	721.129	682.983	643.425	645.589
1679	6964285	myosinlightchain,phosphorylatable,fastskeletalmuscle	Mylpf	Mylpf	6839.75	7428.4	7767.88	7417.6	6913.52	7612.01	7988.1	7774.5	8205.74	7889.37	7404.43	7337.11	8719.52	8506.92	7923.76	8272.18	9059.9	9489.49
1680	6972178	ribonuclease/angiogenininhibitor1	Rnh1	Rnh1	381.132	398.117	383.513	357.542	386.155	406.287	401.882	347.772	350.286	360.153	367.069	320.409	321.488	301.569	343.579	319.667	308.684	321.656
1681	6911530	RAB2A,memberRASoncogenefamily	Rab2a	Rab2a	1525.94	1638.41	1660.22	1653.45	1631.93	1785.23	1710.39	1600.19	1552.23	1552.73	1576.93	1632.58	1634.22	1268.05	1580.3	1172	1177.53	1206.29
1682	6800604	predictedgene1818|transcriptionfactorB2,mitochondrial	Gm1818|Tfb2m	Gm1818	607.2	676.431	634.679	587.976	753.485	674.749	694.798	597.484	586.814	570.217	608.033	663.922	579.433	477.508	516.6	501.358	553.017	545.566
1683	6793456	ribosomalproteinL36,pseudogene3[Source:MGISymbol;Acc:MGI:3642480]	Rpl36-ps3	Rpl36-ps3	95.4141	112.548	94.5673	113.594	131.404	105.128	104.714	100.739	97.9521	94.6874	95.3501	103.746	82.814	83.4909	79.4348	48.8585	64.3686	90.0728
1684	6994579	ST3beta-galactosidealpha-2,3-sialyltransferase4	St3gal4	St3gal4	49.4091	53.281	55.1677	53.5874	52.1986	56.4821	53.6889	52.4177	54.849	54.0219	53.3255	52.4749	58.0134	57.5158	61.282	53.437	67.4148	59.8416
1685	6868833	KNmotifandankyrinrepeatdomains1	Kank1	Kank1	199.177	218.634	234.574	240.764	235.458	234.96	227.523	236.535	245.558	212.987	196.208	212.36	207.539	190.361	196.074	196.7	175.155	156.522
1686	6881839	D-tyrosyl-tRNAdeacylase1	Dtd1	Dtd1	221.332	250.81	199.094	219.248	233.583	238.371	259.948	227.83	232.338	250.071	222.474	212.759	207.641	204.107	215.358	199.414	176.316	206.766
1687	6891065	solutecarrierfamily23(nucleobasetransporters),member2	Slc23a2	Slc23a2	241.826	238.696	232.879	245.366	250.438	242.038	243.447	242.042	227.892	209.08	230.675	232.241	226.828	215.988	197.075	218.422	195.581	200.616
1688	7014178	collagen,typeIV,alpha5	Col4a5	Col4a5	56.8114	59.1513	50.8281	57.2611	52.3078	60.7563	54.1837	54.2917	51.7593	58.5306	60.2231	56.6366	59.5157	58.4114	62.4169	66.3631	69.4807	66.0053
1689	6804938	proteasome(prosome,macropain)subunit,alphatype2	Psma2	Psma2	321.96	305.147	312.613	287.147	333.927	288.944	353.121	332.695	301.576	278.084	279.446	294.336	299.527	251.469	282.105	235.419	233.716	238.738
1690	6971688	familywithsequencesimilarity53,memberB	Fam53b	Fam53b	178.838	186.126	196.634	228.878	240.027	218.198	186.126	194.087	202.858	194.964	202.217	199.65	187.748	177.244	167.415	159.764	152.544	145.354
1691	6832713	leucine-richrepeatkinase2	Lrrk2	Lrrk2	100.644	104.589	114.826	96.7144	112.097	97.3822	110.313	112.936	111.161	104.216	97.3241	110.314	127.914	114.87	123.898	113.589	124.072	123.053
1692	6770693	oxysterolbindingprotein-like8	Osbpl8	Osbpl8	167.444	187.503	196.511	191.743	214.578	181.42	208.71	220.534	200.922	176.829	159.102	213.972	172.032	153.904	179.669	147.289	161.472	152.689
1693	6974621	solutecarrierfamily20,member2	Slc20a2	Slc20a2	688.964	589.357	669.669	550.415	664.462	599.385	620.239	584.23	588.113	555.104	606.632	622.393	495.689	580.714	533.225	536.103	469.359	480.888
1694	6792516	phosphoribosylpyrophosphatesynthetase-associatedprotein1	Prpsap1	Prpsap1	127.165	118.049	120.921	114.967	123.595	116.068	125.644	117.301	112.649	137.444	114.637	107.859	128.083	150.437	128.471	133.231	132.576	142.028
1695	6918042	ERmembraneproteincomplexsubunit1|ubiquitinproteinligaseE3componentn-recognin4	Emc1|Ubr4	Emc1	312.693	311.306	310.202	305.272	318.307	342.278	320.119	317.18	304.175	304.249	323.111	300.468	307.235	266.216	276.952	279.069	299.458	289.508
1696	6789316	ATPase,Na+/K+transporting,beta2polypeptide	Atp1b2	Atp1b2	1227.52	1335.6	1520.09	1444.97	1329.31	1501.24	1588.23	1617.16	1553.74	1458.36	1271.08	1325.24	1830.36	1659.97	1459.11	1883.05	2072.96	2058.54
1697	6897599	doublecortin-likekinase1	Dclk1	Dclk1	49.2631	48.4757	46.2877	50.4199	49.7139	49.4795	48.885	48.7205	49.5611	48.1249	48.2325	48.5892	49.7021	53.3678	50.4825	53.7117	52.8232	61.4407
1698	6882538	acyl-CoAsynthetaseshort-chainfamilymember2|predictedgene,39969	Acss2|Gm39969	Acss2	503.67	412.047	521.093	389.474	497.767	401.539	443.044	407.775	416.173	438.264	403.539	455.343	364.984	382.286	400.351	330.594	305.658	291.336
1699	6835415	NudCdomaincontaining1	Nudcd1	Nudcd1	99.733	107.364	109.005	101.778	129.82	109.661	126.181	105.758	98.7475	102.65	98.5545	106.791	103.074	70.6424	95.5955	73.7425	90.2443	75.8916
1700	6836771	v-mafmusculoaponeuroticfibrosarcomaoncogenefamily,proteinA(avian)	Mafa	Mafa	168.472	159.483	166.47	170.725	134.888	168.731	165.578	180.416	175.126	166.523	187.775	169.29	210.837	240.182	175.146	218.602	187.012	224.437
1701	6768232	pyrophosphatase(inorganic)1	Ppa1	Ppa1	391.277	370.056	371.002	352.73	397.999	345.937	428.903	360.45	344.009	372.729	355.51	374.93	345.19	326.118	345.264	320.1	325.497	328.145
1702	6854895	zincfingerprotein799	Zfp799	Zfp799	77.9493	77.0101	87.4708	62.0742	75.6746	66.8137	77.9836	80.3022	86.6701	74.7972	59.3593	85.002	60.8946	68.2647	68.2684	53.3259	54.5796	57.3414
1703	6882996	intraflagellartransport52	Ift52	Ift52	228.171	227.353	228.402	212.74	266.165	241.925	267.638	227.694	202.824	201.906	203.301	239.318	208.923	166.671	204.46	154.816	188.358	160.045
1704	6989874	timelessinteractingprotein	Tipin	Tipin	83.7094	88.5857	93.442	85.7788	101.311	91.6865	98.4318	90.1955	96.326	75.8648	88.5853	110.8	83.3071	74.4249	84.7343	74.6717	76.8315	68.7858
1705	6802989	galactosylceramidase	Galc	Galc	77.2681	76.2803	85.9965	70.0091	78.777	72.3071	79.7183	73.5938	77.7671	77.6821	72.2624	75.9592	70.7797	69.4554	67.385	68.015	59.1083	70.8203
1706	6876209	ST6(alpha-N-acetyl-neuraminyl-2,3-beta-galactosyl-1,3)-N-acetylgalactosaminidealpha-2,6-sialyltransferase4	St6galnac4	St6galnac4	120.561	123.034	123.897	114.813	140.076	120.22	133.594	126.548	127.506	119.479	120.809	125.609	145.974	148.635	133.09	139.681	144.534	129.332
1707	6952523	plexinA4	Plxna4	Plxna4	92.305	88.3286	88.1524	80.776	84.2023	81.5934	78.8806	85.2398	88.9305	82.709	87.7711	87.542	92.1429	97.3265	93.0716	101.996	94.33	86.5836
1708	6806544	humanimmunodeficiencyvirustypeIenhancerbindingprotein1|predictedgene,32778	Hivep1|Gm32778	Hivep1	227.343	238.541	240.125	215.617	213.925	218.915	216.761	223.251	235.982	234.67	221.293	227.423	273.488	268.427	232.32	237.675	258.587	240.861
1709	6789344	fibroblastgrowthfactor11|spermmaturation1|predictedgene,39566	Fgf11|Spem1|Gm39566	Fgf11	63.1348	56.7373	64.1087	55.6527	50.9888	57.3033	58.9792	51.5058	60.5988	61.7075	62.1451	50.7421	65.4106	70.3312	62.0384	63.8145	74.0281	83.3453
1710	6827123	potassiumchanneltetramerisationdomaincontaining12	Kctd12	Kctd12	153.922	169.296	166.705	174.818	161.69	176.219	174.129	166.058	163.17	162.092	173.053	166.202	191.47	187.172	173.664	181.25	174.068	208.911
1711	6865022	leucyl-tRNAsynthetase	Lars	Lars	343.386	325.248	348.118	343.519	408.314	373.686	393.702	346.971	309.004	312.789	281.868	328.583	301.958	234.35	317.625	207.5	257.668	234.139
1712	6959632	leucine-richrepeatLGIfamily,member4	Lgi4	Lgi4	76.1559	71.2405	61.6302	70.7871	72.3825	76.4929	71.8336	67.8622	69.9379	68.1018	72.2113	71.1121	79.5302	73.7252	74.9195	98.6128	90.7647	79.5894
1713	6794307	synaptophysin-likeprotein	Sypl	Sypl	1350.76	1460.56	1440.29	1384.29	1611.48	1549.98	1637.87	1504.71	1335.43	1362.41	1365.88	1447.42	1395.07	957.155	1375.17	982.209	1173.59	1145.46
1714	6930606	slithomolog2(Drosophila)|microRNA218-1	Slit2|Mir218-1	Slit2	34.4381	30.955	31.1645	32.1573	33.3577	31.3929	31.137	32.3834	30.648	32.4953	33.2094	31.4579	33.3147	36.2084	34.6375	36.0908	33.2958	32.9916
1715	6941205	methylmalonicaciduria(cobalamindeficiency)typeBhomolog(human)	Mmab	Mmab	257.287	241.913	268.16	241.391	260.064	277.012	262.579	241.852	227.139	238.21	257.513	221.422	234.647	225.938	215.246	196.141	204.1	195.345
1716	6758765	Akr1b3pseudogene|aldo-ketoreductasefamily1,memberB3(aldosereductase)	Gm6644|Akr1b3	Gm6644	689.536	831.592	818.498	793.636	854.772	807.312	920.267	870.473	746.811	724.205	904.921	754.446	800.307	544.643	640.715	620.651	719.276	668.789
1717	6901136	arylsulfataseJ	Arsj	Arsj	35.0872	37.4175	37.054	37.4579	34.9729	37.7281	36.2232	35.2331	36.2569	36.9295	38.0819	36.4851	36.5267	39.8196	39.266	40.4287	38.0204	40.1341
1718	6775302	SHC(Srchomology2domaincontaining)transformingprotein2	Shc2	Shc2	97.9419	94.671	98.4793	112.879	89.4872	118.104	79.6718	92.9124	86.1084	88.5011	86.2863	95.4498	63.9157	89.0718	64.2519	81.461	65.5815	63.7112
1719	6990952	branchedchainketoaciddehydrogenaseE1,betapolypeptide	Bckdhb	Bckdhb	324.251	278.481	278.064	233.525	248.959	241.857	303.424	263.171	240.898	248.974	250.527	274.235	180.838	244.135	262.806	176.949	187.763	177.298
1720	6974200	F-boxprotein25	Fbxo25	Fbxo25	165.3	180.603	163.968	159.687	195.691	186.51	196.974	178.232	167.075	139.009	165.328	176.358	160.844	130.146	146.501	121.825	139.376	142.519
1721	6964557	acyl-CoenzymeAdehydrogenase,short/branchedchain	Acadsb	Acadsb	233.541	202.457	225.556	173.934	207.129	190.32	260.288	211.154	201.969	201.137	179.715	225.979	192.78	168.598	191.939	148.739	166.43	149.117
1722	6974114	mcf.2transformingsequence-like|predictedgene,38671	Mcf2l|Gm38671	Mcf2l	100.1	97.6395	97.1177	88.2781	81.1722	90.3645	88.2633	88.994	96.5094	105.62	109.133	95.9271	105.765	117.392	103.484	110.17	128.816	127.28
1723	6896804	exosomecomponent9	Exosc9	Exosc9	284.053	283.361	285.205	298.06	342.868	331.091	327.627	291.087	261.68	268.038	276.011	304.835	278.527	191.191	252.317	200.798	262.145	204.468
1724	6907313	Gprotein-coupledreceptor89	Gpr89	Gpr89	219.206	213.343	233.785	219.322	256.61	228.267	241.155	250.565	216.979	214.187	203.156	220.267	216.878	194.629	195.003	152.227	193.257	178.355
1725	6956241	cereblon	Crbn	Crbn	334.074	331.136	347.829	335.35	393.172	347.322	396.644	342.255	320.809	295.712	306.684	367.577	321.496	240.842	316.616	186.322	258.508	240.908
1726	6849551	RIKENcDNAE230001N04gene	E230001N04Rik	E230001N04Rik	39.4077	40.1558	32.7772	35.2585	33.2409	41.5217	36.2919	36.1537	34.5838	41.5428	37.5265	40.3418	42.9603	59.7998	37.3311	48.845	50.2028	70.7239
1727	6877952	ubiquitinproteinligaseE3componentn-recognin3	Ubr3	Ubr3	1498.89	1496.73	1552.77	1515.6	1536.43	1506.05	1687.89	1614.08	1489.62	1469.71	1447.21	1542.08	1495.23	1272.13	1558.72	1171.24	1203.44	1041.7
1728	6755494	zincfingerandBTBdomaincontaining18	Zbtb18	Zbtb18	1098.85	1074.14	1098.68	1081.68	1102.75	1190.62	1073.61	1058.22	980.301	969.584	1017.69	1010.53	974.509	916.345	949.238	833.324	985.233	801.133
1729	6755621	consortin,connexinsortingprotein	Cnst	Cnst	499.98	450.201	527.306	483.58	541.652	529.401	492.622	498.686	504.028	484.424	505.017	499.633	522.643	425.641	445.213	413.384	382.116	397.314
1730	6753275	adiponectinreceptor1	Adipor1	Adipor1	2248.38	2325.36	2467.11	2361.61	2341.58	2654.97	2309.93	2460.29	2357.4	2308.08	2228.03	2343.99	2154.03	2319.67	1991.23	2064.67	2095.72	2122.39
1731	6855478	solutecarrierfamily25,member27	Slc25a27	Slc25a27	99.3515	108.102	105.775	100.945	94.4409	98.401	99.2582	96.9209	101.427	105.582	106.192	91.7029	102.407	131.732	115.334	115.04	107.725	111.618
1732	6916504	ATPsynthasemitochondrialF1complexassemblyfactor1|MOBkinaseactivator3C	Atpaf1|Mob3c	Atpaf1	404.793	396.083	475.627	404.557	470.788	429.22	487.385	432.747	397.572	448.323	404.861	431.455	397.706	348.533	423.785	320.108	367.031	347.647
1733	6996269	mitogen-activatedproteinkinasekinase1	Map2k1	Map2k1	787.545	865.699	862.403	855.294	940.273	971.142	953.523	830.057	775.21	844.652	892.707	846.433	820.715	640.017	809.984	655.926	748.9	691.645
1734	6829945				462.6	444.39	489.598	446.667	540.845	479.599	510.118	470.926	444.202	449.561	395.322	473.692	432.208	350.001	442.823	298.843	366.34	351.352
1735	6979810	componentofoligomericgolgicomplex2	Cog2	Cog2	125.311	107.663	118.541	109.988	119.549	115.937	118.875	119.993	117.414	115.841	112.669	114.989	115.32	110.674	101.166	108.275	102.769	99.5692
1736	6915818	ribonucleoprotein,PTB-binding2	Raver2	Raver2	71.0259	60.255	58.8148	59.2645	55.9597	58.6006	52.1571	60.4784	60.7362	63.1941	64.2463	58.3256	61.6833	68.4058	67.0166	80.4088	70.3424	75.4273
1737	7014222	transmembraneprotein164	Tmem164	Tmem164	81.8553	75.4094	78.1771	85.4756	79.0391	85.5462	83.849	78.5593	81.7394	76.2202	90.2144	79.6383	88.0698	104.155	83.5175	104.07	90.6056	91.3775
1738	6837335	desumoylatingisopeptidase1	Desi1	Desi1	132.478	123.571	134.08	138.498	132.562	131.449	131.411	140.951	122.658	133.582	129.888	125.641	157.988	171.095	127.574	148.035	151.628	141.017
1739	6955653	membraneassociatedguanylatekinase,WWandPDZdomaincontaining1	Magi1	Magi1	59.781	58.9758	54.9162	64.6088	56.9731	55.6686	58.909	60.9697	57.8344	60.4393	60.0066	61.1966	60.4106	71.9707	61.5091	71.1236	66.8215	71.7982
1740	6886957	activinAreceptor,type1	Acvr1	Acvr1	224.923	204.297	215.48	227.689	223.884	222.397	209.281	219.721	235.109	218.807	210.96	212.311	213.072	211.014	188.601	197.678	181.995	168.787
1741	6964365	syntaxin4A(placental)	Stx4a	Stx4a	276.2	255.84	262.258	243.092	245.537	288.975	246.781	298.395	277.237	261.144	272.035	291.934	337.748	392.499	343.528	321.587	272.345	304.776
1742	6825325	myotubularinrelatedprotein9	Mtmr9	Mtmr9	146.426	153.056	169.465	147.919	158.157	154.446	160.025	166.355	149.404	160.571	149.772	152.051	155.531	137.133	134.404	124.545	150.189	123.703
1743	6771718	integrinalpha7	Itga7	Itga7	423.163	414.021	486.492	465.539	534.873	508.399	470.456	458.821	452.781	441.333	482.376	425.841	426.572	360.824	421.863	369.771	389.47	396.33
1744	6784709	proteasome(prosome,macropain)26Ssubunit,non-ATPase,12	Psmd12	Psmd12	766.974	763.166	768.655	766.585	922.532	869.125	880.765	836.799	762.108	713.53	718.071	830.665	715.941	576.529	784.124	517.007	640.43	615.108
1745	6780907	proteinphosphatase2(formerly2A),catalyticsubunit,alphaisoform	Ppp2ca	Ppp2ca	2031.08	2081.01	2100.36	2226.33	2547.88	2218.81	2411.97	2191.18	2167.69	2059.72	2176.43	2287.66	2112.28	1638.18	2116.68	1703.93	1970.46	1760.58
1746	6873246	ERlipidraftassociated1	Erlin1	Erlin1	110.607	104.602	111.398	108.508	112.455	101.995	102.245	95.2096	110.081	98.4447	86.9648	104.357	90.8413	87.1012	94.0621	88.2731	89.8978	82.4801
1747	6949191	synapsinII	Syn2	Syn2	48.2976	47.8232	45.6029	48.6348	44.5234	51.1047	47.552	50.5064	44.4939	50.1309	55.434	52.6874	51.7782	60.0007	55.2285	62.6645	56.7224	55.0332
1748	6766240	Cbp/p300-interactingtransactivator,withGlu/Asp-richcarboxy-terminaldomain,2	Cited2	Cited2	594.429	616.682	511.33	528.542	471.11	623.021	615.887	580.519	600.844	434.399	444.634	645.81	703.459	873.26	582.36	637.689	869.08	818.722
1749	6906964	adhesionregulatingmolecule1	Adrm1	Adrm1	544.087	599.696	558.569	609.786	544.731	556.778	566.489	559.312	556.543	596.177	642.527	552.225	473.056	536.461	451.981	569.228	482.549	536.529
1750	6823742	2-hydroxyacyl-CoAlyase1	Hacl1	Hacl1	147.665	142.881	153.875	141.76	168.495	163.394	177.222	154.772	129.489	134.831	133.061	137.741	139.292	117.482	126.903	102.856	117.207	103.857
1751	6856689	twistedgastrulationhomolog1(Drosophila)	Twsg1	Twsg1	130.107	109.979	126.599	115.637	130.355	130.906	130.941	119.308	139.697	119.224	122.271	126.043	125.036	94.9133	116.757	105.821	107.877	99.4328
1752	6929628	solutecarrierfamily35,memberF6|microRNA5625	Slc35f6|Mir5625	Slc35f6	148.561	165.441	166.511	165.912	183.543	175.374	159.267	158.708	141.223	158.948	153.328	148.125	153.376	125.504	133.491	142.431	127.657	122.278
1753	7015530	dyneinlightchainTctex-type3	Dynlt3	Dynlt3	344.587	349.86	355.288	319.213	344.41	347.304	340.154	334.319	346.18	325.372	349.598	384.895	334.239	281.566	344.805	289.251	307.907	275.312
1754	6991112	protease,serine35	Prss35	Prss35	33.6416	34.8734	31.5452	33.7647	31.7381	36.9808	35.3634	32.9873	29.8985	33.3269	39.041	36.2127	34.5178	40.4659	38.3887	43.2552	43.1932	41.5127
1755	6951783	proteinphosphatase1,regulatory(inhibitor)subunit3A	Ppp1r3a	Ppp1r3a	2468.09	2631.65	2515.18	2486.67	2647.79	2445.31	2689.63	2367.31	2193.27	2380.41	2353.46	2702.4	2285.76	1863.7	2510.58	1513.64	1934.41	1649.53
1756	6788314	PDZandLIMdomain4	Pdlim4	Pdlim4	67.7542	69.8541	69.4327	63.9145	63.8582	68.2434	70.2869	67.5477	57.2087	68.5984	66.0983	70.6967	72.2613	90.9228	70.8159	92.0713	73.988	73.96
1757	6899622	seleniumbindingprotein1	Selenbp1	Selenbp1	160.499	134.738	151.827	122.717	144.926	126.809	144.791	118.218	113.158	125.408	127.238	127.454	103.923	104.871	125.1	104.185	91.8083	97.1784
1758	6881191	vacuolarproteinsorting16(yeast)	Vps16	Vps16	148.664	150.397	149.951	153.614	160.034	157.888	161.735	151.085	147.588	137.147	154.083	145.814	148.842	138.24	134.797	137.37	132.264	131.416
1759	6854453	Rab40C,memberRASoncogenefamily	Rab40c	Rab40c	114.256	114.974	127.88	103.586	118.866	126.264	126.377	115.319	129.063	112.339	114.495	107.351	113.368	101.044	109.617	91.0403	94.1582	97.8765
1760	6811694	hemochromatosis	Hfe	Hfe	204.815	255.21	276.356	234.453	271.699	270.801	288.11	240.772	252.35	237.505	229.349	251.17	223.977	189.563	229.465	180.052	215.056	204.612
1761	6877990	cytochromebreductase1	Cybrd1	Cybrd1	67.8705	59.7786	68.97	64.8116	57.8282	65.6017	62.2936	57.4169	66.6929	76.1787	74.977	70.969	75.9147	91.7955	70.6883	93.1257	79.1189	82.3179
1762	6985341	DEAD(Asp-Glu-Ala-Asp)boxpolypeptide19b	Ddx19b	Ddx19b	210.409	191.307	226.682	145.393	221.402	161.246	153.83	197.965	219.219	203.935	160.535	189.489	189.557	288.973	295.101	255.581	254.739	249.9
1763	6850637	alanyl-tRNAsynthetase2,mitochondrial(putative)	Aars2	Aars2	119.137	125.141	115.792	114.059	113.135	122.316	116.549	113.138	115.546	124.595	119.277	115.264	131.373	130.379	113.942	144.666	132.87	129.224
1764	6845382	familywithsequencesimilarity162,memberA	Fam162a	Fam162a	444.441	426.133	405.204	334.568	378.787	386.147	394.66	383.901	349.057	378.685	436.447	399.877	480.47	481.209	443.631	420.601	430.993	466.239
1765	6934905	BcellCLL/lymphoma7B	Bcl7b	Bcl7b	314.19	339.554	311.142	311.576	318.06	348.323	302.526	338.101	271.726	329.692	334.341	305.189	269.029	255.744	255.008	310.444	256.103	289.502
1766	6938710	smallintegralmembraneprotein14	Smim14	Smim14	496.111	541.179	520.42	531.307	649.397	598.829	551.149	541.042	482.657	490.34	522.189	489.301	444.78	447.14	456.588	450.111	430.785	467.303
1767	6799849	Bcellreceptorassociatedprotein29	Bcap29	Bcap29	433.783	421.951	401.726	399.276	454.763	397.838	503.015	452.558	408.655	401.797	365.803	459.204	340.449	258.896	421.89	256.632	384.295	346.845
1768	6934938	P450(cytochrome)oxidoreductase	Por	Por	181.374	184.647	214.503	180.479	191.824	174.808	183.976	171.086	172.478	183.612	184.006	183.525	163.638	157.571	169.608	147.455	139.904	173.217
1769	6785558	meteorin,glialcelldifferentiationregulator-like	Metrnl	Metrnl	69.3397	70.9619	64.1714	72.7788	76.7467	73.7199	65.6324	60.7231	79.2337	73.4953	77.4686	75.2735	77.6018	88.8714	76.7369	82.8141	90.6149	86.0432
1770	6995800	cholinergicreceptor,nicotinic,betapolypeptide4	Chrnb4	Chrnb4	47.8828	47.9642	41.5511	42.8664	40.7469	44.5867	45.1698	46.9904	47.9264	44.2118	52.7998	46.1549	51.4208	63.4793	51.1704	70.4368	54.029	51.4569
1771	6808363	RIKENcDNA2210408I21gene	2210408I21Rik	2210408I21Rik	60.5294	65.6957	60.5979	64.8449	71.2708	66.1922	70.6443	63.5309	66.6435	59.5375	60.9542	69.9227	71.1451	50.9949	53.1688	36.3	50.2029	42.2483
1772	6967088	tumorsusceptibilitygene101	Tsg101	Tsg101	297.589	326.233	325.105	315.101	363.308	347.312	350.551	336.283	319.628	303.537	276.612	347.927	285.479	268.181	287.547	269.602	298.823	275.037
1773	7010183	monoamineoxidaseA	Maoa	Maoa	99.9408	110.94	120.727	99.6293	133.666	113.034	143.82	115.383	101.715	105.397	85.6774	106.122	85.7246	76.553	88.6525	83.6341	95.0363	83.5394
1774	6757449	collagen,typeXIX,alpha1|tubulin,beta4BclassIVB,pseudogene2	Col19a1|Tubb4b-ps2	Col19a1	51.5246	49.2865	49.2369	46.8523	44.2279	48.1826	47.8055	46.7707	47.063	52.6145	51.2382	45.6404	51.4647	53.2126	51.2217	56.8321	60.3232	52.3504
1775	6838032	YY1associatedfactor2	Yaf2	Yaf2	152.193	161.165	197.955	183.278	162.804	178.838	154.609	198.765	179.439	150.934	162.858	169.436	154.075	151.699	137.692	144.501	135.058	130.253
1776	6929632	centromereproteinA	Cenpa	Cenpa	57.6508	63.0623	60.1181	61.3295	55.4819	54.5196	52.1381	56.0244	62.966	63.034	63.9467	53.9897	63.3157	68.6377	67.6317	75.8889	66.7096	62.493
1777	6834865	ribosomalproteinL30	Rpl30	Rpl30	2715.07	2812.3	2576.38	2697.6	2957.25	2742.83	2671.97	2564.33	2749.49	2420.17	2600.98	3021.27	2145.68	2327.99	2198.08	2190.87	2486.31	2665.66
1778	6929710	solutecarrierfamily4(anionexchanger),member1,adaptorprotein	Slc4a1ap	Slc4a1ap	122.256	128.589	130.863	133.611	149.221	133.363	139.506	133.707	137.483	127.107	125.208	138.13	127.829	115.603	129.4	112.271	117.828	115.419
1779	6785299	synaptogyrin2	Syngr2	Syngr2	1687.18	1970.77	1858.25	2028.88	2146.65	2141.97	2151.76	2187.17	1836.71	1922.11	1906.83	1878.67	1878.09	1646.78	1721.91	1493.8	1650.6	1775.37
1780	7015425	histonedeacetylase6	Hdac6	Hdac6	95.8689	100.521	105.175	102.591	109.919	110.572	110.018	106.698	99.4822	96.6129	107.883	97.2895	96.2076	97.8182	95.4918	91.6492	88.088	90.8844
1781	6919017	ribosomalproteinL22	Rpl22	Rpl22	405.022	429.687	376.861	382.294	382.452	391.1	411.627	385.275	387.016	308.103	384.537	380.251	331.683	338.182	356.577	210.922	269.506	271.819
1782	6949160				190.938	194.519	204.815	182.961	179.457	190.707	190.719	185.455	187.687	184.64	175.308	191.816	179.427	179.976	177.39	160.746	150.271	157.7
1783	6781526	familywithsequencesimilarity83,memberG	Fam83g	Fam83g	50.5208	60.9142	53.4171	66.7942	53.5669	51.2037	52.3898	51.6991	52.338	50.1127	53.7644	59.5622	45.1505	47.9954	42.5824	49.4556	45.2478	44.8341
1784	6806997				252.923	227.022	217.026	239.519	231.205	244.806	251.611	224.823	222.66	233.385	230.845	238.108	210.08	221.841	222.457	194.212	216.991	182.532
1785	6855123	discoidindomainreceptorfamily,member1	Ddr1	Ddr1	127.587	134.711	144.165	147.941	141.95	140.697	139.843	139.055	136.449	139.216	140.934	132.852	122.085	138.051	117.396	130.099	124.95	127.138
1786	6760490	RIKENcDNAA730008H23gene|Hollidayjunctionrecognitionprotein|RIKENcDNA6430706D22gene	A730008H23Rik|Hjurp|6430706D22Rik	A730008H23Rik	122.225	134.467	135.98	121.084	119.657	111.457	119.289	124.587	135.925	139.704	137.637	128.798	136.323	161.28	135.48	158.257	163.157	151.666
1787	6962876	glycerophosphodiesterphosphodiesterasedomaincontaining5	Gdpd5	Gdpd5	108.425	113.615	103.027	115.887	113.365	127.36	110.194	115.488	98.4948	96.2691	108.818	109.106	93.2637	99.4777	87.1437	102.944	86.3293	87.4796
1788	6772231	peroxisomalbiogenesisfactor3	Pex3	Pex3	146.146	167.748	194.957	169.944	208.585	177.989	205.633	185.336	167.891	148.826	169.07	168.463	165.647	125.437	166.789	108.846	122.326	115.021
1789	6985929	snailfamilyzincfinger3	Snai3	Snai3	109.98	126.854	128.809	117.515	126.265	130.726	118.49	133.19	117.287	144.279	115.588	122.392	99.9601	128.049	98.4106	112.217	100.622	95.0434
1790	6925880	transmembraneprotein222	Tmem222	Tmem222	217.563	228.674	226.909	219.015	212.457	231.399	226.639	235.273	208.884	222.01	219.449	197.344	190.921	209.509	216.773	191.556	177.894	177.247
1791	6964286	zincfingerprotein553	Zfp553	Zfp553	93.1366	89.4408	115.906	98.2824	103.105	106.263	113.772	89.309	80.869	96.35	95.5349	88.8582	90.1244	75.6705	80.6208	74.9561	73.3318	73.8613
1792	6808876	single-strandedDNAbindingprotein2|predictedgene,35445|predictedgene,41016	Ssbp2|Gm35445|Gm41016	Ssbp2	219.136	216.135	227.527	224.195	263.082	247.283	220.374	240.154	205.75	211.766	231.894	249.296	212.379	198.033	217.92	180.347	179.917	164.394
1793	6840507	discs,largehomolog1(Drosophila)	Dlg1	Dlg1	540.485	524.654	522.262	498.152	488.212	478.392	497.643	503.677	513.997	516.636	441.207	539.905	482.813	469.976	471.396	415.298	414.933	405.665
1794	6850701	cysteine-richprotein3	Crip3	Crip3	59.1228	56.7951	75.4018	56.5145	57.8713	65.092	61.7969	62.3025	57.9777	54.5741	60.1155	61.1752	50.0407	49.2277	53.7622	54.7008	51.5959	51.1067
1795	6818064	nuclearreceptorcoactivator4	Ncoa4	Ncoa4	433.711	472.338	507.261	467.989	606.279	494.339	571.597	477.594	441.011	438.416	454.094	487.502	456.404	334.933	430.01	338.657	397.797	360.425
1796	6818051	UDP-N-acetyl-alpha-D-galactosamine:polypeptideN-acetylgalactosaminyltransferase15	Galnt15	Galnt15	235.267	269.384	250.29	172.677	214.243	202	251.396	212.571	240.432	203.177	239.357	220.922	138.019	165.165	138.132	156.003	214.553	218.368
1797	6996018	neogenin	Neo1	Neo1	458.755	442.497	493.778	487.217	485.501	462.448	488.358	498.858	467.929	436.704	444.946	508.099	461.522	414.334	445.237	414.079	406.945	345.735
1798	6880718	sulfidequinonereductase-like(yeast)	Sqrdl	Sqrdl	186.638	165.134	176.271	143.999	165.78	187.142	169.666	182.964	147.811	156.715	168.492	156.55	156.605	136.803	150.634	136.924	119.515	121.923
1799	6796500	regulatorofG-proteinsignaling6	Rgs6	Rgs6	44.4454	44.003	43.7335	44.3114	39.4985	42.7541	42.712	39.7328	43.8346	44.4657	45.9239	42.4885	41.8124	48.9067	50.4232	49.6581	47.6747	49.679
1800	6774264	DNA-damage-inducibletranscript4	Ddit4	Ddit4	139.264	105.122	126.327	100.442	99.1711	109.655	120.677	128.34	101.725	109.201	128.558	126.365	142.739	230.206	129.772	158.697	134.462	193.014
1801	6949211	makorin,ringfingerprotein,2	Mkrn2	Mkrn2	693.266	700.768	722.463	674.541	728.03	767.912	672.178	667.639	660.368	671.881	686.803	687.921	633.855	681.528	618.466	592.995	627.857	607.677
1802	7010355	tissueinhibitorofmetalloproteinase1	Timp1	Timp1	33.0682	32.6269	34.5013	34.3399	33.6446	33.5427	34.8854	32.8887	43.9383	36.2812	31.8233	34.3978	49.0775	44.8903	42.8003	42.2655	36.4946	38.4824
1803	6966494	nudix(nucleosidediphosphatelinkedmoietyX)-typemotif19	Nudt19	Nudt19	299.243	323.255	337.142	314.071	386.533	343.843	336.222	309.653	301.883	314.152	319.426	338.598	293.41	279.376	308.051	254.371	286.602	251.83
1804	6936575	N-acylphosphatidylethanolaminephospholipaseD	Napepld	Napepld	122.704	120.529	123.642	136.486	139.352	120.658	122.677	134.203	117.744	113.361	112.994	127.855	105.732	114.621	116.351	106.304	100.73	99.9471
1805	6790621	musashiRNA-bindingprotein2	Msi2	Msi2	844.473	863.6	877.17	868.205	888.585	945.491	845.433	863.618	898.333	872.192	869.047	867.301	819.402	829.697	840.855	840.527	817.961	815.015
1806	6947985	histonedeacetylase11	Hdac11	Hdac11	111.465	101.405	113.901	111.074	114.571	114.964	107.575	127.239	107.174	106.962	112.744	110.637	100.663	100.808	106.708	104.864	100.201	93.7591
1807	6769012	thrombospondintypelamininGdomainandEARrepeats|predictedgene,36176	Tspear|Gm36176	Tspear	36.3361	34.4855	33.5817	33.1563	33.7804	37.3505	33.5712	34.944	35.5006	34.617	37.2011	34.0144	35.8672	42.6818	35.7401	44.3064	37.8306	40.3237
1808	6940330	heterogeneousnuclearribonucleoproteinD|predictedgene,42127	Hnrnpd|Gm42127	Hnrnpd	308.964	330.674	322.763	310.107	313.167	283.375	316.02	314.153	331.749	304.54	273.834	330.546	265.689	289.499	299.166	290.558	252.257	251.859
1809	6829598	syndecan2|predictedgene,32618	Sdc2|Gm32618	Sdc2	123.731	122.096	118.226	94.5025	118.01	115.705	122.423	109.806	128.335	124.458	117.812	111.256	161.693	115.045	135.836	146.379	157.034	146.164
1810	6819957	potassiumchanneltetramerisationdomaincontaining9	Kctd9	Kctd9	536.802	477.362	530.147	487.129	555.578	522.413	520.728	532.32	484.33	470.453	456.219	523.144	461.637	421.462	512.161	352.704	395.048	351.246
1811	6892145	zincfinger,CCHCdomaincontaining3	Zcchc3	Zcchc3	99.3671	97.1988	95.979	119.496	97.8811	97.4075	112.59	103.467	91.1165	94.4273	106.143	93.1725	104.043	116.329	108.297	140.962	120.902	128.18
1812	6864466	erythrocytemembraneproteinband4.1like4a	Epb41l4a	Epb41l4a	53.0895	51.821	50.7483	49.0237	50.0332	46.373	47.3514	52.4958	49.0344	51.0828	47.7512	52.6088	59.771	61.8022	50.0498	63.3446	56.7345	51.0812
1813	6767613	popeyedomaincontaining3	Popdc3	Popdc3	415.477	432.449	471.631	525.538	584.955	539.771	518.314	575.003	503.427	453.681	412.265	450.019	417.446	372.282	441.08	357.41	364.234	391.47
1814	6975307	store-operatedcalciumentry-associatedregulatoryfactor	Saraf	Saraf	1036.31	941.522	954.06	824.059	960.515	1032.43	1049.45	995.246	886.448	894.984	961.632	864.405	907.664	847.002	829.829	738.362	779.286	783.436
1815	6979123	exosomecomponent6|alanyl-tRNAsynthetase	Exosc6|Aars	Exosc6	659.511	569.449	623.824	614.576	670.503	684.862	585.851	619.414	561.486	581.154	587.527	585.093	564.136	534.495	567.901	498.601	503.445	512.664
1816	6980965	inhibitorofkappaBkinasebeta	Ikbkb	Ikbkb	138.325	138.542	139.594	131.532	137.847	132.062	132.791	136.625	140.505	139.496	138.939	131.12	141.299	143.239	140.068	146.194	155.412	166.53
1817	6902519	zincfinger,ZZdomaincontaining3	Zzz3	Zzz3	207.615	207.965	222.794	229.401	245.378	225.417	211.812	231.686	242.266	217.527	205.251	231.057	218.21	200.564	204.711	190.117	185.296	164.152
1818	6861774	RNA(guanine-7-)methyltransferase	Rnmt	Rnmt	129.3	131.886	144.533	125.219	155.299	141.79	157.441	132.035	129.465	131.365	117.51	147.717	123.075	102.928	135.537	92.4286	111.591	92.4735
1819	6751442	ArfGAPwithGTPasedomain,ankyrinrepeatandPHdomain1	Agap1	Agap1	160.08	144.77	156.853	158.148	151.269	153.258	154.852	158.392	151.786	156.816	148.824	150.949	158.908	181.535	148.92	178.785	171.943	179.788
1820	6759775	cyclinPas1/PHO80domaincontaining1|solutecarrierfamily23(nucleobasetransporters),member3	Cnppd1|Slc23a3	Cnppd1	164.578	156.751	169.663	175.018	173.962	176.378	179.936	174.818	164.647	148.798	135.237	150.355	134.006	132.017	139.064	105.653	124.625	155.756
1821	6805158	engulfmentandcellmotility1	Elmo1	Elmo1	85.5935	77.9498	94.0333	72.0654	84.675	72.6788	75.0656	80.3708	92.1832	84.4099	71.863	78.9664	94.1913	92.1168	89.432	87.4409	101.61	107.35
1822	6992328	nicolin1	Nicn1	Nicn1	266.343	263.034	313.335	253.016	317.224	272.218	302.246	270.612	220.005	247.828	270.744	261.019	237.616	215.949	226.828	225.911	221.053	195.653
1823	6886355	glycosyltransferase-likedomaincontaining1|predictedgene,39807	Gtdc1|Gm39807	Gtdc1	269.523	287.858	300.987	305.762	345.522	329.058	304.336	283.542	279.163	258.559	262.454	307.091	276.879	244.648	247.408	190.208	239.393	190.743
1824	6882412	predictedgene14494[Source:MGISymbol;Acc:MGI:3704210]	Gm14494	Gm14494	338.74	345.845	341.291	343.475	370.466	365.205	399.089	368.421	321.878	266.99	328.22	394.361	275.202	259.845	334.919	218.122	275.646	289.871
1825	6771954	protein-L-isoaspartate(D-aspartate)O-methyltransferase1|cDNAsequenceBC020402	Pcmt1|BC020402	Pcmt1	992.003	1064.89	1032.47	1032.25	1164.17	1194.13	1181.23	1062.89	1012.04	1032.1	1075.66	1052.17	994.651	841.763	1016.57	812.888	985.586	932.327
1826	6994710	transforminggrowthfactorbetaregulatedgene1	Tbrg1	Tbrg1	355.797	371.319	350.227	350.025	414.51	384.75	416.578	392.072	326.751	344.268	362.656	369.889	345.464	313.65	325.475	306.398	332.729	319.276
1827	6752571	coiled-coildomaincontaining93	Ccdc93	Ccdc93	74.9556	76.9295	74.8695	77.5515	78.5696	80.6098	75.7114	82.9655	79.5652	77.4281	75.3484	80.4583	84.0562	85.8641	80.7473	86.8335	83.1551	80.387
1828	6877924	Bardet-Biedlsyndrome5(human)	Bbs5	Bbs5	67.269	60.0138	72.0256	62.9527	71.7018	64.1296	60.3435	63.6459	63.2774	64.8372	62.0096	69.3949	59.2603	54.9542	57.9979	53.7366	61.5917	56.5052
1829	6767270	TRAF3interactingprotein2|predictedgene,40627	Traf3ip2|Gm40627	Traf3ip2	69.4309	79.736	75.8798	80.0588	72.2615	77.9785	73.2225	82.5758	78.4521	80.3289	82.7812	80.0382	88.1534	88.7141	84.8739	96.9493	81.3432	88.1075
1830	6919885	OTUdomaincontaining6B	Otud6b	Otud6b	1205.75	1267.86	1326.56	1294.78	1537.15	1448.75	1374.27	1321.18	1277.26	1316	1408.75	1373.31	1212.76	956.006	1277.75	1016.97	1270.28	1136.24
1831	6770952	bestrophin3	Best3	Best3	133.955	144.271	158.495	135.707	148.21	142.385	141.651	150.147	146.073	154.437	129.942	139.117	182.772	145.326	147.787	187.29	175.669	164.233
1832	6892973	zincfingerprotein335	Zfp335	Zfp335	106.501	111.918	110.248	120.312	113	119.507	111.101	115.841	115.437	115.949	118.881	109.556	124.91	128.263	112.534	142.464	123.874	130.34
1833	7020641	synapseassociatedprotein1	Syap1	Syap1	316.567	319.623	345.341	301.08	361.488	336.568	361.805	309.869	318.936	291.938	286.623	318.29	285.799	220.729	312.763	199.236	277.528	236.916
1834	6965967	branchedchainketoaciddehydrogenaseE1,alphapolypeptide	Bckdha	Bckdha	1194.9	1134.67	1148.87	914.04	1064.59	1072.77	1123.81	987.375	995.308	1027.32	1046.04	940.598	976.345	859.67	957.84	855.631	729.074	822.351
1835	6786659	AHA1,activatorofheatshockproteinATPase2	Ahsa2	Ahsa2	164.81	167.838	164.489	168.501	170.315	167.624	174.297	184.596	165.699	171.962	149.534	169.978	239.242	170.05	200.936	171.231	212.77	204.848
1836	6896835	RIKENcDNA4932438A13gene	4932438A13Rik	4932438A13Rik	249.853	239.417	248.605	235.787	242.517	249.387	244.493	253.384	241.788	224.45	195.568	239.923	223.537	194.702	230.787	188.48	185.881	173.519
1837	6959452	sirtuin2	Sirt2	Sirt2	648.537	705.977	684.51	703.812	727.739	722.147	676.838	716.749	696.468	672.271	688.94	688.238	646.451	658.647	597.249	686.371	617.054	644.181
1838	6916263	Fas-associatedfactor1	Faf1	Faf1	464.199	454.35	535.294	528.273	545.688	492.58	564.406	516.935	491.884	477.136	419.301	511.728	454.339	397.782	465.469	352.489	431.674	405.981
1839	6838337	histonedeacetylase7	Hdac7	Hdac7	153.483	144.782	147.4	154.983	140.652	145.623	136.943	151.704	150.171	158.359	163.141	150.58	154.965	186.621	155.235	187.815	165.554	178.791
1840	6795779	kelchdomaincontaining1	Klhdc1	Klhdc1	210.007	229.119	222.879	194.158	245.807	239.194	250.53	222.256	236.818	214.792	179.058	237.409	196.233	170.638	224.355	157.196	176.807	143.219
1841	6784317	glucose6phosphatase,catalytic,3	G6pc3	G6pc3	348.059	346.304	374.72	366.755	382.41	422.899	406.559	385.508	326.132	300.498	318.258	343.235	340.448	311.698	265.091	240.821	280.232	269.428
1842	6848087	Downsyndromecriticalregiongene3	Dscr3	Dscr3	175.099	190.585	184.009	190.561	241.52	218.549	192.629	199.209	160.436	155.88	164.659	180.654	158.763	128.284	160.34	120.669	152.346	132.888
1843	6885879	solutecarrierfamily25(mitochondrialcarrier,phosphatecarrier),member25	Slc25a25	Slc25a25	118.205	251.305	132.84	129.11	134.798	143.607	117.188	136.769	173.753	229.304	168.577	129.764	384.699	255.918	183.626	334.867	212.475	214.912
1844	6825216	karyopherin(importin)alpha3	Kpna3	Kpna3	950.745	994.453	1081.71	1090.33	1149.02	1046.02	1169.99	1129.85	980.418	954.815	900.73	1115.38	982.876	756.221	1004.99	711.425	860.653	813.942
1845	6791915	sodiumchannel,voltage-gated,typeIV,alpha	Scn4a	Scn4a	2353.39	2405.65	2491.34	2289.67	2281.96	2508.57	2358.66	2254.4	2361.33	2412.12	2273.06	2279.29	2278.86	2252.07	2150.77	2169.38	2031.94	1928.67
1846	6957261	Trp53inducedglycolysisrepulatoryphosphatase	Tigar	Tigar	695.357	854.462	729.621	755.692	776.313	911.051	869.389	713.957	678.157	761.956	823.019	741.234	769.187	593.461	709.837	562.425	530.725	546.507
1847	6825443	epoxidehydrolase2,cytoplasmic	Ephx2	Ephx2	274.346	218.144	289.287	217.9	309.313	237.604	265.218	233.728	251.846	214.601	233.716	253.435	191.788	184.724	242.513	192.356	186.327	175.82
1848	6958269	inositol1,4,5-triphosphatereceptor2	Itpr2	Itpr2	109.514	112.678	120.814	110.993	111.892	105.375	110.026	114.572	120.584	120.794	113.847	116.278	117.044	138.328	121.674	122.212	131.078	137.415
1849	6903549	glycogenin	Gyg	Gyg	1751.97	1903.41	1648.78	1773.42	1764.3	1800.71	2013.59	1850.89	1743.24	1546.22	1674.93	1900.29	1547.36	1579.51	1802.58	1481.65	1354.98	1444.13
1850	6973686	patatin-likephospholipasedomaincontaining6	Pnpla6	Pnpla6	98.7508	93.7507	99.4576	98.0313	96.9193	95.9397	98.1412	95.334	98.0327	103.362	103.266	96.8748	100.56	104.478	101.428	105.807	113.002	108.921
1851	6995691	DEAD(Asp-Glu-Ala-Asp)boxpolypeptide10	Ddx10	Ddx10	107.379	101.037	118.653	97.932	112.784	98.4441	96.7922	117.676	100.715	104.606	93.7133	119.622	100.482	91.6676	92.3682	78.0932	90.9121	80.5392
1852	6780842	olfactoryreceptor54	Olfr54	Olfr54	35.5675	28.4572	28.8163	24.602	32.3992	32.3055	26.0184	27.0561	30.0165	45.6258	32.993	26.5049	42.5082	38.8171	33.9985	46.4792	42.7544	43.1922
1853	6933252	epoxidehydrolase4	Ephx4	Ephx4	26.6501	27.6549	26.7921	25.2425	27.3859	27.1166	25.7017	27.3013	26.5188	26.7365	28.0216	27.9989	27.5876	33.2066	30.0596	28.8999	28.558	28.6475
1854	6927298	vonWillebrandfactorAdomaincontaining1	Vwa1	Vwa1	166.926	164.091	157.313	151.235	163.878	181.458	175.394	153.351	140.318	150.519	147.651	144.554	155.745	105.462	116.789	140.633	123.583	122.607
1855	6820534	vonWillebrandfactorAdomaincontaining8	Vwa8	Vwa8	621.661	622.001	753.905	599.425	694.411	668.538	682.985	650.475	673.664	643.11	639.561	638.351	641.651	568.483	602.67	576.182	577.39	523.486
1856	7013881	heterogeneousnuclearribonucleoproteinH2	Hnrnph2	Hnrnph2	212.572	212.45	188.369	194.261	206.819	211.847	219.972	201.992	214.149	163.389	206.352	209.36	190.664	162.783	197.429	159.446	155.162	163.537
1857	7011996	emerin	Emd	Emd	150.063	161.219	161.478	166.936	189.854	180.776	180.909	175.289	162.571	155.963	153.22	170.789	162.136	151.762	146.602	131.147	132.483	141.888
1858	6999631	RIKENcDNA1110059G10gene	1110059G10Rik	1110059G10Rik	88.9849	89.4653	95.6059	88.9619	117.733	106.143	99.0038	89.6265	86.7142	93.3543	98.2323	111.288	91.352	75.1025	81.9544	85.1858	62.3003	74.6766
1859	7014558	structuralmaintenanceofchromosomes1A	Smc1a	Smc1a	138.149	130.922	124.474	110.547	115.586	115.228	124.003	122.117	138.981	129.686	128.104	132.016	140.135	151.278	141.241	139.78	148.4	142.998
1860	6849317	heparansulfate(glucosamine)3-O-sulfotransferase6	Hs3st6	Hs3st6	78.2813	85.2644	73.8853	80.1662	65.5086	74.7477	73.0893	70.0863	69.3526	75.5328	85.4668	88.8167	82.9295	97.9695	91.6839	100.393	85.9193	86.2096
1861	6754666	kinesin-associatedprotein3	Kifap3	Kifap3	243.284	262.34	261.093	247.205	270.819	251.324	289.715	254.992	247.662	239.88	214.024	261.237	249.135	182.627	250.305	169.19	195.297	182.118
1862	6904979	SETdomaincontaining(lysinemethyltransferase)7	Setd7	Setd7	995.686	1117.7	1152.06	966.53	869.831	1100.15	1063.68	1092.48	1043.61	1133.46	1041.24	1063.72	1385.47	1265.69	1080.72	1221.47	1259.76	1250.78
1863	6892747	proteintyrosinephosphatase,receptortype,T	Ptprt	Ptprt	42.755	39.3481	38.9652	39.493	35.7554	40.1629	39.2786	39.3251	39.8525	40.8987	42.3507	43.1036	42.1789	49.5484	43.9305	50.5372	42.8162	44.6648
1864	6790367	zincfinger,HITtype3	Znhit3	Znhit3	201.508	208.364	206.576	191.563	239.773	203.624	208.238	176.94	192.915	190.154	211.291	206.644	180.164	164.432	189.562	137.686	182.697	142.996
1865	6867860	RAS,guanylreleasingprotein2	Rasgrp2	Rasgrp2	72.964	69.6469	65.7118	65.6959	66.2409	67.8735	68.126	66.4013	71.7161	70.8444	68.2692	66.7251	68.4828	92.4702	68.0703	87.1262	78.7174	85.546
1866	7017607	hostcellfactorC1	Hcfc1	Hcfc1	316.527	326.168	329.958	336.962	344.926	330.181	322.947	323.171	331.227	334.147	325.178	332.186	333.328	300.921	313.484	292.129	313.492	303.841
1867	6844567	diacylglycerolkinase,gamma	Dgkg	Dgkg	50.3179	51.6795	47.5773	49.0671	44.5874	47.4579	46.4401	51.6801	50.3092	49.0654	47.6653	50.742	51.1329	61.3736	51.0894	55.6298	53.0945	65.6799
1868	6965272	mitochondrialribosomalproteinL23	Mrpl23	Mrpl23	1025.48	1080.21	1029.95	1026.54	1239.56	1152.57	1173.64	979.614	965.626	884.338	1150.21	1056.29	877.511	829.603	939.999	859.763	885.194	930.587
1869	6987288	zincfingerprotein317	Zfp317	Zfp317	227.362	234.191	244.855	239.835	275.368	244.29	262.045	233.049	239.178	233.753	232.455	235.561	235.404	192.676	227.607	199.603	220.438	185.845
1870	6956912	adiponectinreceptor2	Adipor2	Adipor2	834.004	814.795	821.642	790.787	875.285	838.724	865.982	830.182	826.199	797.026	757.462	797.196	763.775	729.653	763.163	688.093	811.001	726.179
1871	6923411	junproto-oncogene	Jun	Jun	423.107	490.39	373.23	393.981	435.245	379.366	358.275	409.734	434.413	407.327	453.422	362.418	355.891	377.41	329.788	304.671	339.529	344.66
1872	6835634	eukaryotictranslationinitiationfactor3,subunitH	Eif3h	Eif3h	1429.47	1488.6	1461.61	1457.21	1632.28	1485.61	1462.14	1457.88	1403.28	1276.81	1421.74	1505.12	1344.83	1286.52	1385.17	1290.65	1238.63	1170.31
1873	6779714	coiledcoildomaincontaining88A	Ccdc88a	Ccdc88a	28.0916	28.0047	29.9839	27.9485	29.6646	27.4018	28.179	28.7468	28.8864	29.0403	27.377	29.4109	30.9094	34.5614	30.1219	29.3325	29.6129	31.3657
1874	6945547	ribosomalproteinL30,pseudogene1	Rpl30-ps1	Rpl30-ps1	3096.8	3220.02	3309.13	3519.25	3359.74	3124.36	3417.71	2896.19	2781.55	2760.37	3387.41	3391.26	2403.36	2898.3	2629.75	2577.89	2966.81	2563.53
1875	6844558	etsvariant5	Etv5	Etv5	118.366	120.769	120.269	107.863	107.311	118.069	120.145	115.291	120.802	118.6	118.386	124.185	126.681	125.709	126.101	125.202	133.703	131.452
1876	6946009	leucinerichrepeatcontaining61	Lrrc61	Lrrc61	126.238	172.322	145.551	157.467	148.781	156.982	151.927	153.938	121.174	130.274	154.474	157.294	122.64	111.691	119.488	112.375	103.859	143.647
1877	6882057	GDNF-induciblezincfingerprotein1	Gzf1	Gzf1	232.112	194.255	211.744	199.811	218.643	201.691	232.127	207.206	210.727	210.179	182.597	214.956	196.918	177.287	207.785	172.244	150.266	168.386
1878	6757432	succinatedehydrogenasecomplexassemblyfactor4	Sdhaf4	Sdhaf4	109.803	122.702	116.725	84.6759	106.224	95.5093	119.805	97.8619	102.038	98.0478	103.29	106.171	92.422	81.1905	84.9277	79.3551	85.5817	98.428
1879	6842933	ubiquitinspecificpeptidase16	Usp16	Usp16	347.051	366.945	355.591	378.202	404.576	373.012	385.367	382.788	349.843	339.073	324.447	420.16	347.991	315.73	343.276	280.978	317.601	300.273
1880	6887902	mitochondrialribosomalproteinL23|mitichondrialribosomalproteinL23,pseudogene1	Mrpl23|Mrpl23-ps1	Mrpl23	1390.48	1542.33	1376.19	1443.19	1753.07	1632.65	1543.9	1371.65	1311.95	1299.84	1493.55	1476.13	1104.7	1062.53	1309.5	1209.45	1278.42	1303.42
1881	6836983	eukaryotictranslationinitiationfactor3,subunitD	Eif3d	Eif3d	383.366	383.469	393.712	393.644	425.941	397.422	401.723	412.833	384.866	365.315	402.603	375.188	409.31	340.106	368.13	316.115	319.133	323.118
1882	6777919	phosphatidylinositol-5-phosphate4-kinase,typeII,gamma	Pip4k2c	Pip4k2c	142.713	115.379	138.498	119.102	145.021	137.247	127.117	145.15	137.315	125.332	122.116	119.982	116.215	112.475	126.029	107.64	99.1243	103.322
1883	6775466	nuclearfactorI/C	Nfic	Nfic	843.745	830.324	903.838	823.926	808.369	800.407	759.116	823.61	855.608	908.995	849.884	819.308	895.105	1192.24	828.432	982.481	960.641	997.526
1884	6819258	interferonregulatoryfactor9	Irf9	Irf9	90.986	81.7658	86.9926	76.0726	87.036	90.0576	91.2244	91.2072	86.243	86.7537	92.9151	92.8829	101.938	115.948	100.4	92.635	94.159	123.99
1885	6885532	bromodomaincontaining3	Brd3	Brd3	137.184	142.548	135.463	129.559	134.965	138.964	134.691	138.673	137.634	133.201	141.153	143.487	150.833	155.543	138.287	162.045	139.709	150.967
1886	6782457	myosinIC	Myo1c	Myo1c	340.155	339.061	394.767	343.696	353.041	336.852	344.393	349.092	362.901	376.54	368.107	346.838	429.996	371.648	370.221	373.043	434.631	439.961
1887	6849364	tryptasebeta2	Tpsb2	Tpsb2	36.7045	38.2631	34.9901	36.8593	28.8941	37.5683	33.5464	36.3802	32.5753	36.317	35.4356	38.8074	37.5122	42.3985	39.5159	44.2626	43.0065	39.1883
1888	6867363	suppressorofcytokinesignaling6|predictedgene,41799	Socs6|Gm41799	Socs6	560.792	644.442	612.413	726.864	726.787	698.616	636.885	648.593	658.052	653.459	646.723	692.753	664.906	584.037	551.268	512.37	549.098	549.773
1889	6963624	inscuteablehomolog(Drosophila)	Insc	Insc	50.8227	53.7004	49.4159	52.8806	50.934	50.5667	50.69	47.2998	53.0866	52.6726	58.9386	47.4342	54.5022	61.5149	62.3816	62.8895	50.8473	60.8277
1890	6906652	Fcreceptor-likeS,scavengerreceptor	Fcrls	Fcrls	59.5366	59.3886	49.8589	54.4109	54.4722	58.1937	65.1948	47.8439	56.833	62.7323	57.5839	54.6633	76.8949	66.7876	57.6446	72.3635	66.9232	67.042
1891	6757322	predictedgene4956|predictedgene,21909	Gm4956|Gm21909	Gm4956	29.5197	29.8381	26.6964	28.6149	27.051	29.5376	28.4161	27.2373	29.5406	29.0736	29.3305	28.3536	29.6585	30.9714	28.6221	32.9427	32.2604	32.7741
1892	6886799	predictedgene,38481|isopentenyl-diphosphatedeltaisomerase	Gm38481|Idi1	Gm38481	90.2187	87.2333	110.941	115.511	127.012	120.199	120.872	99.1672	95.9979	91.2884	91.8834	115.502	97.0986	55.2567	96.7381	53.5009	77.0303	67.2685
1893	6972473	anoctamin1,calciumactivatedchloridechannel	Ano1	Ano1	91.9637	95.3989	89.1865	89.1356	99.5889	94.5206	91.541	90.7341	90.636	92.7345	97.1865	89.5273	77.929	86.4526	94.1724	80.5536	86.3828	76.2825
1894	6783689	proteinphosphatase1,regulatorysubunit9B	Ppp1r9b	Ppp1r9b	155.089	161.679	167.998	155.473	149.882	156.909	158.08	144.689	164.848	168.959	162.006	150.365	157.215	182.095	169.215	190.381	170.695	182.322
1895	6992056	nephronophthisis3(adolescent)	Nphp3	Nphp3	50.5848	52.02	51.652	50.9945	46.1056	49.656	49.1729	49.7665	54.2009	53.6926	54.5473	50.9217	53.5066	62.8264	54.277	61.3864	54.0939	59.2324
1896	6855116	transcriptionfactor19	Tcf19	Tcf19	62.3523	50.2815	53.0966	55.4069	51.9327	49.988	51.7728	47.5128	62.8738	52.9459	57.0247	52.6135	54.6239	66.4877	66.8132	71.2878	57.1418	75.0824
1897	6987862	adisintegrin-likeandmetallopeptidase(reprolysintype)withthrombospondintype1motif,8	Adamts8	Adamts8	77.0957	66.1497	69.7638	65.1286	54.317	69.0348	63.2622	70.6076	62.5418	77.5611	73.2572	72.2225	81.4942	99.7179	81.4357	104.754	70.1491	85.0832
[truncated: 13,403 more rows]
