# Supplementary material for: Dataset on transcriptome signature of skeletal muscle of young, adult and aged mice
Source: Data Brief. 2022 May 28;43:108321. doi: 10.1016/j.dib.2022.108321 (PMC9168044; doi:10.1016/j.dib.2022.108321)
Supplement: Supplementary file 2 [file mmc2.xlsx]

## Sheet: 1904MiceSarco_2vs11
Transcripts Cluster Id	gene symbol	gene description	p ([11mo] vs [2mo])	FC ([11mo] vs [2mo])
6747309	Tcea1	transcriptionelongationfactorA(SII)1	0.0199403	1.10452
6747314	Atp6v1h	ATPase,H+transporting,lysosomalV1subunitH	0.00119652	1.28337
6747497	Sgk3	serum/glucocorticoidregulatedkinase3	0.000361458	1.28669
6747912	Tfap2d	transcriptionfactorAP-2,delta	0.015551	-1.11214
6748191	Col9a1	collagen,typeIX,alpha1	0.0189018	-1.14168
6748557	Plekhb2	pleckstrinhomologydomaincontaining,familyB(evectins)member2	0.000760219	1.23721
6748662	Zap70	zeta-chain(TCR)associatedproteinkinase	0.00294745	-1.12098
6748736	Eif5b	eukaryotictranslationinitiationfactor5B	0.00825923	1.26709
6748832	Pdcl3	phosducin-like3	0.00313876	1.2099
6748877	Map4k4	mitogen-activatedproteinkinasekinasekinasekinase4	0.000179669	-1.31864
6749108	Ercc5	excisionrepaircross-complementingrodentrepairdeficiency,complementationgroup5	0.00817942	-1.12017
6749142	Col3a1	collagen,typeIII,alpha1	0.0001828	-2.51466
6749346	Tmeff2	transmembraneproteinwithEGF-likeandtwofollistatin-likedomains2	0.0182624	1.08194
6749691	Spats2l	spermatogenesisassociated,serine-rich2-like	0.000976537	-1.15934
6749704	Aox3	aldehydeoxidase3	0.00276534	1.07859
6749736	Casp8	caspase8	0.0179767	-1.16317
6749817	Abi2	abl-interactor2	0.000377137	1.12427
6750558	Stk36	serine/threoninekinase36	0.000473911	-1.15885
6750560	Ttll4	tubulintyrosineligase-likefamily,member4	0.000229141	-1.28815
6750611	Stk16	serine/threoninekinase16	0.00782188	-1.15387
6750625	Des	desmin	0.000177864	1.24798
6750642	Stk11ip	serine/threoninekinase11interactingprotein	0.000197983	1.13996
6751058	Irs1	insulinreceptorsubstrate1	0.0229367	-1.8188
6751215	Fbxo36	F-boxprotein36	0.00540854	1.21292
6751219			0.00123602	-1.23493
6751304	Dis3l2	DIS3mitoticcontrolhomolog(S.cerevisiae)-like2	0.000753459	1.16564
6751332	Eif4e2	eukaryotictranslationinitiationfactor4Emember2	0.00227068	-1.20474
6751442	Agap1	ArfGAPwithGTPasedomain,ankyrinrepeatandPHdomain1	0.0168624	-1.10103
6751549	Fam132b	familywithsequencesimilarity132,memberB	0.00584901	-1.20111
6751717	Ing5	inhibitorofgrowthfamily,member5	0.0218053	1.12755
6752409	Nifk	nucleolarproteininteractingwiththeFHAdomainofMKI67	0.00789397	1.24648
6752425	Tfcp2l1	transcriptionfactorCP2-like1	0.000619009	1.45799
6752571	Ccdc93	coiled-coildomaincontaining93	0.00253259	-1.08095
6752730	Slc35f5	solutecarrierfamily35,memberF5	0.000441348	1.31196
6752884	R3hdm1|Mir128-1	R3Hdomaincontaining1|microRNA128-1	0.000186299	1.27876
6753091	Elk4	ELK4,memberofETSoncogenefamily	0.00968366	1.15345
6753191	Ren1|Ren2	renin1structural|renin2tandemduplicationofRen1	0.00809864	-1.1305
6753250	Mybph	myosinbindingproteinH	0.000265557	-3.40754
6753268	Myog	myogenin	0.00031026	-1.49616
6753275	Adipor1	adiponectinreceptor1	0.00175459	1.12915
6753394	Phlda3	pleckstrinhomology-likedomain,familyA,member3	0.000187442	1.31192
6753412	Cacna1s	calciumchannel,voltage-dependent,Ltype,alpha1Ssubunit	0.000400226	1.18853
6754014	Ivns1abp	influenzavirusNS1Abindingprotein	0.000191469	1.34419
6754263	Tor1aip2	torsinAinteractingprotein2	0.0412321	1.11919
6754306	Gm10031|Csnk2a1	predictedpseudogene10031|caseinkinase2,alpha1polypeptide	0.00355957	1.10237
6754403	Astn1	astrotactin1	0.0049107	-1.09354
6754608	Myoc	myocilin	0.000319467	1.61418
6754666	Kifap3	kinesin-associatedprotein3	0.00850277	1.26467
6754700	Ccdc181	coiled-coildomaincontaining181	0.003534	1.22899
6754798	Creg1	cellularrepressorofE1A-stimulatedgenes1	0.000285471	1.40787
6755054	Rgs5	regulatorofG-proteinsignaling5	0.000516278	1.24505
6755158	Mpz	myelinproteinzero	0.000294537	-1.63055
6755179	F11r		0.0153355	1.13427
6755222	Copa	coatomerproteincomplexsubunitalpha	0.000217685	1.30563
6755227	Dcaf8	DDB1andCUL4associatedfactor8	0.000257311	1.18636
6755494	Zbtb18	zincfingerandBTBdomaincontaining18	0.000244262	1.22037
6755621	Cnst	consortin,connexinsortingprotein	0.00579836	1.1762
6755630	Sccpdh	saccharopinedehydrogenase(putative)	0.0105322	1.26063
6755714	Tmem63a	transmembraneprotein63a	0.00131933	1.17068
6756383	Ints7	integratorcomplexsubunit7	0.000800884	-1.1659
6757120	Stau2	staufen(RNAbindingprotein)homolog2(Drosophila)	0.00216511	1.23026
6757301	Tram2	translocatingchain-associatingmembraneprotein2	0.000392071	-1.16148
6757322	Gm4956|Gm21909	predictedgene4956|predictedgene,21909	0.0128841	-1.09282
6757370	4933415F23Rik	RIKENcDNA4933415F23gene	0.0028881	1.90989
6757432	Sdhaf4	succinatedehydrogenasecomplexassemblyfactor4	0.0130452	1.21211
6757449	Col19a1|Tubb4b-ps2	collagen,typeXIX,alpha1|tubulin,beta4BclassIVB,pseudogene2	0.00878866	-1.12401
6757896	Uggt1	UDP-glucoseglycoproteinglucosyltransferase1	0.000178387	1.36176
6757935	Actr1b	ARP1actin-relatedprotein1B,centractinbeta	0.000412058	1.17714
6757945	Tmem131	transmembraneprotein131	0.00562462	1.13323
6757988	Txndc9	thioredoxindomaincontaining9	0.0485757	1.14365
6758367	Mettl21e	methyltransferaselike21E	0.000186483	-1.86787
6758414	Col5a2	collagen,typeV,alpha2	0.000180895	-1.64235
6758435	Slc40a1	solutecarrierfamily40(iron-regulatedtransporter),member1	0.0480972	1.24215
6758633	Mfsd6	majorfacilitatorsuperfamilydomaincontaining6	0.00382815	-1.1536
6758765	Gm6644|Akr1b3	Akr1b3pseudogene|aldo-ketoreductasefamily1,memberB3(aldosereductase)	0.0217224	1.20639
6759021	Sumo1|Gm33833|Gm39648	smallubiquitin-likemodifier1|predictedgene,33833|predictedgene,39648	0.0011181	1.32835
6759297	Klf7	Kruppel-likefactor7(ubiquitous)	0.00860351	-1.13915
6759621	Fn1	fibronectin1	0.00151041	-1.31169
6759729	Aamp	angio-associatedmigratoryprotein	0.00147621	1.20037
6759732	Tmbim1	transmembraneBAXinhibitormotifcontaining1	0.000217011	1.2728
6759758	Prkag3|Gm29539	proteinkinase,AMP-activated,gamma3non-catatlyticsubunit|predictedgene29539	0.0276955	1.15608
6759764	Fev	FEV(ETSoncogenefamily)	0.00372202	-1.20023
6759775	Cnppd1|Slc23a3	cyclinPas1/PHO80domaincontaining1|solutecarrierfamily23(nucleobasetransporters),member3	0.00150193	1.29234
6759782	Tuba4a	tubulin,alpha4A	0.0245813	1.08943
6759817	Obsl1	obscurin-like1	0.000222905	-1.46197
6760177	Irs1	insulinreceptorsubstrate1	0.00140496	-1.84216
6760364	Ncl|Gm24148	nucleolin|predictedgene,24148	0.0360744	1.13483
6760490	A730008H23Rik|Hjurp|6430706D22Rik	RIKENcDNAA730008H23gene|Hollidayjunctionrecognitionprotein|RIKENcDNA6430706D22gene	0.00115199	-1.21595
6760642	Col6a3|Gm35332|Gm35381|Gm41918	collagen,typeVI,alpha3|predictedgene,35332|predictedgene,35381|predictedgene,41918	0.000213726	-1.55595
6761615	Tsn	translin	0.00501146	1.28715
6761675	Epb41l5	erythrocytemembraneproteinband4.1like5	0.000339072	1.17838
6761687	Tmem37	transmembraneprotein37	0.0142831	1.28916
6761760	Ddx18	DEAD(Asp-Glu-Ala-Asp)boxpolypeptide18	0.000971016	1.29241
6761998	Zranb3	zincfinger,RAN-bindingdomaincontaining3	0.00365699	1.24494
6762132	Mapkapk2	MAPkinase-activatedproteinkinase2	0.0497237	-1.06659
6762151	Ikbke	inhibitorofkappaBkinaseepsilon	0.00196389	-1.15569
6762195	Mfsd4	majorfacilitatorsuperfamilydomaincontaining4	0.00017804	1.36125
6762197	Cdk18	cyclin-dependentkinase18	0.000935375	1.28109
6762312	Zbed6|Zc3h11a	zincfinger,BEDtypecontaining6|zincfingerCCCHtypecontaining11A	0.000639836	-1.16499
6762355	Tmem183a	transmembraneprotein183A	0.0222189	-1.07609
6762425	Ipo9	importin9	0.0066483	1.16045
6762612	Nek7	NIMA(neverinmitosisgenea)-relatedexpressedkinase7	0.000604145	1.31701
6762671	Cfhr2|Gm4788|Cfhr3|Gm41963	complementfactorH-related2|predictedgene4788|complementcomponentfactorh|complementfactorH-related3|predictedgene,41963	0.00245414	1.21436
6762765	Cdc73|Gm35303|Gm35244	celldivisioncycle73,Paf1/RNApolymeraseIIcomplexcomponent|predictedgene,35303|predictedgene,35244	0.000196159	1.36683
6762773	Trove2	TROVEdomainfamily,member2	0.00131066	1.20013
6762961	Gm15453|Rbm3	predictedgene15453|RNAbindingmotifprotein3	0.000177991	2.00514
6762964	BC003331		0.00325558	1.32232
6763110	Smg7	Smg-7homolog,nonsensemediatedmRNAdecayfactor(C.elegans)	0.00213431	1.15257
6763132	Lamc1	laminin,gamma1	0.000183154	-1.32715
6763146	Npl	N-acetylneuraminatepyruvatelyase	0.00524702	1.19251
6763208	Mr1	majorhistocompatibilitycomplex,classI-related	0.000181419	1.61159
6763217	Xpr1	xenotropicandpolytropicretrovirusreceptor1	0.000273542	1.46009
6763235	Qsox1	quiescinQ6sulfhydryloxidase1	0.000338749	1.15348
6763259	Soat1	sterolO-acyltransferase1	0.0475751	-1.09263
6763275	Fam20b	familywithsequencesimilarity20,memberB	0.000199924	1.18298
6763585	Dnm3	dynamin3	0.000311674	-1.24385
6763646	Prrx1	pairedrelatedhomeobox1	0.0031997	1.20923
6763695	Blzf1	basicleucinezippernuclearfactor1	0.00297912	1.19822
6763787	Rcsd1	RCSDdomaincontaining1	0.00455244	1.18131
6763937	Pbx1|Gm39695|Gm39696	preBcellleukemiahomeobox1|predictedgene,39695|predictedgene,39696	0.000256502	1.15908
6763941	Gm39695	predictedgene,39695	0.00314446	-1.5039
6763991	Rgs4|Gm39698	regulatorofG-proteinsignaling4|predictedgene,39698	0.00423608	1.22694
6764007	Hsd17b7	hydroxysteroid(17-beta)dehydrogenase7	0.00024232	1.63987
6764043	Sdhc	succinatedehydrogenasecomplex,subunitC,integralmembraneprotein	0.00816022	1.12166
6764048	Tomm40l	translocaseofoutermitochondrialmembrane40homolog-like(yeast)	0.00490021	-1.14323
6764134	Casq1	calsequestrin1	0.0031063	-1.12228
6764342	Grem2	gremlin2homolog,cysteineknotsuperfamily(Xenopuslaevis)	0.00596311	-1.43384
6764370	Pld5	phospholipaseDfamily,member5	0.000514102	1.25861
6764526	Smyd3	SETandMYNDdomaincontaining3	0.000210667	1.20026
6764578	Adck3	aarFdomaincontainingkinase3	0.00083838	1.27621
6764650	Ephx1	epoxidehydrolase1,microsomal	0.00289121	1.2305
6764953	Tgfb2	transforminggrowthfactor,beta2	0.000510259	1.21887
6765119	Kctd3	potassiumchanneltetramerisationdomaincontaining3	0.000255547	-1.23005
6765275	Traf5	TNFreceptor-associatedfactor5	0.000661565	-1.18743
6765325	Hsd11b1	hydroxysteroid11-betadehydrogenase1	0.0016164	1.275
6765551	Syne1	spectrinrepeatcontaining,nuclearenvelope1	0.0017926	1.41403
6765596	Rmnd1|Zbtb2	requiredformeioticnucleardivision1homolog(S.cerevisiae)|zincfingerandBTBdomaincontaining2	0.00785984	-1.17133
6766046	Plagl1|Hymai	pleiomorphicadenomagene-like1|hydatidiformmoleassociatedandimprintedtranscript	0.000181225	-1.28422
6766240	Cited2	Cbp/p300-interactingtransactivator,withGlu/Asp-richcarboxy-terminaldomain,2	0.0155696	-1.33189
6766250	Txlnb	taxilinbeta	0.00913019	1.15029
6766380	Bclaf1	BCL2-associatedtranscriptionfactor1	0.00657074	1.1837
6766491	Slc2a12	solutecarrierfamily2(facilitatedglucosetransporter),member12	0.0327427	-1.09694
6767258	Fyn		0.0434245	-1.05263
6767270	Traf3ip2|Gm40627	TRAF3interactingprotein2|predictedgene,40627	0.000812881	-1.15978
6767387	Cd164	CD164antigen	0.00763265	1.24164
6767463	Ostm1|Gm38491	osteopetrosisassociatedtransmembraneprotein1|predictedgene,38491	0.00181842	1.1471
6767464	Sec63	SEC63-like(S.cerevisiae)	0.00353137	1.16123
6767537	Cd24a	CD24aantigen	0.000265221	1.37602
6767613	Popdc3	popeyedomaincontaining3	0.00822665	1.26124
6767636	Gm7338|Gpx4	glutathioneperoxidase4,pseudogene	0.00309397	1.15299
6767870	Pln	phospholamban	0.00664637	1.41612
6768076	Smpdl3a	sphingomyelinphosphodiesterase,acid-like3A	0.000190727	1.50885
6768089	Gcc2|Gm40668	GRIPandcoiled-coildomaincontaining2|predictedgene,40668	0.00289339	1.2085
6768092	Lims1	LIMandsenescentcellantigen-likedomains1	0.00333204	1.28196
6768123	P4ha1	procollagen-proline,2-oxoglutarate4-dioxygenase(proline4-hydroxylase),alpha1polypeptide	0.0358659	-1.15715
6768143	Micu1	mitochondrialcalciumuptake1	0.00525929	1.22678
6768232	Ppa1	pyrophosphatase(inorganic)1	0.0110476	1.11899
6768323	Slc25a16	solutecarrierfamily25(mitochondrialcarrier,Gravesdiseaseautoantigen),member16	0.000662217	1.20728
6768351	Dnajc12	DnaJ(Hsp40)homolog,subfamilyC,member12	0.00198953	1.36804
6768358	Ctnna3	catenin(cadherinassociatedprotein),alpha3	0.00108429	1.3281
6768609	Ank3	ankyrin3,epithelial	0.000560554	-1.17321
6768783	Zwint	ZW10interactor	0.0106666	1.2857
6768843	Gnaz	guaninenucleotidebindingprotein,alphazsubunit	0.000494846	-1.11504
6768851	Specc1l	spermantigenwithcalponinhomologyandcoiled-coildomains1-like	0.000372395	1.20273
6768898	Vpreb3	pre-Blymphocytegene3	0.0116431	-1.14547
6769012	Tspear|Gm36176	thrombospondintypelamininGdomainandEARrepeats|predictedgene,36176	0.00999727	-1.13169
6769032	Dnmt3l	DNA(cytosine-5-)-methyltransferase3-like	0.00448026	-1.0703
6769180	Abca7	ATP-bindingcassette,sub-familyA(ABC1),member7	0.000902453	1.13826
6769197	Cirbp	coldinducibleRNAbindingprotein	0.000179084	1.46283
6769235	Csnk1g2	caseinkinase1,gamma2	0.000852694	1.19566
6769244	Dot1l	DOT1-like,histoneH3methyltransferase(S.cerevisiae)	0.00372227	-1.28544
6769267	Eef2	eukaryotictranslationelongationfactor2	0.000179023	1.17303
6769268	Dapk3	death-associatedproteinkinase3	0.0046437	1.21162
6769343	Tdg	thymineDNAglycosylase	0.00321008	-1.16432
6769447	Polr3b	polymerase(RNA)III(DNAdirected)polypeptideB	0.00581047	1.07985
6769515	Fbxo7	F-boxprotein7	0.0152708	1.13611
6769535	Timp3	tissueinhibitorofmetalloproteinase3	0.000320367	1.38983
6769597	Igf1	insulin-likegrowthfactor1	0.000310167	-1.49727
6769735	Uhrf1bp1l|Gm31090	UHRF1(ICBP90)bindingprotein1-like|predictedgene,31090	0.00159201	1.17464
6770013	Eea1	earlyendosomeantigen1	0.00128986	1.25389
6770064	Dcn	decorin	0.00305503	1.29738
6770073	Kera	keratocan	0.000230549	-2.06088
6770693	Osbpl8	oxysterolbindingprotein-like8	0.0284603	1.17754
6770718	Nap1l1|Gm4204	nucleosomeassemblyprotein1-like1|nucleosomeassemblyprotein1-like1pseudogene	0.0334754	1.10998
6770908	Ptprb	proteintyrosinephosphatase,receptortype,B	0.0055889	-1.15559
6770952	Best3	bestrophin3	0.015984	-1.15854
6771207	Wif1	Wntinhibitoryfactor1	0.000548621	-1.45566
6771526	Ctdsp2|Mir26a-2	CTD(carboxy-terminaldomain,RNApolymeraseII,polypeptideA)smallphosphatase2|microRNA26a-2	0.00555021	1.14468
6771621	Naca	nascentpolypeptide-associatedcomplexalphapolypeptide	0.00785121	1.16027
6771641	Stat2	signaltransducerandactivatoroftranscription2	0.00117539	-1.17987
6771655	Ankrd52	ankyrinrepeatdomain52	0.00030473	-1.31717
6771704	Dnajc14	DnaJ(Hsp40)homolog,subfamilyC,member14	0.000326253	1.17396
6771708	Sarnp	SAPdomaincontainingribonucleoprotein	0.00353083	1.19503
6771715	Cd63	CD63antigen	0.0276348	1.1471
6771718	Itga7	integrinalpha7	0.00258286	1.19495
6771862	Myct1	myctarget1	0.00329996	1.32723
6771954	Pcmt1|BC020402	protein-L-isoaspartate(D-aspartate)O-methyltransferase1|cDNAsequenceBC020402	0.00962465	1.16201
6771974	Ginm1	glycoproteinintegralmembrane1	0.0127356	1.28491
6772231	Pex3	peroxisomalbiogenesisfactor3	0.00859795	1.33581
6772232	Aig1	androgen-induced1	0.0133147	-1.23042
6772875	L3mbtl3	l(3)mbt-like3(Drosophila)	0.0149573	-1.11844
6772906	Lama2	laminin,alpha2	0.003901	-1.18006
6773179	Nt5dc1	5-nucleotidasedomaincontaining1	0.00167053	1.15712
6773494	Fig4	FIG4homolog(S.cerevisiae)	0.00102594	1.22609
6773537	Gm9855|Tdg	thymineDNAglycosylasepseudogene	0.000184241	-1.42825
6774264	Ddit4	DNA-damage-inducibletranscript4	0.0043514	-1.43397
6774336	Sgpl1	sphingosinephosphatelyase1	0.00450117	1.22917
6774346	Eif4ebp2	eukaryotictranslationinitiationfactor4Ebindingprotein2	0.0102851	1.20249
6774384	Tspan15	tetraspanin15	0.00313755	1.34278
6774399	Vps26a	vacuolarproteinsorting26homologA(yeast)	0.00430971	1.24292
6774403	Kif1bp	KIF1bindingprotein	0.000487364	1.2128
6774404	Ddx21	DEAD(Asp-Glu-Ala-Asp)boxpolypeptide21	0.000181785	1.20691
6774405	Ddx50	DEAD(Asp-Glu-Ala-Asp)boxpolypeptide50	0.000968924	1.13731
6774451	Sirt1	sirtuin1	0.0214999	1.11015
6774947	Cisd1	CDGSHironsulfurdomain1	0.00811549	-1.22019
6775147	Cabin1	calcineurinbindingprotein1	0.00150451	-1.13027
6775151	Gstt1	glutathioneS-transferase,theta1	0.000235791	1.22978
6775182	Col6a2	collagen,typeVI,alpha2	0.000200112	-1.53656
6775185	Col6a1	collagen,typeVI,alpha1	0.000195785	-1.44871
6775201	Col18a1	collagen,typeXVIII,alpha1	0.000922066	-1.2114
6775257	Rrp1	ribosomalRNAprocessing1homolog(S.cerevisiae)	0.0130003	1.11195
6775302	Shc2	SHC(Srchomology2domaincontaining)transformingprotein2	0.000290929	1.43548
6775319	Med16	mediatorcomplexsubunit16	0.000180653	1.23326
6775389	Mknk2	MAPkinase-interactingserine/threoninekinase2	0.000573687	1.22441
6775412	Gng7	guaninenucleotidebindingprotein(Gprotein),gamma7	0.00393573	1.22953
6775415	Sgta	smallglutamine-richtetratricopeptiderepeat(TPR)-containing,alpha	0.000362787	1.21538
6775465	Nfic	nuclearfactorI/C	0.00999255	1.21471
6775466	Nfic	nuclearfactorI/C	0.0169569	-1.16232
6775473	Gna11	guaninenucleotidebindingprotein,alpha11	0.00344695	1.22088
6775502	Zfp938	zincfingerprotein938	0.000412099	1.39487
6775561	Aldh1l2	aldehydedehydrogenase1family,memberL2	0.000979894	-1.19246
6775625	Nuak1	NUAKfamily,SNF1-likekinase,1	0.00379992	1.29344
6775750	Syn3	synapsinIII	0.00537224	-1.11701
6775977	Apaf1	apoptoticpeptidaseactivatingfactor1	0.00384468	-1.13653
6776105	Vezt|Mir331	vezatin,adherensjunctionstransmembraneprotein|microRNA331	0.000238815	1.41121
6776761	Acss3	acyl-CoAsynthetaseshort-chainfamilymember3	0.00102289	1.24402
6777180	Rab21	RAB21,memberRASoncogenefamily	0.0328162	1.09289
6777181	Tmem19	transmembraneprotein19	0.000200564	1.29629
6777505	Helb	helicase(DNA)B	0.000547874	-1.15594
6777545	Msrb3	methioninesulfoxidereductaseB3	0.00959141	1.13936
6777906	Os9	amplifiedinosteosarcoma	0.000683161	1.13347
6777917	Arhgef25	Rhoguaninenucleotideexchangefactor(GEF)25	0.00172003	-1.16259
6777919	Pip4k2c	phosphatidylinositol-5-phosphate4-kinase,typeII,gamma	0.00642044	1.19938
6777929	Mars	methionine-tRNAsynthetase	0.00229722	1.2407
6778037	Esyt1	extendedsynaptotagmin-likeprotein1	0.00199491	1.14633
6778043	Pa2g4	proliferation-associated2G4	0.00952673	1.22275
6778052	Suox	sulfiteoxidase	0.00022222	1.39517
6778054	Rab5b	RAB5B,memberRASoncogenefamily	0.00638223	1.15793
6778055	Cdk2	cyclin-dependentkinase2	0.0224346	-1.09722
6778282	Patz1|Gm11944	POZ(BTB)andAThookcontainingzincfinger1|predictedgene11944	0.00794581	1.097
6778284	Pik3ip1	phosphoinositide-3-kinaseinteractingprotein1	0.0292663	1.22425
6778352	Pes1	pescadillohomolog1,containingBRCTdomain(zebrafish)	0.00365653	1.16642
6778383	Gatsl3	GATSprotein-like3	0.0120561	-1.19547
6778420	Thoc5|AA413626	THOcomplex5|ribosomalproteinL17pseudogene	0.000404972	1.20373
6778425	Ap1b1	adaptorproteincomplexAP-1,beta1subunit	0.000363245	1.33283
6778432	Rhbdd3	rhomboiddomaincontaining3	0.000197824	1.18744
6778463	Xbp1	X-boxbindingprotein1	0.00336836	1.1415
6778521	Aebp1	AEbindingprotein1	0.00705096	1.1769
6778528	Ykt6	YKT6homolog(S.Cerevisiae)	0.00129843	1.1471
6778560	Ogdh	oxoglutarate(alpha-ketoglutarate)dehydrogenase(lipoamide)	0.00305021	1.06057
6778564	Ppia	peptidylprolylisomeraseA	0.00213431	1.2345
6779264	Peli1|Gm40824	pellino1|predictedgene,40824	0.00822739	1.20713
6779327	Tmem17	transmembraneprotein17	0.00074701	1.17963
6779672	Efemp1|Gm12082|Rpsa-ps5	epidermalgrowthfactor-containingfibulin-likeextracellularmatrixprotein1|predictedgene12082|ribosomalproteinSA,pseudogene5	0.000178957	1.67763
6779714	Ccdc88a	coiledcoildomaincontaining88A	0.0128215	-1.0855
6779725	Rtn4	reticulon4	0.00346189	1.1129
6779843	Sh3pxd2b	SH3andPXdomains2B	0.0104502	-1.14383
6780266	Nudcd2	NudCdomaincontaining2	0.0114957	1.21399
6780527	Adam19|Gm35624	adisintegrinandmetallopeptidasedomain19(meltrinbeta)|predictedgene,35624	0.000857069	-1.1504
6780797	Hnrnph1	heterogeneousnuclearribonucleoproteinH1	0.0232914	-1.08771
6780811	Adamts2|Gm39819	adisintegrin-likeandmetallopeptidase(reprolysintype)withthrombospondintype1motif,2|predictedgene,39819	0.000178337	-1.43771
6780816	Grm6	glutamatereceptor,metabotropic6	0.00485139	-1.12375
6780842	Olfr54	olfactoryreceptor54	0.0103079	-1.36298
6780882	Cdkn2aipnl|Gm39822	CDKN2AinteractingproteinN-terminallike|predictedgene,39822	0.0040897	1.28279
6780907	Ppp2ca	proteinphosphatase2(formerly2A),catalyticsubunit,alphaisoform	0.0159639	1.17118
6780983	Sep8	septin8	0.00075751	-1.15769
6780986	Kif3a	kinesinfamilymember3A	0.00392462	-1.10736
6781029	Acsl6	acyl-CoAsynthetaselong-chainfamilymember6	0.000182075	1.32798
6781090	Gpx3	glutathioneperoxidase3	0.00017784	2.30627
6781305	Hist3h2a|Trim17	histonecluster3,H2a|tripartitemotif-containing17	0.00452029	-1.18979
6781487	Map2k3	mitogen-activatedproteinkinasekinase3	0.000178238	-1.50347
6781515	Mfap4	microfibrillar-associatedprotein4	0.000180378	-1.62949
6781526	Fam83g	familywithsequencesimilarity83,memberG	0.00175085	1.21726
6781612	Pmp22	peripheralmyelinprotein22	0.00353449	-1.29916
6781846	Myh4|Myh1	myosin,heavypolypeptide4,skeletalmuscle|myosin,heavypolypeptide1,skeletalmuscle,adult	0.000471356	-1.2933
6781895	Dhrs7c	dehydrogenase/reductase(SDRfamily)member7C	0.0131879	-1.18371
6781960	Slc25a35	solutecarrierfamily25,member35	0.00620571	1.1109
6782037	Fxr2	fragileXmentalretardation,autosomalhomolog2	0.000182069	1.18919
6782090	Gabarap	gamma-aminobutyricacidreceptorassociatedprotein	0.000520082	1.20425
6782105	Clec10a	C-typelectindomainfamily10,memberA	0.0066683	1.30905
6782134	Pld2	phospholipaseD2	0.00205804	-1.11214
6782139	Rnf167	ringfingerprotein167	0.000178602	1.26977
6782177	Mis12	MIS12homolog(yeast)	0.0058947	1.15877
6782248	Mybbp1a	MYBbindingprotein(P160)1a	0.000358772	1.23455
6782255	Ube2g1	ubiquitin-conjugatingenzymeE2G1	0.0049739	1.20639
6782286	Itgae	integrinalphaE,epithelial-associated	0.00274886	-1.0738
6782411	Tsr1	TSR120SrRNAaccumulation	0.00595124	1.24503
6782430	Smyd4	SETandMYNDdomaincontaining4	0.000695418	1.17494
6782443	Tlcd2|Mir22|Mir22hg	TLCdomaincontaining2|microRNA22|Mir22hostgene(non-proteincoding)	0.00356008	-1.18194
6782451	Slc43a2	solutecarrierfamily43,member2	0.00354904	1.21712
6782454	Pitpna	phosphatidylinositoltransferprotein,alpha	0.0040181	-1.24174
6782456	Inpp5k	inositolpolyphosphate5-phosphataseK	0.000180546	1.22098
6782457	Myo1c	myosinIC	0.00613218	-1.14623
6782610	Myo18a	myosinXVIIIA	0.0033316	-1.23235
6782828	Psmd11	proteasome(prosome,macropain)26Ssubunit,non-ATPase,11	0.000477348	1.21343
6782859	Tmem98	transmembraneprotein98	0.00252589	-1.215
6783056	Ddx52	DEAD(Asp-Glu-Ala-Asp)boxpolypeptide52	0.00349326	1.27678
6783057	Synrg	synergin,gamma	0.00209599	1.15037
6783137	Myo19	myosinXIX	0.0108527	-1.16412
6783152	1700125H20Rik	RIKENcDNA1700125H20gene	0.00195998	-1.17572
6783327	Mtmr4	myotubularinrelatedprotein4	0.000625089	1.16866
6783640	Spag9	spermassociatedantigen9	0.0494625	1.10195
6783673	Chad	chondroadherin	0.0296564	-1.41007
6783685	Col1a1	collagen,typeI,alpha1	0.000177843	-4.73985
6783689	Ppp1r9b	proteinphosphatase1,regulatorysubunit9B	0.016798	-1.10931
6783845	Hoxb4|Mir10a|Hobbit1|Hoxb3	homeoboxB4|microRNA10a|Hoxb4-Hoxb5intergenictranscript1|homeoboxB3	0.00305273	-1.1727
6783873	Copz2|Mir152	coatomerproteincomplex,subunitzeta2|microRNA152	0.00233363	1.18147
6783945	Lasp1	LIMandSH3protein1	0.0160612	-1.11367
6783998	Stard3	STARTdomaincontaining3	0.00205513	1.18421
6784177	Eif1	eukaryotictranslationinitiationfactor1	0.00572378	1.1154
6784236	Atp6v0a1	ATPase,H+transporting,lysosomalV0subunitA1	0.0199782	1.10837
6784257	Psme3	proteaseome(prosome,macropain)activatorsubunit3(PA28gamma,Ki)	0.0245536	1.089
6784260	Aoc3	amineoxidase,coppercontaining3	0.0103187	1.28926
6784270	Ifi35	interferon-inducedprotein35	0.000514577	-1.16949
6784279	Nbr1	neighborofBrca1gene1	0.00535623	1.18074
6784317	G6pc3	glucose6phosphatase,catalytic,3	0.00134431	1.31781
6784396	Nmt1|Gm42090	N-myristoyltransferase1|predictedgene,42090	0.000364533	1.19982
6784399	Acbd4	acyl-CoenzymeAbindingdomaincontaining4	0.000178315	1.19624
6784498	Mapt	microtubule-associatedproteintau	0.00433446	1.26434
6784564	Mrc2	mannosereceptor,Ctype2	0.00142953	-1.20169
6784605	Ddx42	DEAD(Asp-Glu-Ala-Asp)boxpolypeptide42	0.00571162	1.1575
6784709	Psmd12	proteasome(prosome,macropain)26Ssubunit,non-ATPase,12	0.00541614	1.26997
6784761	Cep112	centrosomalprotein112	0.0121033	-1.09545
6784783	Gna13	guaninenucleotidebindingprotein,alpha13	0.000257393	1.25418
6784845	Kcnj2	potassiuminwardly-rectifyingchannel,subfamilyJ,member2	0.000980357	1.56981
6784990	Cog1	componentofoligomericgolgicomplex1	0.00114684	1.12365
6785104	Gprc5c	Gprotein-coupledreceptor,familyC,group5,memberC	0.00146851	-1.23456
6785106	Gprc5c	Gprotein-coupledreceptor,familyC,group5,memberC	0.000671894	-1.36635
6785111	Cd300a	CD300Aantigen	0.000520375	-1.16182
6785168	Llgl2	lethalgiantlarvaehomolog2(Drosophila)	0.000252129	1.14111
6785178	Sap30bp	SAP30bindingprotein	0.0126677	1.14014
6785251	Mgat5b	mannosideacetylglucosaminyltransferase5,isoenzymeB	0.0031576	-1.12152
6785299	Syngr2	synaptogyrin2	0.0158335	1.16285
6785367	Gaa	glucosidase,alpha,acid	0.000672387	1.19573
6785440	Hgs	HGF-regulatedtyrosinekinasesubstrate	0.000283474	1.18056
6785441	Mrpl12	mitochondrialribosomalproteinL12	0.00188446	-1.27338
6785468	Aspscr1	alveolarsoftpartsarcomachromosomeregion,candidate1(human)	0.000641968	1.22391
6785551	Tbcd	tubulin-specificchaperoned	0.000183529	1.29816
6785558	Metrnl	meteorin,glialcelldifferentiationregulator-like	0.00924782	-1.17474
6785601	Limk2	LIMmotif-containingproteinkinase2	0.00869922	1.09568
6785608	Inpp5j	inositolpolyphosphate5-phosphataseJ	0.00492713	-1.17371
6785617	Tug1	taurineupregulatedgene1	0.00574688	-1.20598
6785698	Emid1	EMIdomaincontaining1	0.00616299	-1.21
6785745	Pgam2	phosphoglyceratemutase2	0.000178633	-1.25129
6785750	Pold2	polymerase(DNAdirected),delta2,regulatorysubunit	0.00316926	1.22775
6785758	Camk2b	calcium/calmodulin-dependentproteinkinaseII,beta	0.000199286	1.4229
6785762	Nudcd3	NudCdomaincontaining3	0.00765483	1.10217
6785777	Tmed4	transmembraneemp24proteintransportdomaincontaining4	0.00033332	1.20139
6786046	Grb10	growthfactorreceptorboundprotein10	0.0405557	-1.19196
6786463	Actr2	ARP2actin-relatedprotein2	0.00704424	1.181
6786473	Slc1a4|Rpl12-ps2	solutecarrierfamily1(glutamate/neutralaminoacidtransporter),member4|ribosomalproteimnL12-ps2	0.0464683	-1.14513
6786516	Lgalsl	lectin,galactosidebinding-like	0.00137811	1.17226
6786610	B3gnt2	UDP-GlcNAc:betaGalbeta-1,3-N-acetylglucosaminyltransferase2	0.000582625	1.38522
6786659	Ahsa2	AHA1,activatorofheatshockproteinATPase2	0.0099891	-1.18631
6786674	Papolg	poly(A)polymerasegamma	0.00454982	1.21507
6786914	Ccdc85a	coiled-coildomaincontaining85A	0.00426187	1.25357
6786945	Cfap36	ciliaandflagellaassociatedprotein36	0.000585215	1.5666
6786978	Sptbn1	spectrinbeta,non-erythrocytic1	0.00320452	-1.2348
6786979	Sptbn1	spectrinbeta,non-erythrocytic1	0.00386357	-1.42057
6787019	Erlec1	endoplasmicreticulumlectin1	0.0125528	1.15754
6787100	Rhbdf1	rhomboidfamily1(Drosophila)	0.00149016	-1.14025
6787174	Fgf18	fibroblastgrowthfactor18	0.00534805	-1.21342
6787176	Npm1	nucleophosmin1	0.00254005	1.32603
6787730	Lsm11	U7snRNP-specificSm-likeproteinLSM11	0.0499232	-1.1209
6787743	Cyfip2	cytoplasmicFMR1interactingprotein2	0.000186681	1.71812
6787968	Gm12191|Rpl30	ribosomalproteinL30pseudogene	0.000540064	1.25006
6788014	Sqstm1	sequestosome1	0.00022815	1.25217
6788297	Gm17334	predictedgene,17334[Source:MGISymbol;Acc:MGI:4936968]	0.00108246	-1.14335
6788314	Pdlim4	PDZandLIMdomain4	0.0166423	-1.16969
6788388	Anxa6	annexinA6	0.00526623	1.20371
6788410	Sparc	secretedacidiccysteinerichglycoprotein	0.000177874	-2.02767
6788632	Zfp39	zincfingerprotein39	0.016616	1.14704
6788661	Arf1	ADP-ribosylationfactor1	0.0032908	1.20729
6788672	Snap47	synaptosomal-associatedprotein,47	0.00356681	1.25314
6788728	LOC102637488|4930412M03Rik	uncharacterizedLOC102637488|RIKENcDNA4930412M03gene[Source:MGISymbol;Acc:MGI:2443570]	0.00326452	-1.1848
6788784	Flii	flightlessIhomolog(Drosophila)	0.000300753	1.15334
6788812	Usp22	ubiquitinspecificpeptidase22	0.000482154	1.21845
6788822	Slc47a1	solutecarrierfamily47,member1	0.000197342	-1.34439
6788856	Prpsap2	phosphoribosylpyrophosphatesynthetase-associatedprotein2	0.00402236	1.23076
6789237	Rangrf	RANguaninenucleotidereleasefactor	0.000204171	-1.21109
6789311	Wrap53	WDrepeatcontaining,antisensetoTrp53	0.000746078	1.20129
6789316	Atp1b2	ATPase,Na+/K+transporting,beta2polypeptide	0.00192313	-1.30579
6789326	Eif4a1	eukaryotictranslationinitiationfactor4A1	0.00524395	1.1477
6789344	Fgf11|Spem1|Gm39566	fibroblastgrowthfactor11|spermmaturation1|predictedgene,39566	0.0127906	-1.20155
6789359	Acap1	ArfGAPwithcoiled-coil,ankyrinrepeatandPHdomains1	0.0089183	-1.15954
6789406	Rnasek	ribonuclease,RNaseK	0.000883528	1.3202
6789407	Alox12	arachidonate12-lipoxygenase	0.0339278	1.15882
6789471	Nup88	nucleoporin88	0.00370681	1.21719
6789541	Spns2	spinsterhomolog2	0.0196045	1.17294
6789725	Rpa1	replicationproteinA1	0.00239502	1.27818
6789741	Serpinf1	serine(orcysteine)peptidaseinhibitor,cladeF,member1	0.000183083	-1.32607
6789797	Vps53|Glod4	vacuolarproteinsorting53(yeast)|glyoxalasedomaincontaining4	0.000722498	1.24183
6789973	Tmem199	transmembraneprotein199	0.00205044	-1.1369
6790228	Rad51d	RAD51homologD	0.000696405	1.23122
6790317	Dusp14	dualspecificityphosphatase14	0.018635	1.22516
6790318	Tada2a	transcriptionaladaptor2A	0.00169862	1.32234
6790359	Dhrs11	dehydrogenase/reductase(SDRfamily)member11	0.00124311	1.25301
6790367	Znhit3	zincfinger,HITtype3	0.00259888	1.26076
6790536	Gdpd1	glycerophosphodiesterphosphodiesterasedomaincontaining1	0.000227794	1.28261
6790583	Olfr464	olfactoryreceptor464	0.00553857	-1.21801
6790621	Msi2	musashiRNA-bindingprotein2	0.00253282	1.0647
6790928	Wfikkn2	WAP,follistatin/kazal,immunoglobulin,kunitzandnetrindomaincontaining2	0.00107837	1.33125
6790947	Cacna1g	calciumchannel,voltage-dependent,Ttype,alpha1Gsubunit	0.000241165	-1.2093
6791000	Sgca	sarcoglycan,alpha(dystrophin-associatedglycoprotein)	0.0020382	1.1347
6791084	Ube2z	ubiquitin-conjugatingenzymeE2Z(putative)	0.000524223	1.17175
6791139	Nfe2l1	nuclearfactor,erythroidderived2,-like1	0.000442467	1.23894
6791150	Cdk5rap3|Gm11525	CDK5regulatorysubunitassociatedprotein3|predictedgene11525	0.0018452	1.24116
6791175	Npepps	aminopeptidasepuromycinsensitive	0.0477016	1.14801
6791316	Smarce1	SWI/SNFrelated,matrixassociated,actindependentregulatorofchromatin,subfamilye,member1	0.0240117	1.11143
6791432	Dnajc7	DnaJ(Hsp40)homolog,subfamilyC,member7	0.00605736	1.11927
6791439	Kat2a	K(lysine)acetyltransferase2A	0.00835991	-1.12852
6791472	Ezh1	enhancerofzeste1polycombrepressivecomplex2subunit	0.00264724	1.15017
6791519	Etv4	etsvariant4	0.000263618	-1.2854
6791528	Dusp3	dualspecificityphosphatase3(vacciniavirusphosphataseVH1-related)	0.0152768	1.20917
6791543	Hdac5|Mir8101	histonedeacetylase5|microRNA8101	0.00518242	1.16657
6791569	Fam171a2	familywithsequencesimilarity171,memberA2	0.00336668	-1.2249
6791639	Eftud2	elongationfactorTuGTPbindingdomaincontaining2	0.0014103	1.12585
6791729	Plekhm1	pleckstrinhomologydomaincontaining,familyM(withRUNdomain)member1	0.000334241	1.21348
6791757	Gosr2	golgiSNAPreceptorcomplexmember2	0.0117487	1.14645
6791800	Cdc27	celldivisioncycle27	0.00181746	1.23084
6791836	March10	membrane-associatedringfinger(C3HC4)10	0.000180021	-1.15168
6791915	Scn4a	sodiumchannel,voltage-gated,typeIV,alpha	0.00210896	1.11964
6791942	Tex2	testisexpressedgene2	0.000262216	1.15375
6791960	Pecam1	platelet/endothelialcelladhesionmolecule1	0.0269473	-1.0852
6792019	Cacng1	calciumchannel,voltage-dependent,gammasubunit1	0.0002258	1.57513
6792031	Prkca	proteinkinaseC,alpha	0.00140331	-1.17173
6792097	Slc16a6	solutecarrierfamily16(monocarboxylicacidtransporters),member6	0.00165928	-1.3781
6792113	Abca8b	ATP-bindingcassette,sub-familyA(ABC1),member8b	0.00205475	1.25921
6792125	Abca6	ATP-bindingcassette,sub-familyA(ABC1),member6	0.000868058	1.37296
6792129	Abca5	ATP-bindingcassette,sub-familyA(ABC1),member5	0.000692943	1.46801
6792301	Cpsf4l	cleavageandpolyadenylationspecificfactor4-like	0.00606836	-1.12312
6792456	Slc25a19	solutecarrierfamily25(mitochondrialthiaminepyrophosphatecarrier),member19	0.00311658	-1.16037
6792486	H3f3b	H3histone,family3B	0.00120049	1.22479
6792493	Wbp2	WWdomainbindingprotein2	0.0005223	1.18377
6792496	Trim65|Trim47	tripartitemotif-containing65|tripartitemotif-containing47	0.000438451	-1.16367
6792500	Acox1|Gm39475	acyl-CoenzymeAoxidase1,palmitoyl|predictedgene,39475	0.000194751	1.29639
6792502	Srp68	signalrecognitionparticle68	0.00731971	1.11174
6792516	Prpsap1	phosphoribosylpyrophosphatesynthetase-associatedprotein1	0.0159149	-1.12931
6792527	Ube2o	ubiquitin-conjugatingenzymeE2O	0.000367869	1.16833
6792550	Mxra7	matrix-remodellingassociated7	0.00515469	-1.22927
6792554	Srsf2	serine/arginine-richsplicingfactor2	0.00293806	1.16715
6792614	Socs3	suppressorofcytokinesignaling3	0.0178291	-1.27606
6792708	Nptx1	neuronalpentraxin1	0.0026115	-1.15779
6792755	Actg1|Mir6935	actin,gamma,cytoplasmic1|microRNA6935	0.0246993	-1.13451
6792756	Faap100	Fanconianemiacorecomplexassociatedprotein100	0.00756667	-1.24901
6792760	Nploc4	nuclearproteinlocalization4homolog(S.cerevisiae)	0.000178148	1.3528
6792779	P4hb	prolyl4-hydroxylase,betapolypeptide	0.000982326	1.2467
6792781	Arhgdia	RhoGDPdissociationinhibitor(GDI)alpha	0.000320938	1.17458
6792868	Rab40b	Rab40B,memberRASoncogenefamily	0.00057807	1.31116
6792935	Asxl2	additionalsexcombslike2(Drosophila)	0.0263874	1.09848
6792945	Dnmt3a	DNAmethyltransferase3A	0.000177889	-1.43304
6792970	Adcy3	adenylatecyclase3	0.0481592	-1.04922
6792999	Sf3b6	splicingfactor3B,subunit6	0.0125605	1.2097
6793456	Rpl36-ps3	ribosomalproteinL36,pseudogene3[Source:MGISymbol;Acc:MGI:3642480]	0.00149767	1.47368
6794063	Adi1	acireductonedioxygenase1	0.00074933	1.36925
6794202	Lamb1	lamininB1	0.00316128	-1.25951
6794307	Sypl	synaptophysin-likeprotein	0.00601174	1.26265
6794339	Twistnb	twistbasichelix-loop-helixtranscriptionfactor1neighbor	0.00930356	1.19688
6794430	Snx13|Gm40386	sortingnexin13|predictedgene,40386	0.018753	1.21725
6794568	Dgkb	diacylglycerolkinase,beta	0.00571093	-1.06599
6794572	Etv1	etsvariant1	0.00904121	1.144
6795069	Arhgap5|Gm35071	RhoGTPaseactivatingprotein5|predictedgene,35071	0.00654886	1.33593
6795093	Npas3	neuronalPASdomainprotein3	0.00725927	-1.11064
6795448	Gemin2	gem(nuclearorganelle)associatedprotein2	0.00103259	-1.11681
6795451	Pnn	pinin	0.00503726	-1.23357
6795779	Klhdc1	kelchdomaincontaining1	0.0142095	1.2648
6795794	Atp5s	ATPsynthase,H+transporting,mitochondrialF0complex,subunitS	0.00174247	1.34084
6796158	Syne2	spectrinrepeatcontaining,nuclearenvelope2	0.00630464	-1.0828
6796164	Mthfd1	methylenetetrahydrofolatedehydrogenase(NADP+dependent),methenyltetrahydrofolatecyclohydrolase,formyltetrahydrofolatesynthase	0.00312362	1.21718
6796211	Fntb	farnesyltransferase,CAAXbox,beta	0.0131067	1.11245
6796238	Fut8	fucosyltransferase8	0.000191236	1.27546
6796299	Gphn	gephyrin	0.0196994	1.13095
6796415	Susd6	sushidomaincontaining6	0.000201335	1.2981
6796492	Sipa1l1|Gm30916	signal-inducedproliferation-associated1like1|predictedgene,30916	0.000987246	-1.1181
6796500	Rgs6	regulatorofG-proteinsignaling6	0.0123932	-1.1124
6796561	Acot2	acyl-CoAthioesterase2	0.000189541	1.53775
6796606	Lin52	lin-52homolog(C.elegans)	0.000791505	1.23695
6796644	Fcf1	FCF1smallsubunit(SSU)processomecomponenthomolog(S.cerevisiae)	0.00138786	1.23901
6796728	Esrrb	estrogenrelatedreceptor,beta	0.00299477	1.21993
6796744	Vash1	vasohibin1	0.00108265	-1.17952
6796768	Cipc	CLOCKinteractingprotein,circadian	0.00173242	1.2435
6796777	Gstz1|Gm40496	glutathionetransferasezeta1(maleylacetoacetateisomerase)|predictedgene,40496	0.000188407	1.40447
6796784	Ahsa1	AHA1,activatorofheatshockproteinATPase1	0.00459038	-1.16981
6797241	Zc3h14	zincfingerCCCHtypecontaining14	0.00267127	1.16844
6797434	9030617O03Rik|Gm36572	RIKENcDNA9030617O03gene|predictedgene,36572	0.000346791	1.43895
6797474	Cpsf2	cleavageandpolyadenylationspecificfactor2	0.0128362	1.16236
6797538	Otub2	OTUdomain,ubiquitinaldehydebinding2	0.00113677	2.11348
6797544	Ifi27	interferon,alpha-inducibleprotein27	0.00486597	1.19259
6797579	Serpina3n	serine(orcysteine)peptidaseinhibitor,cladeA,member3N	0.00554652	1.53281
6797758	Papola	poly(A)polymerasealpha	0.000284827	-1.18815
6797917	Evl|Mir342	Ena-vasodilatorstimulatedphosphoprotein|microRNA342	0.000477957	-1.21615
6797969	Dlk1|Meg3|Gm34017|Mir1906-1|Mir1906-2	delta-like1homolog(Drosophila)|maternallyexpressed3|predictedgene,34017|microRNA1906-1|microRNA1906-2	0.000178369	-2.28559
6798232	Klc1	kinesinlightchain1	0.000325869	-1.13979
6798309	Pacs2	phosphofurinacidicclustersortingprotein2	0.00245246	-1.11953
6798399	Esyt2	extendedsynaptotagmin-likeprotein2	0.00791415	1.17391
6798482	Ncoa4	nuclearreceptorcoactivator4	0.00124356	1.28582
6798640	Ubxn2a	UBXdomainprotein2A	0.0181012	1.16451
6798930	Pgk1	phosphoglyceratekinase1	0.00639535	-1.19985
6799651	Trappc12	traffickingproteinparticlecomplex12	0.000180908	1.17928
6799849	Bcap29	Bcellreceptorassociatedprotein29	0.0242647	1.26899
6800020	Hdac9	histonedeacetylase9	0.0370563	1.27138
6800060	Ahr	aryl-hydrocarbonreceptor	0.00111114	1.15347
6800228	Arl4a|Gm34985	ADP-ribosylationfactor-like4A|predictedgene,34985	0.00355858	1.22036
6800229	Scin	scinderin	0.000763114	1.4057
6800427	Dnajb9	DnaJ(Hsp40)homolog,subfamilyB,member9	0.00249244	1.43369
6800604	Gm1818|Tfb2m	predictedgene1818|transcriptionfactorB2,mitochondrial	0.000965329	1.23823
6800675	Prkd1	proteinkinaseD1	0.00714595	1.12204
6800723	Heatr5a	HEATrepeatcontaining5A	0.00629668	1.15773
6801500	Nin	ninein	0.00434673	-1.13489
6801506	Pygl|Gm38467	liverglycogenphosphorylase|predictedgene,38467	0.000401159	1.11329
6801929	Max|Gm35189	Maxprotein|predictedgene,35189	0.00227472	1.16569
6802023	Atp6v1d	ATPase,H+transporting,lysosomalV1subunitD	0.00485951	1.22213
6802041	Rdh11	retinoldehydrogenase11	0.000792059	1.25687
6802043	Zfyve26	zincfinger,FYVEdomaincontaining26	0.0075572	-1.13521
6802088	Zfp36l1|Gm36892	zincfingerprotein36,C3Htype-like1|predictedgene,36892	0.0016308	1.18443
6802102	Dcaf5	DDB1andCUL4associatedfactor5	0.000811645	1.20536
6802180	Slc8a3	solutecarrierfamily8(sodium/calciumexchanger),member3	0.0101641	1.31324
6802316	Aldh6a1	aldehydedehydrogenasefamily6,subfamilyA1	0.000178928	1.61486
6802355	Arel1	apoptosisresistantE3ubiquitinproteinligase1	0.0102482	1.08269
6802382	Mlh3	mutLhomolog3(Ecoli)	0.000630595	1.33181
6802387	Tmed10	transmembraneemp24-liketraffickingprotein10(yeast)	0.00093098	1.32584
6802532	Sptlc2	serinepalmitoyltransferase,longchainbasesubunit2	0.0306668	-1.09077
6802745	Ston2	stonin2	0.00176148	1.25967
6802989	Galc	galactosylceramidase	0.00688852	1.13546
6803102	Rps6ka5	ribosomalproteinS6kinase,polypeptide5	0.000812129	1.38342
6803120	Ccdc88c|Mir1190	coiled-coildomaincontaining88C|microRNA1190	0.00020084	-1.22306
6803192	Prima1	prolinerichmembraneanchor1	0.00414744	-1.26433
6803208	Ddx24	DEAD(Asp-Glu-Ala-Asp)boxpolypeptide24	0.000605099	1.19422
6803527	Setd3	SETdomaincontaining3	0.000482333	1.27729
6803821	Cdc42bpb	CDC42bindingproteinkinasebeta	0.00450759	-1.10225
6803863	Ppp1r13b	proteinphosphatase1,regulatory(inhibitor)subunit13B	0.00382955	1.09997
6803890	A730018C14Rik	RIKENcDNAA730018C14gene	0.00200779	-1.14896
6804138	Sp4	trans-actingtranscriptionfactor4	0.000396858	1.30359
6804486	Gdi2	guanosinediphosphate(GDP)dissociationinhibitor2	0.0024286	1.19214
6804893	Nid1	nidogen1	0.0266378	-1.23797
6804901	B3galnt2	UDP-GalNAc:betaGlcNAcbeta1,3-galactosaminyltransferase,polypeptide2	0.00872111	-1.14342
6804938	Psma2	proteasome(prosome,macropain)subunit,alphatype2	0.00690524	1.20416
6805158	Elmo1	engulfmentandcellmotility1	0.0186656	-1.1771
6805245	Hist1h2bn	histonecluster1,H2bn	0.00612678	-1.42895
6805255	Hist1h2bq|Hist1h2br|Gm32852	histonecluster1,H2bq|histonecluster1H2br|predictedgene,32852	0.00111951	-1.13761
6806034	Serpinb6b|Serpinb9	serine(orcysteine)peptidaseinhibitor,cladeB,member6b|serine(orcysteine)peptidaseinhibitor,cladeB,member9	0.000178554	1.09292
6806162	Prpf4b	PRP4pre-mRNAprocessingfactor4homologB(yeast)	0.00652807	-1.15548
6806271	Rreb1	rasresponsiveelementbindingprotein1	0.0284793	1.10724
6806435	Gcnt2	glucosaminyl(N-acetyl)transferase2,I-branchingenzyme	0.000178366	1.37827
6806544	Hivep1|Gm32778	humanimmunodeficiencyvirustypeIenhancerbindingprotein1|predictedgene,32778	0.00760038	-1.11485
6806673	Jarid2	jumonji,ATrichinteractivedomain2	0.00995171	-1.17462
6806701	Mylip	myosinregulatorylightchaininteractingprotein	0.000240005	1.26264
6806791	Cap2	CAP,adenylatecyclase-associatedprotein,2(yeast)	0.000180531	1.26136
6806831	Rnf144b	ringfingerprotein144B	0.012258	1.27106
6806938	Bicd2	bicaudalDhomolog2(Drosophila)	0.00558609	-1.11413
6806997			0.00851848	1.13327
6807074	Syk	spleentyrosinekinase	0.00338721	-1.19791
6807192	Tspan17	tetraspanin17	0.00191882	-1.16629
6807480	Ntrk2	neurotrophictyrosinekinase,receptor,type2	0.0139096	1.17894
6807882	Zfp273	zincfingerprotein273	0.0429033	1.16752
6808363	2210408I21Rik	RIKENcDNA2210408I21gene	0.0140452	1.30606
6808609	Mef2c	myocyteenhancerfactor2C	0.00282821	1.1029
6808638	Tmem161b	transmembraneprotein161B	0.000379008	1.33343
6808876	Ssbp2|Gm35445|Gm41016	single-strandedDNAbindingprotein2|predictedgene,35445|predictedgene,41016	0.00457829	1.21487
6809047	Lhfpl2	lipomaHMGICfusionpartner-like2	0.0480706	-1.11188
6809064	Ap3b1	adaptor-relatedproteincomplex3,beta1subunit	0.00130222	1.19421
6810084	Pde4d	phosphodiesterase4D,cAMPspecific	0.00975922	-1.15488
6810299	Plpp1	phospholipidphosphatase1	0.00777386	1.26043
6810317	Dhx29	DEAH(Asp-Glu-Ala-His)boxpolypeptide29	0.0136163	1.15824
6810548	Emb|Gm35144	embigin|predictedgene,35144	0.0447847	1.24903
6810688	Net1	neuroepithelialcelltransforminggene1	0.00126872	1.29731
6810893	Gtpbp4	GTPbindingprotein4	0.00256372	1.32877
6811068	Lgals8	lectin,galactosebinding,soluble8	0.00260632	1.23965
6811121	Ggps1	geranylgeranyldiphosphatesynthase1	0.0090307	1.23831
6811678	Hist1h4f	histonecluster1,H4f	0.0337564	1.26767
6811694	Hfe	hemochromatosis	0.00964255	1.2157
6812051	Exoc2	exocystcomplexcomponent2	0.00111535	1.22925
6812212	Serpinb6a	serine(orcysteine)peptidaseinhibitor,cladeB,member6a	0.000324172	1.31083
6812320	Lyrm4	LYRmotifcontaining4	0.000541045	1.3211
6812321	Gm4024	predictedpseudogene4024	0.00199959	1.23761
6812871	Dtnbp1	dystrobrevinbindingprotein1	0.000177842	1.30971
6813187	Sema4d|Gm19281	semadomain,immunoglobulindomain(Ig),transmembranedomain(TM)andshortcytoplasmicdomain,(semaphorin)4D|predictedgene,19281	0.000185527	-1.23961
6813327	Cltb	clathrin,lightpolypeptide(Lcb)	0.000178344	1.35786
6813396	Dbn1	drebrin1	0.00122413	-1.13388
6813398	Pdlim7|Mir6945	PDZandLIMdomain7|microRNA6945	0.0352129	-1.15986
6813411	Fam193b	familywithsequencesimilarity193,memberB	0.00530384	-1.19838
6813570	Hnrnpk|Mir7-1	heterogeneousnuclearribonucleoproteinK|microRNA7-1	0.0262342	1.15285
6813664	Agtpbp1|A230056J06Rik|Gm34721|Gm34788	ATP/GTPbindingprotein1|RIKENcDNAA230056J06gene|predictedgene,34721|predictedgene,34788	0.0286292	1.15262
6813877	Zfp367	zincfingerprotein367	0.000521762	1.18486
6814206	Adamts16	adisintegrin-likeandmetallopeptidase(reprolysintype)withthrombospondintype1motif,16	0.0171987	-1.09003
6814407	Cast	calpastatin	0.00363225	1.14325
6814491	Slf1	SMC5-SMC6complexlocalizationfactor1	0.00298939	1.41872
6814957	Xrcc4	X-rayrepaircomplementingdefectiverepairinChinesehamstercells4	0.00507959	1.19876
6815058	Thbs4	thrombospondin4	0.00724249	-1.39554
6815074	Cmya5	cardiomyopathyassociated5	0.0233235	1.11797
6815126			0.000558009	-1.1756
6815188	Scamp1|Gm32089	secretorycarriermembraneprotein1|predictedgene,32089	0.00977684	1.18133
6815275	Btf3l4	basictranscriptionfactor3-like4	0.0161439	1.30663
6815345	Hexb	hexosaminidaseB	0.00817336	1.19472
6815391	Btf3	basictranscriptionfactor3	0.00450484	1.1509
6815433	Fcho2|D130062J10Rik	FCHdomainonly2|RIKENcDNAD130062J10gene	0.00423943	1.20168
6815511	Cartpt	CARTprepropeptide	0.0007453	-1.23494
6815550	Cdk7	cyclin-dependentkinase7	0.00770699	1.14406
6815687	Erbb2ip|Gm2590	Erbb2interactingprotein|predictedgene2590	0.0061531	1.28114
6816087	Gm9025	predictedgene9025[Source:MGISymbol;Acc:MGI:3646679]	0.0058037	-1.14402
6816158	Gpx8	glutathioneperoxidase8(putative)	0.0414423	-1.1468
6816247	Itga2	integrinalpha2	0.0442	-1.09121
6816413	Nnt	nicotinamidenucleotidetranshydrogenase	0.0114868	1.39081
6816703	Abhd6	abhydrolasedomaincontaining6	0.000297917	1.51518
6817053	Atxn7|Gm31222	ataxin7|predictedgene,31222	0.00151034	1.15992
6817217	Thrb	thyroidhormonereceptorbeta	0.0119439	1.20325
6817337	Fam149b	familywithsequencesimilarity149,memberB	0.0191918	-1.06387
6817366	Fut11	fucosyltransferase11	0.0165415	-1.15214
6817412	Samd8	sterilealphamotifdomaincontaining8	0.00959962	1.21825
6817930	Tkt	transketolase	0.00798375	1.15599
6817944	Sfmbt1	Scm-likewithfourmbtdomains1	0.00163158	1.17874
6817954	Mustn1	musculoskeletal,embryonicnuclearprotein1	0.000205338	1.49811
6817970	Nt5dc2	5-nucleotidasedomaincontaining2	0.0147673	-1.18461
6818051	Galnt15	UDP-N-acetyl-alpha-D-galactosamine:polypeptideN-acetylgalactosaminyltransferase15	0.0231649	1.31414
6818064	Ncoa4	nuclearreceptorcoactivator4	0.00444827	1.28805
6818556	Psmc6	proteasome(prosome,macropain)26Ssubunit,ATPase,6	0.0102574	1.26176
6818742	Peli2	pellino2	0.0107881	-1.06693
6818939	Parp2	poly(ADP-ribose)polymerasefamily,member2	0.0246282	1.0815
6818950	Apex1	apurinic/apyrimidinicendonuclease1	0.00584065	1.23451
6818958	Rnase6	ribonuclease,RNaseAfamily,6	0.00658843	-1.19014
6819032	Arhgef40	Rhoguaninenucleotideexchangefactor(GEF)40	0.00093757	-1.12378
6819143	Abhd4	abhydrolasedomaincontaining4	0.00545642	1.18206
6819152	Mrpl52	mitochondrialribosomalproteinL52	0.00139487	1.22677
6819214	Thtpa|Gm20687	thiaminetriphosphatase|predictedgene20687	0.00190048	1.21048
6819258	Irf9	interferonregulatoryfactor9	0.00172181	-1.22174
6819274	Nop9	NOP9nucleolarprotein	0.0228402	-1.08674
6819328	Zmym2	zincfinger,MYM-type2	0.0228548	1.20497
6819369	Ift88	intraflagellartransport88	0.00759885	1.15134
6819425	Mrpl57	mitochondrialribosomalproteinL53	0.0141155	-1.14952
6819442	Fgf9	fibroblastgrowthfactor9	0.00222156	1.21409
6819510	Cab39l	calciumbindingprotein39-like	0.00554907	1.15027
6819511	Shisa2	shisafamilymember2	0.027376	-1.17772
6819694	Ctsb	cathepsinB	0.00412747	1.14508
6819842	Ints9	integratorcomplexsubunit9	0.00406781	1.16012
6819887	Clu	clusterin	0.0184683	-1.24477
6819957	Kctd9	potassiumchanneltetramerisationdomaincontaining9	0.00351434	1.25667
6820033	Entpd4|Gm21685	ectonucleosidetriphosphatediphosphohydrolase4|predictedgene,21685	0.00681686	-1.09804
6820040	Loxl2	lysyloxidase-like2	0.000186725	-1.51103
6820085	Hr	hairless	0.00255609	-1.44834
6820372	Nufip1|Gm36534	nuclearfragileXmentalretardationproteininteractingprotein1|predictedgene,36534	0.0130016	1.19624
6820381	Tsc22d1	TSC22domainfamily,member1	0.000187872	1.22768
6820409	Ccdc122|Gm30246	coiled-coildomaincontaining122|predictedgene,30246	0.00210151	1.25172
6820534	Vwa8	vonWillebrandfactorAdomaincontaining8	0.0120694	1.13332
6820574	Sugt1	SGT1,suppressorofG2alleleofSKP1(S.cerevisiae)	0.000966355	1.37186
6821985	Gpc6|Gm41245	glypican6|predictedgene,41245	0.00039665	-1.15817
6822154			0.000750265	1.286
6822167	Mbnl2	muscleblind-like2	0.00433726	-1.1606
6822173	Rap2a|Gm41251	RASrelatedprotein2a|predictedgene,41251	0.0402848	-1.07996
6822191	Ipo5	importin5	0.0168379	1.17597
6822285	Ubac2|Gm33473	ubiquitinassociateddomaincontaining2|predictedgene,33473	0.000949799	1.17018
6822367	Itgbl1	integrin,beta-like1	0.00734925	-1.28657
6822891	Rarb	retinoicacidreceptor,beta	0.0008808	1.33142
6823058	Dnajc9	DnaJ(Hsp40)homolog,subfamilyC,member9	0.00753334	1.16878
6823068	Anxa7	annexinA7	0.0003285	1.60374
6823084	Ppp3cb	proteinphosphatase3,catalyticsubunit,betaisoform	0.00237969	1.17888
6823714	Phf7	PHDfingerprotein7	0.00388108	1.2305
6823742	Hacl1	2-hydroxyacyl-CoAlyase1	0.0016676	1.30207
6823887	Sncg	synuclein,gamma	0.00717078	1.40127
6824000	Ccser2	coiled-coilserinerich2	0.00289598	1.14911
6824142	Tspan14	tetraspanin14	0.0341622	-1.17769
6824146	Fam213a	familywithsequencesimilarity213,memberA	0.000178977	1.65226
6824195	Txndc16|Gm34362	thioredoxindomaincontaining16|predictedgene,34362	0.00853202	1.1763
6824507	3632451O06Rik|Gm36082	RIKENcDNA3632451O06gene|predictedgene,36082	0.016185	1.15033
6824556	Klhl33|A930018M24Rik	kelch-like33|RIKENcDNAA930018M24gene	0.00129972	-1.36242
6824610	Ndrg2	N-mycdownstreamregulatedgene2	0.00017785	1.20468
6824719	Dad1	defenderagainstcelldeath1	0.000753873	1.37715
6824728	Slc7a7	solutecarrierfamily7(cationicaminoacidtransporter,y+system),member7	0.0324902	-1.08192
6824829	Ipo4	importin4	0.000926041	1.14834
6824844	Adcy4	adenylatecyclase4	0.0432135	-1.13705
6824850	Sdr39u1	shortchaindehydrogenase/reductasefamily39U,member1	0.00321965	1.21966
6824856	Cma1	chymase1,mastcell	0.00267519	1.14189
6824986	Micu2	mitochondrialcalciumuptake2	0.00123822	1.34612
6825132	Atp8a2	ATPase,aminophospholipidtransporter-like,classI,type8A,member2	0.00019382	-1.14362
6825216	Kpna3	karyopherin(importin)alpha3	0.0103846	1.238
6825255	Dleu7	deletedinlymphocyticleukemia,7	0.0276454	-1.22417
6825302	Fdft1	farnesyldiphosphatefarnesyltransferase1	0.000223713	1.36849
6825325	Mtmr9	myotubularinrelatedprotein9	0.0184883	1.12881
6825443	Ephx2	epoxidehydrolase2,cytoplasmic	0.00305781	1.31288
6825509	Bnip3l	BCL2/adenovirusE1Binteractingprotein3-like	0.000413609	1.24629
6825686	Ppp3cc	proteinphosphatase3,catalyticsubunit,gammaisoform	0.000184999	1.22095
6825704	Bmp1|Gm41201	bonemorphogeneticprotein1|predictedgene,41201	0.000177931	-1.39985
6825713	Dmtn	dematinactinbindingprotein	0.00474769	-1.1299
6825853	Fndc3a	fibronectintypeIIIdomaincontaining3A	0.0212519	1.09044
6826016	Cog3	componentofoligomericgolgicomplex3	0.00490496	1.19441
6827123	Kctd12	potassiumchanneltetramerisationdomaincontaining12	0.00842085	-1.1125
6827132	Fbxl3	F-boxandleucine-richrepeatprotein3	0.0247943	1.15665
6827135	Mycbp2	MYCbindingprotein2	0.000323846	1.26195
6828422	Ttc33	tetratricopeptiderepeatdomain33	0.00079783	1.3063
6828472	Dab2	disabled2,mitogen-responsivephosphoprotein	0.00548587	1.24531
6828492	Rictor	RPTORindependentcompanionofMTOR,complex2	0.000301706	1.22581
6828651	Lmbrd2	LMBR1domaincontaining2	0.00450645	1.25399
6828741	C1qtnf3	C1qandtumornecrosisfactorrelatedprotein3	0.00101825	-1.14159
6828747	Adamts12	adisintegrin-likeandmetallopeptidase(reprolysintype)withthrombospondintype1motif,12	0.000177879	-1.55058
6828790	Zfr	zincfingerRNAbindingprotein	0.0461925	1.14636
6829281	Fam134b	familywithsequencesimilarity134,memberB	0.000188721	1.6454
6829360	Ank|Mir7117	progressiveankylosis|microRNA7117	0.000544735	1.15228
6829504	Dap	death-associatedprotein	0.0169294	-1.21378
6829598	Sdc2|Gm32618	syndecan2|predictedgene,32618	0.00433633	-1.24274
6829647	Mtdh	metadherin	0.00614232	1.21951
6829661	Erich5	glutamaterich5	0.00401312	-1.18903
6829945			0.00277348	1.28612
6830481			0.00473395	1.27485
6830506	Col14a1	collagen,typeXIV,alpha1	0.00778369	-1.22598
6830651	Wdyhv1	WDYHVmotifcontaining1	0.00376242	1.23806
6830770	Trib1|Gm36677	tribbleshomolog1(Drosophila)|predictedgene,36677	0.00370439	-1.29659
6831157	Phf20l1	PHDfingerprotein20-like1	0.0011955	1.24453
6831164	Wisp1	WNT1induciblesignalingpathwayprotein1	0.000182043	-1.30865
6831637	Grina	glutamatereceptor,ionotropic,N-methylD-aspartate-associatedprotein1(glutamatebinding)	0.000177909	1.38596
6831651	Cyc1	cytochromec-1	0.0431625	-1.08082
6831688	Ppp1r16a	proteinphosphatase1,regulatory(inhibitor)subunit16A	0.00508259	1.08959
6831847	Gga1	golgiassociated,gammaadaptinearcontaining,ARFbindingprotein1	0.00788666	1.17948
6831850	Lgals1	lectin,galactosebinding,soluble1	0.000217495	1.20506
6831852	Triobp	TRIOandF-actinbindingprotein	0.00438991	1.21057
6831858	H1f0	H1histonefamily,member0	0.000335999	1.37229
6831867	Eif3l	eukaryotictranslationinitiationfactor3,subunitL	0.000479133	1.30006
6831919	Kdelr3	KDEL(Lys-Asp-Glu-Leu)endoplasmicreticulumproteinretentionreceptor3	0.00920189	-1.22558
6831984	Tab1	TGF-betaactivatedkinase1/MAP3K7bindingprotein1	0.000322651	1.1207
6831994	Atf4	activatingtranscriptionfactor4	0.0261559	1.14634
6832153	Xrcc6	X-rayrepaircomplementingdefectiverepairinChinesehamstercells6	0.00205543	1.26754
6832321	Prr5	prolinerich5(renal)	0.00629946	-1.11445
6832462	Fam19a5	familywithsequencesimilarity19,memberA5	0.00398985	1.29483
6832713	Lrrk2	leucine-richrepeatkinase2	0.00155402	-1.16297
6832857	Tmem117	transmembraneprotein117	0.00138509	-1.23063
6833029	Slc48a1	solutecarrierfamily48(hemetransporter),member1	0.0327712	1.11
6833057	Pfkm	phosphofructokinase,muscle	0.000244723	1.15125
6833100	Cacnb3	calciumchannel,voltage-dependent,beta3subunit	0.0019425	-1.28377
6833146	Prph	peripherin	0.00554378	-1.16487
6833161	Tmbim6	transmembraneBAXinhibitormotifcontaining6	0.000297971	1.23292
6833175	Aqp5	aquaporin5	0.00306091	-1.28113
6833232	Mettl7a3|Mettl7a1	methyltransferaselike7A3|methyltransferaselike7A1	0.0024204	1.19719
6833243	Letmd1	LETM1domaincontaining1	0.01457	-1.13103
6833259	Dazap2	DAZassociatedprotein2	0.000178002	1.42568
6833306	Acvr1b	activinAreceptor,type1B	0.00229477	1.21319
6833398	Zfp740	zincfingerprotein740	0.00656387	-1.10961
6833503	Copz1|Mir148b	coatomerproteincomplex,subunitzeta1|microRNA148b	0.001097	1.16215
6833531	Ghr	growthhormonereceptor	0.0051145	1.20949
6833980	Rai14|Gm34251|Gm41270	retinoicacidinduced14|predictedgene,34251|predictedgene,41270	0.000177928	1.35898
6834013	Tars	threonyl-tRNAsynthetase	0.00120588	1.16687
6834025	Npr3	natriureticpeptidereceptor3	0.00140671	1.58763
6834031	Sub1|Gm34618	SUB1homolog(S.cerevisiae)|predictedgene,34618	0.000886851	1.38791
6834291	Acot10	acyl-CoAthioesterase10	0.00610968	-1.23309
6834745	March6	membrane-associatedringfinger(C3HC4)6	0.0345718	1.09809
6834865	Rpl30	ribosomalproteinL30	0.00291462	1.18003
6834870	Hrsp12	heat-responsiveprotein12	0.00243097	1.49058
6835005	Pabpc1	poly(A)bindingprotein,cytoplasmic1	0.000192715	-1.30625
6835063	Rrm2b	ribonucleotidereductaseM2B(TP53inducible)	0.00625123	1.39271
6835065	Ubr5	ubiquitinproteinligaseE3componentn-recognin5	0.000667796	1.17079
6835353	Angpt1|Gm41313	angiopoietin1|predictedgene,41313	0.00343488	1.31745
6835373	Eif3e	eukaryotictranslationinitiationfactor3,subunitE	0.011694	1.34514
6835415	Nudcd1	NudCdomaincontaining1	0.00419085	1.29927
6835634	Eif3h	eukaryotictranslationinitiationfactor3,subunitH	0.000881523	1.16117
6835759	Enpp2	ectonucleotidepyrophosphatase/phosphodiesterase2	0.000616282	1.35465
6835918	Derl1	Der1-likedomainfamily,member1	0.0312322	1.16742
6835932	9130401M01Rik	RIKENcDNA9130401M01gene	0.000540136	1.12243
6835938	Fbxo32	F-boxprotein32	0.00019771	2.10962
6835945	Klhl38	kelch-like38	0.000177905	2.43317
6836358	Ndrg1	N-mycdownstreamregulatedgene1	0.000864813	1.21871
6836596	Ago2	argonauteRISCcatalyticsubunit2	0.00197796	-1.14412
6836771	Mafa	v-mafmusculoaponeuroticfibrosarcomaoncogenefamily,proteinA(avian)	0.000635129	-1.29343
6836810	Oplah	5-oxoprolinase(ATP-hydrolysing)	0.000316263	1.25687
6836829	Dgat1	diacylglycerolO-acyltransferase1	0.000199482	1.27958
6836838	Cpsf1	cleavageandpolyadenylationspecificfactor1	0.000430324	1.08016
6836840	Vps28	vacuolarproteinsorting28(yeast)	0.00152007	1.23965
6836887	Mb	myoglobin	0.00385419	1.2243
6836973	Myh9	myosin,heavypolypeptide9,non-muscle	0.00298525	-1.16571
6836983	Eif3d	eukaryotictranslationinitiationfactor3,subunitD	0.00811219	1.14964
6837006	Pvalb	parvalbumin	0.0297396	-1.05512
6837022	C1qtnf6	C1qandtumornecrosisfactorrelatedprotein6	0.0107027	-1.30355
6837096	Pla2g6	phospholipaseA2,groupVI	0.000834463	1.13287
6837102	Tmem184b	transmembraneprotein184b	0.0155799	-1.1506
6837113	Ddx17	DEAD(Asp-Glu-Ala-Asp)boxpolypeptide17	0.000737124	-1.28477
6837131	Npcd|Cbx6|Nptxr|Dnal4	neuronalpentraxinchromodomain|chromobox6|neuronalpentraxinreceptor|dynein,axonemal,lightchain4	0.0252513	-1.0808
6837252	Mkl1	MKL(megakaryoblasticleukemia)/myocardin-like1	0.00300775	-1.12305
6837335	Desi1	desumoylatingisopeptidase1	0.0196941	-1.12806
6837375	Cyp2d22	cytochromeP450,family2,subfamilyd,polypeptide22	0.000378274	1.2556
6837426	Poldip3	polymerase(DNA-directed),deltainteractingprotein3	0.00522769	1.08814
6837428	Cyb5r3	cytochromeb5reductase3	0.000212853	1.21519
6837437	Arfgap3|Gm32788	ADP-ribosylationfactorGTPaseactivatingprotein3|predictedgene,32788	0.0182649	1.10746
6837445	Pacsin2	proteinkinaseCandcaseinkinasesubstrateinneurons2	0.000205386	1.19704
6837818	Cpt1b|ChkbCpt1b	carnitinepalmitoyltransferase1b,muscle|Chkb-Cpt1breadthroughtranscript(NMDcandidate)|cholinekinasebeta	0.000850532	1.17697
6837925	Kif21a	kinesinfamilymember21A	0.000503668	1.30653
6838032	Yaf2	YY1associatedfactor2	0.0058917	1.21184
6838098	Adamts20	adisintegrin-likeandmetallopeptidase(reprolysintype)withthrombospondintype1motif,20	0.000212112	-1.87097
6838337	Hdac7	histonedeacetylase7	0.0039446	-1.15712
6838346	Col2a1	collagen,typeII,alpha1	0.000320957	-1.33077
6838382	Kansl2	KAT8regulatoryNSLcomplexsubunit2	0.000403674	-1.10751
6838383	Ccnt1	cyclinT1	0.000895452	1.19955
6838386	Adcy6	adenylatecyclase6	0.00059368	-1.20384
6838450	Fmnl3	formin-like3	0.00823063	-1.10184
6838564	Tfcp2	transcriptionfactorCP2	0.0446366	1.08391
6838716	Itgb7	integrinbeta7	0.00843981	-1.13294
6838797	Cbx5	chromobox5	0.000295913	1.2693
6838809	Itga5	integrinalpha5(fibronectinreceptoralpha)	0.00328274	-1.13339
6838924	Nol12	nucleolarprotein12	0.00650256	-1.20717
6838925	Lgals1	lectin,galactosebinding,soluble1	0.000410983	1.18109
6839052	Glis2	GLISfamilyzincfinger2	0.00138505	-1.20236
6839057	Dnaja3	DnaJ(Hsp40)homolog,subfamilyA,member3	0.00113092	-1.23911
6839059	Hmox2	hemeoxygenase2	0.00297542	1.21537
6839078	Mgrn1	mahogunin,ringfinger1	0.0001945	1.16841
6839135	Rbfox1	RNAbindingprotein,fox-1homolog(C.elegans)1	0.000184582	1.15381
6839539	Ntan1	N-terminalAsnamidase	0.00120726	1.24893
6839607	Abcc1	ATP-bindingcassette,sub-familyC(CFTR/MRP),member1	0.000188397	1.23656
6839681	Pkp2	plakophilin2	0.000179797	1.6575
6839864	Ufd1l	ubiquitinfusiondegradation1like	0.00275773	1.20677
6839934	Abcf3	ATP-bindingcassette,sub-familyF(GCN20),member3	0.00539346	1.19867
6839952	Psmd2	proteasome(prosome,macropain)26Ssubunit,non-ATPase,2	0.00218901	1.26678
6840175	Lpp|Mir28a	LIMdomaincontainingpreferredtranslocationpartnerinlipoma|microRNA28a	0.014499	-1.12673
6840223	Trp63	transformationrelatedprotein63	0.0160223	1.32678
6840278	Ostn	osteocrin	0.000178033	4.49674
6840507	Dlg1	discs,largehomolog1(Drosophila)	0.00649132	1.14928
6840565	Pcyt1a	phosphatecytidylyltransferase1,choline,alphaisoform	0.00058533	1.19761
6840579	Tfrc	transferrinreceptor	0.00962742	-1.45792
6840589	Muc4	mucin4	0.000265721	-1.11695
6840604	Lmln	leishmanolysin-like(metallopeptidaseM8family)	0.000373994	1.14669
6840631	Heg1	HEGhomolog1(zebrafish)	0.0198284	-1.18094
6840637	Itgb5	integrinbeta5	0.000319336	1.39937
6840775	Iqcb1	IQcalmodulin-bindingmotifcontaining1	0.00173262	1.07415
6840805	Rabl3	RAB,memberRASoncogenefamily-like3	0.00250416	1.32839
6840818	Fstl1	follistatin-like1	0.00140677	-1.34774
6840828	Gsk3b	glycogensynthasekinase3beta	0.00100417	1.15243
6841097	Naa50	N(alpha)-acetyltransferase50,NatEcatalyticsubunit	0.000667734	1.29196
6841362	Retnla	resistinlikealpha	0.00501496	1.44748
6841712	Abi3bp	ABIgenefamily,member3(NESH)bindingprotein	0.00400383	-1.1903
6842273	Gbe1	glucan(1,4-alpha-),branchingenzyme1	0.00266932	1.3204
6842587	Chodl	chondrolectin	0.00555846	-1.2745
6842933	Usp16	ubiquitinspecificpeptidase16	0.00963159	1.16941
6843335	Cbr1|Gm5678	carbonylreductase1|carbonylreductase1pseudogene	0.000867449	1.30069
6843340	Dopey2	dopeyfamilymember2	0.000236429	-1.26655
6843393	Dyrk1a	dual-specificitytyrosine-(Y)-phosphorylationregulatedkinase1a	0.000845717	1.21964
6843663	Cdip1|Gm36513	celldeathinducingTrp53target1|predictedgene,36513	0.0067664	1.12725
6843674	Anks3	ankyrinrepeatandsterilealphamotifdomaincontaining3	0.00290595	-1.13252
6843681	Glyr1|Gm36765	glyoxylatereductase1homolog(Arabidopsis)|predictedgene,36765	0.00699694	1.1425
6844072	Parn	poly(A)-specificribonuclease(deadenylationnuclease)	0.0282006	1.09778
6844093	Pdxdc1	pyridoxal-dependentdecarboxylasedomaincontaining1	0.00157777	1.17191
6844229	Vpreb1	pre-Blymphocytegene1	0.00656847	-1.21091
6844249	Ppil2	peptidylprolylisomerase(cyclophilin)-like2	0.00615673	1.16268
6844269	Pi4ka	phosphatidylinositol4-kinase,catalytic,alphapolypeptide	0.00131192	1.12204
6844447	Abcc5	ATP-bindingcassette,sub-familyC(CFTR/MRP),member5	0.00146631	-1.19962
6844558	Etv5	etsvariant5	0.000767426	-1.11102
6844567	Dgkg	diacylglycerolkinase,gamma	0.00693837	-1.1588
6844598	Rfc4	replicationfactorC(activator1)4	0.00222891	1.32105
6844952	Atp13a5	ATPasetype13A5	0.000182016	1.38919
6845079	Apod	apolipoproteinD	0.000186088	1.73451
6845382	Fam162a	familywithsequencesimilarity162,memberA	0.0204788	-1.14961
6845471	Gtf2e1	generaltranscriptionfactorIIE,polypeptide1(alphasubunit)	0.00472073	1.34842
6845559	Timmdc1	translocaseofinnermitochondrialmembranedomaincontaining1	0.00441986	-1.16263
6845562	Poglut1	proteinO-glucosyltransferase1	0.000481315	1.20768
6845914	Atp6v1a	ATPase,H+transporting,lysosomalV1subunitA	0.00163068	1.23584
6846392	Pcnp	PESTproteolyticsignalcontainingnuclearprotein	0.0109065	1.2284
6846457	Tbc1d23	TBC1domainfamily,member23	0.0102994	1.12
6846463	Cmss1	cmssmallribosomalsubunit1	0.00366592	-1.20899
6846497	St3gal6	ST3beta-galactosidealpha-2,3-sialyltransferase6	0.000179053	1.51192
6846670	Epha3|Gm41466	EphreceptorA3|predictedgene,41466	0.00023187	-1.10761
6846712	Htr1f	5-hydroxytryptamine(serotonin)receptor1F	0.00286744	-1.07637
6847834	H3f3a-ps2	H3histone,family3A,pseudogene2	0.000307894	-1.33513
6847878	Dnajc28	DnaJ(Hsp40)homolog,subfamilyC,member28	0.00511139	1.2567
6847880	Gart	phosphoribosylglycinamideformyltransferase	0.00154707	1.13181
6847928	Atp5o|Gm36905	ATPsynthase,H+transporting,mitochondrialF1complex,Osubunit|predictedgene,36905	0.00372184	-1.13997
6847952	Rcan1|Gm41498	regulatorofcalcineurin1|predictedgene,41498	0.0119129	-1.37406
6848062	Hlcs	holocarboxylasesynthetase(biotin-[propriony-CoenzymeA-carboxylase(ATP-hydrolysing)]ligase)	0.00017785	1.44334
6848087	Dscr3	Downsyndromecriticalregiongene3	0.000470068	1.40652
6848214	C2cd2|Gm41514	C2calcium-dependentdomaincontaining2|predictedgene,41514	0.000212788	-1.21831
6848513	Tulp4	tubbylikeprotein4	0.00680938	1.1262
6848580	Mpc1|Gm8465	mitochondrialpyruvatecarrier1|predictedgene8465	0.027276	1.16174
6848584	T2|Sft2d1	brachyury2|SFT2domaincontaining1	0.0040365	-1.15809
6848608	1700010I14Rik	RIKENcDNA1700010I14gene	0.00129574	-1.10138
6848718	Airn	antisenseIgf2rRNA	0.00497767	-1.42029
6848721	Airn	antisenseIgf2rRNA[Source:MGISymbol;Acc:MGI:1353471]	0.00158558	-1.49355
6848940	Riok2	RIOkinase2(yeast)	0.00133319	1.28707
6848947	Lix1	limbexpression1homolog(chicken)	0.00147133	-1.22962
6849044	Ppp2r1a	proteinphosphatase2,regulatorysubunitA,alpha	0.000235717	1.28587
6849070	Zfp51	zincfingerprotein51	0.00674246	1.2717
6849091	Zfp52	zincfingerprotein52	0.000769017	1.4492
6849303	Pkd1	polycystickidneydisease1homolog	0.0256643	-1.14313
6849310	Zfp598	zincfingerprotein598	0.00370928	1.15498
6849315	Rpl3l	ribosomalproteinL3-like	0.00971949	-1.15126
6849317	Hs3st6	heparansulfate(glucosamine)3-O-sulfotransferase6	0.0119057	-1.1915
6849342	Clcn7	chloridechannel,voltage-sensitive7	0.00312423	1.1575
6849364	Tpsb2	tryptasebeta2	0.0166315	-1.15585
6849406	0610011F06Rik	RIKENcDNA0610011F06gene	0.0357836	-1.11214
6849466	Crebrf	CREB3regulatoryfactor	0.0139247	1.25914
6849476	Zbtb9|Ggnbp1|Syngap1	zincfingerandBTBdomaincontaining9|gametogenetinbindingprotein1|synapticRasGTPaseactivatingprotein1homolog(rat)	0.00264579	-1.11498
6849525	Anks1	ankyrinrepeatandSAMdomaincontaining1	0.000222778	-1.13413
6849551	E230001N04Rik	RIKENcDNAE230001N04gene	0.00671141	-1.36922
6849665	Cmtr1	capmethyltransferase1	0.0092751	1.13879
6849890	Cyp4f39	cytochromeP450,family4,subfamilyf,polypeptide39	0.000449429	1.36632
6849970	Kank3	KNmotifandankyrinrepeatdomains3	0.000763687	-1.24842
6849986	Daxx	Fasdeathdomain-associatedprotein	0.00358666	1.10523
6849991	Rgl2	ralguaninenucleotidedissociationstimulator-like2	0.027765	-1.10913
6850001	Col11a2	collagen,typeXI,alpha2	0.00127689	-1.3085
6850060	Agpat1	1-acylglycerol-3-phosphateO-acyltransferase1(lysophosphatidicacidacyltransferase,alpha)	0.00217771	1.16201
6850094	Vwa7	vonWillebrandfactorAdomaincontaining7	0.00114893	1.17793
6850114	Abhd16a	abhydrolasedomaincontaining16A	0.000179149	1.26754
6850120	Bag6	BCL2-associatedathanogene6	0.000629963	1.15796
6850132			0.00126262	1.17029
6850192	Flot1	flotillin1	0.000185798	1.27652
6850200	Dhx16	DEAH(Asp-Glu-Ala-His)boxpolypeptide16	0.0256766	-1.09009
6850271	Gabbr1	gamma-aminobutyricacid(GABA)Breceptor,1	0.00205949	-1.25366
6850534	Pla2g7	phospholipaseA2,groupVII(platelet-activatingfactoracetylhydrolase,plasma)	0.000217015	1.92703
6850552	Enpp5	ectonucleotidepyrophosphatase/phosphodiesterase5	0.000200785	1.37252
6850564	Clic5	chlorideintracellularchannel5	0.000823521	-1.25047
6850594	Supt3	suppressorofTy3	0.000177841	1.62066
6850637	Aars2	alanyl-tRNAsynthetase2,mitochondrial(putative)	0.0192113	-1.10078
6850695	Zfp318	zincfingerprotein318	0.0439007	1.1022
6850701	Crip3	cysteine-richprotein3	0.00328534	1.18873
6850786	Ccnd3	cyclinD3	0.00192665	-1.22655
6850798	Tfeb	transcriptionfactorEB	0.0487513	1.11649
6851095	Rab5a	RAB5A,memberRASoncogenefamily	0.00713137	1.2803
6851320	Trip10	thyroidhormonereceptorinteractor10	0.00167759	1.12281
6851763	Wash1	WASproteinfamilyhomolog1	0.00375938	1.11233
6852031	Myom1|Gm29828	myomesin1|predictedgene,29828	0.00080325	1.10684
6852034	Lpin2	lipin2	0.00106173	-1.1183
6852130	Ypel5	yippee-like5(Drosophila)	0.0090707	1.2282
6852181	Ehd3	EH-domaincontaining3	0.00185634	1.08902
6852887	Msh2	mutShomolog2(E.coli)	0.000395501	1.29924
6853467	Serac1	serineactivesitecontaining1	0.00669627	1.17833
6853487	Dynlt1a|Dynlt1c	dyneinlightchainTctex-type1A|dyneinlightchainTctex-type1C	0.00124063	1.2541
6853780	Igf2r	insulin-likegrowthfactor2receptor	0.0429737	1.12785
6853910	Phf10	PHDfingerprotein10	0.00162243	1.14616
6854239	Zfp40	zincfingerprotein40	0.0038402	-1.13918
6854273	Flywch1	FLYWCH-typezincfinger1	0.00701999	1.13466
6854284	Tceb2	transcriptionelongationfactorB(SIII),polypeptide2	0.000222955	1.39749
6854338	Atp6v0c	ATPase,H+transporting,lysosomalV0subunitC	0.00444949	1.22247
6854369	Mlst8	MTORassociatedprotein,LST8homolog(S.cerevisiae)	0.00674648	1.15409
6854378	Tsc2	tuberoussclerosis2	0.0127203	1.07026
6854386	Tbl3	transducin(beta)-like3	0.00159974	1.25481
6854389	Ndufb10	NADHdehydrogenase(ubiquinone)1betasubcomplex,10	0.00151286	-1.24887
6854400	Mapk8ip3	mitogen-activatedproteinkinase8interactingprotein3	0.005289	-1.20626
6854433	Haghl	hydroxyacylglutathionehydrolase-like	0.00281535	1.1074
6854435	Fam173a	familywithsequencesimilarity173,memberA	0.000752883	1.27573
6854446	Rhbdl1	rhomboid,veinlet-like1(Drosophila)	0.00734567	-1.25408
6854453	Rab40c	Rab40C,memberRASoncogenefamily	0.0115329	1.16336
6854468	Fam234a	familywithsequencesimilarity234,memberA	0.000239486	1.14997
6854509	Cuta	cutAdivalentcationtolerancehomolog(E.coli)	0.00121614	1.23547
6854523	Ip6k3	inositolhexaphosphatekinase3	0.000697792	-1.4711
6854604	Fkbp5	FK506bindingprotein5	0.0119967	-1.352
6854895	Zfp799	zincfingerprotein799	0.0265769	1.23099
6854986	Rps18	ribosomalproteinS18	0.00627538	1.2246
6855051	C4b|C4a|Stk19-ps1|Skiv2l-ps1	complementcomponent4B(Chidobloodgroup)|complementcomponent4A(Rodgersbloodgroup)|serine/threoninekinase19,pseudogene1|superkillerviralicidicactivity2-like(S.cerevisiae),pseudogene1	0.000320352	1.70449
6855060	Skiv2l|Mir6970	superkillerviralicidicactivity2-like(S.cerevisiae)|microRNA6970	0.00186194	1.1125
6855061	Cfb	complementfactorB	0.00205184	1.45637
6855116	Tcf19	transcriptionfactor19	0.015757	-1.20749
6855121	Vars2	valyl-tRNAsynthetase2,mitochondrial(putative)	0.00638763	-1.1177
6855123	Ddr1	discoidindomainreceptorfamily,member1	0.00644693	1.10193
6855144	Atat1	alphatubulinacetyltransferase1	0.0466173	1.09869
6855478	Slc25a27	solutecarrierfamily25,member27	0.0184985	-1.12428
6855603	Cdc5l	celldivisioncycle5-like(S.pombe)	0.00133286	1.17852
6855625	Tmem63b	transmembraneprotein63b	0.0449908	1.09485
6855772	Bysl	bystin-like	0.0118988	-1.12728
6855876	Daam2	dishevelledassociatedactivatorofmorphogenesis2	0.000432263	-1.144
6855891	Rftn1	raftlinlipidraftlinker1	0.000180938	-1.70118
6856197	Ubxn6	UBXdomainprotein6	0.00264605	1.12824
6856221	Plin3	perilipin3	0.00113938	-1.20409
6856278	Dennd1c	DENN/MADDdomaincontaining1C	0.00699192	-1.11331
6856367	Nudt12	nudix(nucleosidediphosphatelinkedmoietyX)-typemotif12	0.0171163	1.19131
6856584	Pja2	praja2,RING-H2motifcontaining	0.000344831	1.28666
6856689	Twsg1	twistedgastrulationhomolog1(Drosophila)	0.0262977	1.14664
6856710	Mtcl1|Gm35810	microtubulecrosslinkingfactor1|predictedgene,35810	0.00252259	-1.14547
6857037	Myl12a	myosin,lightchain12A,regulatory,non-sarcomeric	0.0143608	1.20613
6857223			0.00677473	1.54871
6857501	Atl2|Gm41625	atlastinGTPase2|predictedgene,41625	0.0132421	1.2379
6858456	Cul2	cullin2	0.00595576	1.30753
6858819	Mib1|4930563E18Rik	mindbombhomolog1(Drosophila)|RIKENcDNA4930563E18gene	0.00979769	1.23291
6859935	Apc	adenomatosispolyposiscoli	0.0330538	1.0802
6860001	Ctnna1	catenin(cadherinassociatedprotein),alpha1	0.00569116	1.08928
6860034	Matr3|Snora74a|Mir1949|Snhg4	matrin3|smallnucleolarRNA,H/ACAbox74A|microRNA1949|smallnucleolarRNAhostgene4	0.00567669	1.26943
6860119	Ankhd1|Eif4ebp3	ankyrinrepeatandKHdomaincontaining1|eukaryotictranslationinitiationfactor4Ebindingprotein3	0.00160406	-1.16013
6860129	Wdr55	WDrepeatdomain55	0.00176115	1.12731
6860207	Pcdhb20	protocadherinbeta20	0.00894173	-1.14438
6860211	Pcdhb22	protocadherinbeta22	0.0206904	-1.17464
6860411	Sh3rf2	SH3domaincontainingringfinger2	0.00130418	1.71512
6860903	Srfbp1	serumresponsefactorbindingprotein1	0.000980051	1.31183
6861173	Megf10	multipleEGF-like-domains10	0.000282926	-1.16291
6861200	Slc12a2	solutecarrierfamily12,member2	0.0033156	1.38045
6861260	Isoc1	isochorismatasedomaincontaining1	0.00046104	1.24556
6861322	Rbm22	RNAbindingmotifprotein22	0.000605782	1.12403
6861689	Chmp1b	chargedmultivesicularbodyprotein1B	0.00246721	1.29664
6861700	Impa2	inositol(myo)-1(or4)-monophosphatase2	0.00160451	-1.1353
6861774	Rnmt	RNA(guanine-7-)methyltransferase	0.00862868	1.26767
6861892	Mbd2	methyl-CpGbindingdomainprotein2	0.00239986	1.13924
6862126	BC031181		0.00576069	1.18129
6862130	Dym	dymeclin	0.00331835	1.18187
6862195	Smad2	SMADfamilymember2	0.00530424	1.21468
6862281	St8sia5	ST8alpha-N-acetyl-neuraminidealpha-2,8-sialyltransferase5	0.000537807	1.289
6862751	Cyb5a	cytochromeb5typeA(microsomal)	0.00701329	1.25293
6863096	Zfp438|Gm26682	zincfingerprotein438|predictedgene,26682	0.00833664	1.17553
6863167	Epc1|Mir1893	enhancerofpolycombhomolog1(Drosophila)|microRNA1893	0.0029171	-1.12269
6863210	Mkx	mohawkhomeobox	0.000736205	-1.2826
6863281	Ccny	cyclinY	0.0129415	1.14038
6863299	Usp14	ubiquitinspecificpeptidase14	0.00346103	1.38924
6863605	Aqp4	aquaporin4	0.000362573	-1.60806
6863645	Cdh2	cadherin2	0.00101828	-1.0883
6863965	Rprd1a	regulationofnuclearpre-mRNAdomaincontaining1A	0.00579181	1.11985
6864330	Slc25a46|Gm38606	solutecarrierfamily25,member46|predictedgene,38606	0.00604872	1.18569
6864404	Gypc	glycophorinC	0.00157224	1.39452
6864444	Stard4	StAR-relatedlipidtransfer(START)domaincontaining4	0.0349891	-1.11605
6864456	Nrep	neuronalregenerationrelatedprotein	0.000203977	-1.72898
6864466	Epb41l4a	erythrocytemembraneproteinband4.1like4a	0.0159071	-1.13495
6864564	Etf1	eukaryotictranslationterminationfactor1	0.024001	1.1613
6864680	Hbegf	heparin-bindingEGF-likegrowthfactor	0.000286217	-1.36955
6864696	Apbb3	amyloidbeta(A4)precursorprotein-binding,familyB,member3	0.0480035	-1.16758
6864760	Diaph1	diaphanousrelatedformin1	0.00120356	1.19097
6865022	Lars	leucyl-tRNAsynthetase	0.00107228	1.39096
6865267	Sema6a	semadomain,transmembranedomain(TM),andcytoplasmicdomain,(semaphorin)6A	0.00078238	-1.1571
6865492	Lox	lysyloxidase	0.00159399	-1.21409
6865573	Cep120	centrosomalprotein120	0.0128537	1.07246
6865792	Fbn2	fibrillin2	0.000224763	-1.19153
6865926	Ndst1	N-deacetylase/N-sulfotransferase(heparanglucosaminyl)1	0.00854099	-1.13815
6866004	Afap1l1	actinfilamentassociatedprotein1-like1	0.00181792	-1.14733
6866054	Piezo2	piezo-typemechanosensitiveionchannelcomponent2	0.00821976	-1.08579
6866068	Txnl1|Gm41754	thioredoxin-like1|predictedgene,41754	0.0149409	1.11087
6866112	Fech	ferrochelatase	0.02329	1.13822
6866116	Nars	asparaginyl-tRNAsynthetase	0.000178063	1.35447
6866354	Fam210a	familywithsequencesimilarity210,memberA	0.00572565	1.16454
6866643	Me2	malicenzyme2,NAD(+)-dependent,mitochondrial	0.000616095	1.29667
6866862	Setbp1	SETbindingprotein1	0.0102338	-1.19712
6867197	Cndp2	CNDPdipeptidase2(metallopeptidaseM20family)	0.000224116	1.17563
6867363	Socs6|Gm41799	suppressorofcytokinesignaling6|predictedgene,41799	0.0148559	1.16241
6867655	Pold4	polymerase(DNA-directed),delta4	0.00453835	1.19114
6867707	Slc29a2	solutecarrierfamily29(nucleosidetransporters),member2	0.000300157	-1.14904
6867748	Eif1ad	eukaryotictranslationinitiationfactor1Adomaincontaining	0.00126618	1.19279
6867853	Map4k2|Mir6989	mitogen-activatedproteinkinasekinasekinasekinase2|microRNA6989	0.00814998	-1.1815
6867859	Pygm	muscleglycogenphosphorylase	0.00332366	1.05998
6867860	Rasgrp2	RAS,guanylreleasingprotein2	0.0107575	-1.16992
6867957	Nxf1	nuclearRNAexportfactor1	0.0023695	-1.11837
6867983	Mta2	metastasis-associatedgenefamily,member2	0.00231374	1.18178
6868048	Ddb1	damagespecificDNAbindingprotein1	0.000221342	1.30466
6868053	Vps37c	vacuolarproteinsorting37C(yeast)	0.0038337	1.22472
6868386	Prune2|Gm32341	prunehomolog2(Drosophila)|predictedgene,32341	0.000720802	1.35774
6868404	Rfk	riboflavinkinase	0.00252873	1.16869
6868582	Aldh1a1|E030003E18Rik	aldehydedehydrogenasefamily1,subfamilyA1|RIKENcDNAE030003E18gene	0.00017784	2.29866
6868728	Apba1	amyloidbeta(A4)precursorproteinbinding,familyA,member1	0.000795787	-1.11381
6868833	Kank1	KNmotifandankyrinrepeatdomains1	0.00349041	1.21751
6868899	Vldlr	verylowdensitylipoproteinreceptor	0.00110188	1.35787
6869021	Rcl1|Mir101b	RNAterminalphosphatecyclase-like1|microRNA101b	0.00186717	-1.18407
6869027	Jak2	Januskinase2	0.00122511	-1.29496
6869070	Uhrf2|Gm36258	ubiquitin-like,containingPHDandRINGfingerdomains2|predictedgene,36258	0.0203686	-1.1694
6869128	Cstf2t	cleavagestimulationfactor,3pre-RNAsubunit2,tau	0.0042265	1.20817
6869305	Stambpl1	STAMbindingproteinlike1	0.00411642	-1.10961
6869310	Fas		0.00794617	-1.15279
6869436	Hectd2	HECTdomaincontaining2	0.00100461	1.41915
6869517	Exoc6	exocystcomplexcomponent6	0.0239988	1.17821
6869570	Plce1	phospholipaseC,epsilon1	0.00133393	-1.16432
6869795	Pi4k2a	phosphatidylinositol4-kinasetype2alpha	0.00193722	1.18267
6869951	Hif1an|Gm35460|Gm41854	hypoxia-induciblefactor1,alphasubunitinhibitor|predictedgene,35460|predictedgene,41854	0.00823625	1.41236
6870424	Add3	adducin3(gamma)	0.00132072	1.22221
6870569	Vti1a	vesicletransportthroughinteractionwitht-SNAREs1A	0.0105867	1.12388
6870738	Pnlip	pancreaticlipase	0.0127078	-1.12017
6871004	Syt12	synaptotagminXII	0.000983255	-1.3724
6871021	Gm960|Rce1	predictedgene960|RCE1homolog,prenylproteinpeptidase(S.cerevisiae)	0.027999	-1.09744
6871077	Rab1b	RAB1B,memberRASoncogenefamily	0.000300207	1.26123
6871085	Pacs1	phosphofurinacidicclustersortingprotein1	0.00498894	1.14807
6871091	Sf3b2	splicingfactor3b,subunit2	0.00434965	-1.13744
6871164	Pola2	polymerase(DNAdirected),alpha2	0.00119295	-1.10476
6871258	Prdx5	peroxiredoxin5	0.000719891	1.17843
6871270	Fkbp2	FK506bindingprotein2	0.000821614	1.33245
6871295	Otub1	OTUdomain,ubiquitinaldehydebinding1	0.000530768	1.27897
6871514	Tmem132a	transmembraneprotein132A	0.00856771	-1.13919
6871627	Dtx4	deltex4homolog(Drosophila)	0.0018062	-1.1635
6871837	Vps13a	vacuolarproteinsorting13A(yeast)	0.00516635	1.24892
6871879	Pcsk5	proproteinconvertasesubtilisin/kexintype5	0.000645359	-1.24561
6872010	Anxa1	annexinA1	0.00137391	1.57134
6872029	Aldh1a7	aldehydedehydrogenasefamily1,subfamilyA7	0.00255972	1.29906
6872444	Rfx3	regulatoryfactorX,3(influencesHLAclassIIexpression)	0.0244908	-1.04744
6872489	4430402I18Rik	RIKENcDNA4430402I18gene	0.00210954	1.14159
6872496	Ak3	adenylatekinase3	0.000325805	-1.20725
6872543	Ermp1	endoplasmicreticulummetallopeptidase1	0.00552963	1.28937
6872646	Asah2	N-acylsphingosineamidohydrolase2	0.0118536	1.10393
6872704	Atad1	ATPasefamily,AAAdomaincontaining1	0.00763497	1.22546
6872834	Ankrd1	ankyrinrepeatdomain1(cardiacmuscle)	0.0468821	1.43529
6872916	Ide	insulindegradingenzyme	0.00130887	1.34758
6872920	Rpl10|Rpl10-ps6	ribosomalproteinL10|ribosomalproteinL10,pseudogene6	0.00344913	1.24144
6873069	Aldh18a1	aldehydedehydrogenase18family,memberA1	0.00311717	-1.16606
6873111	Blnk	Bcelllinker	0.021922	-1.11265
6873153	Frat2	frequentlyrearrangedinadvancedTcelllymphomas2	0.0053549	-1.27244
6873160	Mms19	MMS19(MET18S.cerevisiae)	0.00142837	1.13705
6873167	Morn4	MORNrepeatcontaining4	0.000279994	1.34551
6873194	Loxl4	lysyloxidase-like4	0.00156842	-1.15789
6873230	Slc25a28	solutecarrierfamily25,member28	0.000714935	1.27168
6873246	Erlin1	ERlipidraftassociated1	0.000237724	1.21973
6873271	Scd1	stearoyl-CoenzymeAdesaturase1	0.00926744	2.1416
6873309	Pdzd7	PDZdomaincontaining7	0.00403572	-1.32487
6873333	Lbx1	ladybirdhomeoboxhomolog1(Drosophila)	0.00258975	1.24487
6873360	Poll	polymerase(DNAdirected),lambda	0.00791523	-1.10528
6873361	Fbxw4	F-boxandWD-40domainprotein4	0.00345749	1.19328
6873365	Mgea5	meningiomaexpressedantigen5(hyaluronidase)	0.00884333	1.14014
6873421	Arl3	ADP-ribosylationfactor-like3	0.00129043	1.19802
6873944	Nrap	nebulin-relatedanchoringprotein	0.00222852	1.20561
6874558	Cdnf	cerebraldopamineneurotrophicfactor	0.00602906	1.14883
6874610	Bend7	BENdomaincontaining7	0.00128938	-1.12749
6874979	Prkcq	proteinkinaseC,theta	0.00614941	1.23458
6875094	Pter	phosphotriesteraserelated	0.000265028	1.41102
6875376	Bmi1		0.000188893	1.37203
6875664	Dph7	diphthaminebiosynethesis7	0.00735942	1.19889
6875728	Edf1	endothelialdifferentiation-relatedfactor1	0.000339501	1.15939
6875803	Egfl7|Mir126a	EGF-likedomain7|microRNA126a	0.0220306	-1.21457
6875850	Adamtsl2	ADAMTS-like2	0.0133334	-1.20788
6875920	Col5a1	collagen,typeV,alpha1	0.00017964	-1.51071
6875969	Tsc1	tuberoussclerosis1	0.00290809	1.16978
6875994	Setx	senataxin	0.0113948	1.13652
6876010	Med27	mediatorcomplexsubunit27	0.0312249	1.15396
6876014	Rapgef1	Rapguaninenucleotideexchangefactor(GEF)1	0.0250019	1.14258
6876026	Cercam	cerebralendothelialcelladhesionmolecule	0.000180264	-1.43649
6876033	Set	SETnuclearoncogene	0.00677393	1.14304
6876037	Pkn3	proteinkinaseN3	0.0110643	-1.13813
6876089	Usp20	ubiquitinspecificpeptidase20	0.000209138	1.17565
6876136	Hmcn2	hemicentin2	0.0381275	-1.17152
6876138	Ass1	argininosuccinatesynthetase1	0.00621274	1.19839
6876209	St6galnac4	ST6(alpha-N-acetyl-neuraminyl-2,3-beta-galactosyl-1,3)-N-acetylgalactosaminidealpha-2,6-sialyltransferase4	0.00370652	-1.13359
6876210	St6galnac6	ST6(alpha-N-acetyl-neuraminyl-2,3-beta-galactosyl-1,3)-N-acetylgalactosaminidealpha-2,6-sialyltransferase6	0.0011796	1.20138
6876238	Angptl2|Gm13528	angiopoietin-like2|predictedgene13528	0.000332503	-1.326
6876405	Dab2ip	disabled2interactingprotein	0.0356742	-1.08643
6876543	Nek6|Gm39800	NIMA(neverinmitosisgenea)-relatedexpressedkinase6|predictedgene,39800	0.000215121	1.40609
6877297	Gpd2|Gm39813	glycerolphosphatedehydrogenase2,mitochondrial|predictedgene,39813	0.00113016	-1.24152
6877478	March7	membrane-associatedringfinger(C3HC4)7	0.00673926	1.29142
6877588	Tbr1	T-boxbraingene1	0.00514318	-1.12721
6877608	Gca	grancalcin	0.000179801	1.58385
6877740	Csrnp3	cysteine-serine-richnuclearprotein3	0.0190129	-1.08188
6877924	Bbs5	Bardet-Biedlsyndrome5(human)	0.00181624	1.15571
6877940	Ubr3	ubiquitinproteinligaseE3componentn-recognin3	0.00235473	1.15017
6877952	Ubr3	ubiquitinproteinligaseE3componentn-recognin3	0.017944	1.18765
6877990	Cybrd1	cytochromebreductase1	0.00174524	-1.27729
6878000	Dync1i2	dyneincytoplasmic1intermediatechain2	0.0118696	1.22451
6878049	Zak	sterilealphamotifandleucinezippercontainingkinaseAZK	0.0043166	1.15774
6878730	Ssrp1	structurespecificrecognitionprotein1	0.00391388	1.12207
6878739	Aplnr	apelinreceptor	0.00351738	-1.35685
6879003	Kbtbd4	kelchrepeatandBTB(POZ)domaincontaining4	0.00107712	1.36857
6879006	Celf1	CUGBP,Elav-likefamilymember1	0.0136134	1.11809
6879034	Acp2	acidphosphatase2,lysosomal	0.00791139	1.18272
6879039	Pacsin3	proteinkinaseCandcaseinkinasesubstrateinneurons3	0.000531436	1.19221
6879040	Arfgap2	ADP-ribosylationfactorGTPaseactivatingprotein2	0.00651902	1.14689
6879081	Harbi1	harbingertransposasederived1	0.00435893	1.16731
6879489	Traf6	TNFreceptor-associatedfactor6	0.00198267	1.15341
6879643	Fbxo3	F-boxprotein3	0.0228996	-1.15039
6879899	Hadhb	hydroxyacyl-CoenzymeAdehydrogenase/3-ketoacyl-CoenzymeAthiolase/enoyl-CoenzymeAhydratase(trifunctionalprotein),betasubunit	0.00100837	1.33966
6880040	Emc7	ERmembraneproteincomplexsubunit7	0.000821875	1.18026
6880517	Chp1	calcineurin-likeEFhandprotein1	0.000257587	1.15586
6880556	Jmjd7|Pla2g4b|Gm28042	jumonjidomaincontaining7|phospholipaseA2,groupIVB(cytosolic)|predictedgene,28042	0.0166555	-1.11629
6880577	Capn3|Ganc	calpain3|glucosidase,alpha;neutralC	0.0020323	-1.10785
6880587	Haus2	HAUSaugmin-likecomplex,subunit2	0.0486344	1.15564
6880627	Ccndbp1	cyclinD-typebinding-protein1	0.000222235	1.38125
6880670	B2m	beta-2microglobulin	0.00117906	1.44045
6880683	Sord	sorbitoldehydrogenase	0.00047266	1.25978
6880715	Bloc1s6	biogenesisoflysosomalorganellescomplex-1,subunit6,pallidin	0.00432062	1.22608
6880718	Sqrdl	sulfidequinonereductase-like(yeast)	0.00311056	1.24751
6880853	Dut	deoxyuridinetriphosphatase	0.0111066	-1.10828
6880900	Fgf7	fibroblastgrowthfactor7	0.00102593	1.36689
6880981	Snrnp200	smallnuclearribonucleoprotein200(U5)	0.00144212	1.18337
6880982	Tmem127	transmembraneprotein127	0.000960365	1.20944
6880983	Stard7	STARTdomaincontaining7	0.0389555	1.13523
6881100	Zc3h6	zincfingerCCCHtypecontaining6	0.000919391	1.2987
6881101	Zc3h6	zincfingerCCCHtypecontaining6	0.0325152	1.1998
6881169	Tmc2	transmembranechannel-likegenefamily2	0.00499023	-1.08744
6881172	Nop56|Snord57	NOP56ribonucleoprotein|smallnucleolarRNA,C/Dbox57	0.0295627	1.08622
6881191	Vps16	vacuolarproteinsorting16(yeast)	0.00168457	1.11916
6881237	Hspa12b	heatshockprotein12B	0.00537171	-1.20775
6881259	Pank2|Mir103-2	pantothenatekinase2|microRNA103-2	0.000364513	1.15887
6881267	Smox	spermineoxidase	0.000369682	-1.78731
6881340	Mcm8	minichromosomemaintenancedeficient8(S.cerevisiae)	0.00659082	1.10427
6881735	Snrpb2	U2smallnuclearribonucleoproteinB	0.00194005	1.385
6881837	Sec23b	SEC23homologB,COPIIcoatcomplexcomponent	0.000188445	1.41064
6881839	Dtd1	D-tyrosyl-tRNAdeacylase1	0.0384824	1.12556
6882030	Sstr4	somatostatinreceptor4	0.00271732	-1.2119
6882057	Gzf1	GDNF-induciblezincfingerprotein1	0.0165074	1.17717
6882227	Nsfl1c	NSFL1(p97)cofactor(p47)	0.00100563	1.22263
6882272	Csnk2a1	caseinkinase2,alpha1polypeptide	0.000534984	1.173
6882412	Gm14494	predictedgene14494[Source:MGISymbol;Acc:MGI:3704210]	0.00789692	1.28257
6882462	Cbfa2t2	core-bindingfactor,runtdomain,alphasubunit2,translocatedto,2(human)	0.00258429	1.24736
6882491	Raly	hnRNP-associatedwithlethalyellow|nonagouti	0.0384967	-1.10326
6882515	Dynlrb1	dyneinlightchainroadblock-type1	0.000499315	1.24915
6882530	Trp53inp2	transformationrelatedprotein53induciblenuclearprotein2	0.00235804	-1.31253
6882538	Acss2|Gm39969	acyl-CoAsynthetaseshort-chainfamilymember2|predictedgene,39969	0.0017894	1.31281
6882582	Ergic3	ERGICandgolgi3	0.0120594	1.10405
6882611	Phf20	PHDfingerprotein20	0.0166651	1.15971
6882629	Tgif2	TGFB-inducedfactorhomeobox2	0.00708139	-1.1757
6882685	Nnat	neuronatin	0.00105251	1.66335
6882700	Ctnnbl1	catenin,betalike1	0.000187746	1.21484
6882991	Srsf6	serine/arginine-richsplicingfactor6	0.00109995	-1.17368
6882996	Ift52	intraflagellartransport52	0.00219796	1.30259
6883121	Pcif1	PDX1C-terminalinhibitingfactor1	0.000488671	1.15486
6883321	Snai1	snailfamilyzincfinger1	0.00757688	-1.22994
6883487	Tshz2	teashirtzincfingerfamilymember2	0.000704243	-1.11871
6883722	Npepl1	aminopeptidase-like1	0.000215763	1.21859
6883796	Rps8-ps2	ribosomalproteinS8,pseudogene2	0.0100606	-1.1731
6884126	Lsm14b	LSM14homologB(SCD6,S.cerevisiae)	0.00653204	-1.10939
6884135	Osbpl2	oxysterolbindingprotein-like2	0.00299438	1.17241
6884183	Ogfr	opioidgrowthfactorreceptor	0.00387309	1.20432
6884267	Lime1|Slc2a4rg-ps|Zgpat	Lckinteractingtransmembraneadaptor1|Slc2a4regulator,pseudogene|zincfinger,CCCH-typewithGpatchdomain	0.0034051	-1.2129
6884286	Prpf6	PRP6pre-mRNAsplicingfactor6homolog(yeast)	0.00273292	1.14919
6884446	Optn|Gm39754	optineurin|predictedgene,39754	0.000360862	1.17263
6884721	Fbxo18	F-boxprotein18	0.00355059	-1.14832
6885070	Pip4k2a|Gm33534	phosphatidylinositol-5-phosphate4-kinase,typeII,alpha|predictedgene,33534	0.0265884	-1.12314
6885349	Ehmt1	euchromatichistonemethyltransferase1	0.00126289	-1.17187
6885409	Dpp7	dipeptidylpeptidase7	0.00948461	1.1333
6885422	Traf2|Gm35476	TNFreceptor-associatedfactor2|predictedgene,35476	0.00664721	1.24716
6885489	Agpat2|Gm39772	1-acylglycerol-3-phosphateO-acyltransferase2(lysophosphatidicacidacyltransferase,beta)|predictedgene,39772	0.00071934	1.42479
6885532	Brd3	bromodomaincontaining3	0.00656951	-1.09488
6885708	Trub2	TruBpseudouridine(psi)synthasehomolog2(E.coli)	0.00655511	1.12994
6885751	Ccbl1	cysteineconjugate-betalyase1	0.00353644	1.19528
6885789	1700001O22Rik	RIKENcDNA1700001O22gene	0.000381429	1.72817
6885809	BC005624		0.00137957	1.22693
6885871	Dnm1	dynamin1	0.00457095	-1.12814
6885879	Slc25a25	solutecarrierfamily25(mitochondrialcarrier,phosphatecarrier),member25	0.00734719	-1.74288
6886016	Psmd5	proteasome(prosome,macropain)26Ssubunit,non-ATPase,5	0.035765	1.23157
6886039	Stom	stomatin	0.000179056	1.6373
6886073	Ndufa8	NADHdehydrogenase(ubiquinone)1alphasubcomplex,8	0.0135068	-1.21096
6886075	Lhx6	LIMhomeoboxprotein6	0.0055166	-1.20633
6886204	Ppp6c	proteinphosphatase6,catalyticsubunit	0.0167258	1.2099
6886355	Gtdc1|Gm39807	glycosyltransferase-likedomaincontaining1|predictedgene,39807	0.00127743	1.33169
6886356	Zeb2	zincfingerE-boxbindinghomeobox2	0.000463332	1.23553
6886743	Stam2	signaltransducingadaptormolecule(SH3domainandITAMmotif)2	0.00161657	1.3039
6886768	Prpf40a	PRP40pre-mRNAprocessingfactor40homologA(yeast)	0.00179116	1.31037
6886799	Gm38481|Idi1	predictedgene,38481|isopentenyl-diphosphatedeltaisomerase	0.00684549	1.48446
6886957	Acvr1	activinAreceptor,type1	0.00661691	1.1387
6887380	Scn7a	sodiumchannel,voltage-gated,typeVII,alpha	0.000194019	1.3832
6887660	Tlk1	tousled-likekinase1	0.00312827	1.23642
6887823	Cir1	corepressorinteractingwithRBPJ,1	0.00037831	1.31977
6887859	Atf2	activatingtranscriptionfactor2	0.00112599	1.22243
6887861	Atp5g3	ATPsynthase,H+transporting,mitochondrialF0complex,subunitC3(subunit9)	0.00383381	-1.18806
6887901	Lnp	limbandneuralpatterns	0.00760313	1.31728
6887902	Mrpl23|Mrpl23-ps1	mitochondrialribosomalproteinL23|mitichondrialribosomalproteinL23,pseudogene1	0.00113173	1.25651
6887958	Nfe2l2|Gm34861	nuclearfactor,erythroidderived2,like2|predictedgene,34861	0.0349607	1.11121
6888029	Cwc22	CWC22spliceosome-associatedproteinhomolog(S.cerevisiae)	0.00205712	1.16746
6888151	Frzb	frizzled-relatedprotein	0.00855746	-1.3266
6888324	Serping1	serine(orcysteine)peptidaseinhibitor,cladeG,member1	0.00261606	1.34462
6888779	Atg13	autophagyrelated13	0.000178141	1.31511
6888797	Creb3l1	cAMPresponsiveelementbindingprotein3-like1	0.00203845	-1.26883
6888834	Mapk8ip1	mitogen-activatedproteinkinase8interactingprotein1	0.0012087	-1.19512
6888835	Cry2	cryptochrome2(photolyase-like)	0.00017955	1.51145
6889281	Cat	catalase	0.00194319	1.27042
6889330	Hipk3	homeodomaininteractingproteinkinase3	0.0012439	1.15672
6889413	Rcn1	reticulocalbin1	0.00358063	-1.29242
6889661	Fibin	finbudinitiationfactorhomolog(zebrafish)	0.00330266	-1.46495
6889760	Emc4	ERmembraneproteincomplexsubunit4	0.00335062	1.24779
6889902	Actc1	actin,alpha,cardiacmuscle1	0.00017784	-9.57187
6890332	Ubr1	ubiquitinproteinligaseE3componentn-recognin1	0.000722536	1.21658
6890375	Trp53bp1	transformationrelatedprotein53bindingprotein1	0.000188809	1.24427
6890382	Ppip5k1	diphosphoinositolpentakisphosphatekinase1	0.00190528	1.26983
6890597	Fbn1	fibrillin1	0.0108316	-1.39581
6890658	Ncaph	non-SMCcondensinIcomplex,subunitH	0.00695711	-1.09538
6890935	4930402H24Rik|Gm14057	RIKENcDNA4930402H24gene|Ppp1r14cpseudogene	0.0102478	-1.1168
6891065	Slc23a2	solutecarrierfamily23(nucleobasetransporters),member2	0.000499243	1.15839
6891336	Jag1	jagged1	0.0146148	1.09066
6891675	Snx5|Snord17|Banf2os|Gm39950	sortingnexin5|smallnucleolarRNA,C/Dbox17|barriertoautointegrationfactor2,oppositestrand|predictedgene,39950	0.00312588	1.18831
6891690	Rbbp9	retinoblastomabindingprotein9	0.0258463	1.13043
6891982	Zfp120	zincfingerprotein120	0.0354765	1.11649
6892031	Apmap	adipocyteplasmamembraneassociatedprotein	0.00139952	1.18339
6892032	Acss1	acyl-CoAsynthetaseshort-chainfamilymember1	0.00023369	1.59701
6892102	Psmf1	proteasome(prosome,macropain)inhibitorsubunit1	0.00606796	1.17154
6892145	Zcchc3	zincfinger,CCHCdomaincontaining3	0.0204009	-1.18084
6892193	Pdrg1	p53andDNAdamageregulated1	0.0375613	-1.17122
6892286	Snta1	syntrophin,acidic1	0.0475501	-1.07707
6892307	E2f1	E2Ftranscriptionfactor1	0.00745573	-1.14819
6892371	Ncoa6	nuclearreceptorcoactivator6	0.00124262	-1.14405
6892496	Dsn1	DSN1,MINDkinetochorecomplexcomponent,homolog(S.cerevisiae)	0.0283463	1.12161
6892505	Rbl1	retinoblastoma-like1(p107)	0.00118746	1.17169
6892699	Mafb	v-mafmusculoaponeuroticfibrosarcomaoncogenefamily,proteinB(avian)	0.00463606	-1.83759
6892747	Ptprt	proteintyrosinephosphatase,receptortype,T	0.00222846	-1.15602
6892767	Gm11451	predictedgene11451[Source:MGISymbol;Acc:MGI:3705412]	0.00017792	-1.76508
6892800	Jph2	junctophilin2	0.000375713	-1.23449
6892831	Serinc3	serineincorporator3	0.00506527	1.28304
6892879	Tomm34	translocaseofoutermitochondrialmembrane34	0.0184238	1.10792
6892903	Matn4	matrilin4	0.00148764	-1.20521
6892964	Pltp	phospholipidtransferprotein	0.00212101	1.2674
6892973	Zfp335	zincfingerprotein335	0.00881294	-1.11701
6893131	Kcnb1	potassiumvoltagegatedchannel,Shab-relatedsubfamily,member1	0.00042546	-1.20994
6893139	Ptgis	prostaglandinI2(prostacyclin)synthase	0.00368785	-1.20636
6893288	Atp9a	ATPase,classII,type9A	0.00017785	1.38488
6893630	Ctsz	cathepsinZ	0.00386293	1.15434
6894272	Ptk6	PTK6proteintyrosinekinase6	0.00300984	-1.13384
6894304	Samd10	sterilealphamotifdomaincontaining10	0.000178396	1.45405
6894390	Actc1	actin,alpha,cardiacmuscle1	0.00017784	-9.57829
6894428	Nnat	neuronatin	0.00266599	1.60245
6894455	Cry2	cryptochrome2(photolyase-like)	0.000185265	1.49719
6894925			0.0136834	1.23078
6895013	Blcap	bladdercancerassociatedproteinhomolog(human)	0.0146904	1.15628
6895460	Zfhx4	zincfingerhomeodomain4	0.00685375	-1.13782
6895532	Pkia	proteinkinaseinhibitor,alpha	0.0311085	1.19086
6895835	Lrrcc1	leucinerichrepeatandcoiled-coildomaincontaining1	0.00993336	1.18059
6896038	Hltf	helicase-liketranscriptionfactor	0.0139717	-1.11281
6896406	Pld1	phospholipaseD1	0.00139889	-1.11579
6896804	Exosc9	exosomecomponent9	0.00223338	1.32336
6896835	4932438A13Rik	RIKENcDNA4932438A13gene	0.00214567	1.2306
6896997	Hspa4l	heatshockprotein4like	0.0112012	-1.19273
6897075	Jade1	jadefamilyPHDfinger1	0.0130466	-1.13223
6897337	Noct	nocturnin	0.00351419	-1.44034
6897363	Rab33b	RAB33B,memberRASoncogenefamily	0.00432766	1.19543
6897557	Postn	periostin,osteoblastspecificfactor	0.000532192	-1.53203
6897592	Spg20	spasticparaplegia20,spartin(Troyersyndrome)homolog(human)	0.00658904	1.21839
6897599	Dclk1	doublecortin-likekinase1	0.0136802	-1.09275
6897707	Rnf13	ringfingerprotein13	0.00189673	1.38719
6897762	Eif2a	eukaryotictranslationinitiationfactor2A	0.000531125	1.26804
6897908	P2ry1	purinergicreceptorP2Y,G-proteincoupled1	0.0421442	-1.21552
6898063	Kcnab1	potassiumvoltage-gatedchannel,shaker-relatedsubfamily,betamember1	0.00017784	2.62483
6898076	Tiparp	TCDD-induciblepoly(ADP-ribose)polymerase	0.000593158	1.3449
6898138	Ptx3	pentraxinrelatedgene	0.0011012	-1.17885
6898161	Mlf1	myeloidleukemiafactor1	0.00426322	-1.36808
6898181	Gm21949|Schip1	predictedgene,21949|schwannomininteractingprotein1	0.0114469	-1.16451
6898241	Smc4|Mir15b|Mir16-2	structuralmaintenanceofchromosomes4|microRNA15b|microRNA16-2	0.03807	-1.14627
6898873	Fbxw7	F-boxandWD-40domainprotein7	0.00311395	1.28762
6898940	Sh3d19	SH3domainproteinD19	0.000527558	-1.23609
6898954	Lrba	LPS-responsivebeige-likeanchor	0.000715389	1.23223
6899014	Etv3|Etv3l	etsvariant3|etsvariant3-like	0.0050875	1.14323
6899171	5830417I10Rik|Gon4l	gon-4-likepseudogene|gon-4-like(C.elegans)	0.00166062	-1.11701
6899251	Pbxip1	preBcellleukemiatranscriptionfactorinteractingprotein1	0.000315297	1.27393
6899252	Pmvk	phosphomevalonatekinase	0.00128152	1.07748
6899335	Dennd4b	DENN/MADDdomaincontaining4B	0.000624659	-1.14687
6899339	Gatad2b	GATAzincfingerdomaincontaining2B	0.0157294	1.14235
6899520	S100a10	S100calciumbindingproteinA10(calpactin)	0.012057	-1.21815
6899572	Rorc	RAR-relatedorphanreceptorgamma	0.000736785	1.37269
6899578	Tdrkh	tudorandKHdomaincontainingprotein	0.000180952	1.94505
6899605	Selenbp2	seleniumbindingprotein2	0.000179915	1.35723
6899622	Selenbp1	seleniumbindingprotein1	0.000446298	1.34206
6899649	Vps72	vacuolarproteinsorting72(yeast)	0.00130679	1.32612
6899654	Sema6c	semadomain,transmembranedomain(TM),andcytoplasmicdomain,(semaphorin)6C	0.0386615	-1.12382
6899667	Fam63a	familywithsequencesimilarity63,memberA	0.00212105	1.28972
6899889	Tbx15	T-box15	0.000184479	1.29445
6900089	Csde1	coldshockdomaincontainingE1,RNAbinding	0.031391	1.07988
6900095	Dennd2c	DENN/MADDdomaincontaining2C	0.00256841	1.30037
6900143	Phtf1	putativehomeodomaintranscriptionfactor1	0.00939209	-1.109
6900193	Rhoc	rashomologgenefamily,memberC	0.00622118	1.18155
6900214	Kcnd3	potassiumvoltage-gatedchannel,Shal-relatedfamily,member3	0.00685807	-1.16081
6900239	Chia1	chitinase,acidic1	0.00230272	1.24124
6900407	Wdr47	WDrepeatdomain47	0.00104104	1.21904
6900409	Clcc1	chloridechannelCLIC-like1	0.00168912	1.23988
6900584	Col11a1	collagen,typeXI,alpha1	0.00017806	-1.50462
6900659	Extl2	exostoses(multiple)-like2	0.00713586	1.2326
6900821	Dpyd|Gm32444	dihydropyrimidinedehydrogenase|predictedgene,32444	0.000177865	1.42414
6900938	Cnn3	calponin3,acidic	0.0134589	-1.09298
6900993	Dnttip2	deoxynucleotidyltransferase,terminal,interactingprotein2	0.0492034	1.13799
6901055	Sec24d	Sec24relatedgenefamily,memberD(S.cerevisiae)	0.00674538	-1.11361
6901059	Prss12|Gm40143	protease,serine12neurotrypsin(motopsin)|predictedgene,40143	0.00294648	-1.12745
6901136	Arsj	arylsulfataseJ	0.0128327	-1.06576
6901435	Dkk2	dickkopfhomolog2(Xenopuslaevis)	0.0314995	1.27263
6901657	Ppp3ca	proteinphosphatase3,catalyticsubunit,alphaisoform	0.0246784	1.11575
6901680	Ddit4l	DNA-damage-inducibletranscript4-like	0.0041471	1.31148
6901747	Adh5	alcoholdehydrogenase5(classIII),chipolypeptide	0.00406607	1.23292
6901950	Gbp7	guanylatebindingprotein7	0.000194807	-1.65593
6901962	Ccbl2	cysteineconjugate-betalyase2	0.00434476	1.26437
6902122	2015-09-01	selenoprotein	0.0202841	1.18078
6902519	Zzz3	zincfinger,ZZdomaincontaining3	0.0146496	1.15353
6902880	Wls	wntlesshomolog(Drosophila)	0.00172413	1.50463
6903549	Gyg	glycogenin	0.0194015	1.15911
6903557	Cpa3|Mir7007	carboxypeptidaseA3,mastcell|microRNA7007	0.00453738	1.28184
6903711	Nlgn1	neuroligin1	0.00630665	-1.07056
6903946	Phc3	polyhomeotic-like3(Drosophila)	0.0163657	1.11058
6904340	Nudt6	nudix(nucleosidediphosphatelinkedmoietyX)-typemotif6	0.0049419	1.12903
6904979	Setd7	SETdomaincontaining(lysinemethyltransferase)7	0.00276607	-1.20595
6905074	Cog6	componentofoligomericgolgicomplex6	0.000391484	1.40312
6905321	Pfn2	profilin2	0.00417878	1.26677
6905333	Pgk1	phosphoglyceratekinase1	0.0410776	-1.13851
6905577	E130311K13Rik|Plch1	RIKENcDNAE130311K13gene|phospholipaseC,eta1	0.00132858	1.21435
6905620	Ssr3|A730090N16Rik	signalsequencereceptor,gamma|RIKENcDNAA730090N16gene	0.0123135	1.22246
6906104	Golim4	golgiintegralmembraneprotein4	0.000937694	-1.18428
6906220	Etfdh	electrontransferringflavoprotein,dehydrogenase	0.00204045	1.27605
6906652	Fcrls	Fcreceptor-likeS,scavengerreceptor	0.0076014	-1.21145
6906702	Apoa1bp	apolipoproteinA-Ibindingprotein	0.000276406	1.22842
6906747	Slc25a44	solutecarrierfamily25,member44	0.000730437	1.23063
6906830	Adam15	adisintegrinandmetallopeptidasedomain15(metargidin)	0.00145525	-1.2081
6906900	Snapin	SNAP-associatedprotein	0.0273906	1.11647
6906903	S100a1	S100calciumbindingproteinA1	0.000194142	1.45691
6906964	Adrm1	adhesionregulatingmolecule1	0.0268003	1.1219
6907124	Zfp687	zincfingerprotein687	0.0380537	1.11558
6907126	Psmd4	proteasome(prosome,macropain)26Ssubunit,non-ATPase,4	0.000397103	1.26917
6907148	Mllt11	myeloid/lymphoidormixed-lineageleukemia(trithoraxhomolog,Drosophila);translocatedto,11	0.000178353	1.47246
6907155	Prune	prunehomolog(Drosophila)	0.000264128	1.42684
6907204	Ecm1	extracellularmatrixprotein1	0.00867182	1.28458
6907247	Hist2h2aa2|Hist2h2aa1	histonecluster2,H2aa2|histonecluster2,H2aa1	0.000211657	1.393
6907289	Polr3gl	polymerase(RNA)III(DNAdirected)polypeptideGlike	0.000540202	1.20707
6907313	Gpr89	Gprotein-coupledreceptor89	0.00531809	1.2172
6907346	Chd1l	chromodomainhelicaseDNAbindingprotein1-like	0.000456752	1.19624
6907623	Ptgfrn	prostaglandinF2receptornegativeregulator	0.000382208	-1.2935
6907652	Slc22a15	solutecarrierfamily22(organicanion/cationtransporter),member15	0.00022062	-1.10716
6907780	Atg4a-ps	autophagyrelated4A,pseudogene	0.00747829	1.24366
6907784	Olfml3	olfactomedin-like3	0.0108356	-1.23801
6907912	Ddx20	DEAD(Asp-Glu-Ala-Asp)boxpolypeptide20	0.00516027	1.28235
6908073	Gstm7	glutathioneS-transferase,mu7	0.00531407	1.23348
6908078	Gstm1	glutathioneS-transferase,mu1	0.000472737	1.22605
6908079	Gstm2	glutathioneS-transferase,mu2	0.000402846	1.50361
6908088	Gstm4	glutathioneS-transferase,mu4	0.00187618	1.2643
6908108	Sypl2	synaptophysin-like2	0.000200664	-1.48591
6908119	Celsr2	cadherin,EGFLAGseven-passG-typereceptor2(flamingohomolog,Drosophila)	0.00469296	1.15308
6908121	Sars	seryl-aminoacyl-tRNAsynthetase	0.000532455	1.15953
6908129	Tmem167b	transmembraneprotein167B	0.000842483	1.33834
6908137	Gpsm2	G-proteinsignallingmodulator2(AGS3-like,C.elegans)	0.00973593	-1.17677
6908146	Stxbp3	syntaxinbindingprotein3	0.00914863	1.32615
6908330	Amy2a5|Amy2b|Amy2a3|Amy2-ps1	amylase2a5|amylase2b|amylase2a3|amylase2,pseudogene1	0.000206352	1.51426
6908332			0.000180399	1.53315
6908345	Amy2a5|Amy2a4|Amy2a3|Amy2a2	amylase2a5|amylase2a4|amylase2a3|amylase2a2	0.000194084	1.48307
6908347			0.000235677	1.39233
6908348	Amy2a5|Amy2a4|Amy2a3|Amy2a2	amylase2a5|amylase2a4|amylase2a3|amylase2a2	0.000362295	1.40078
6908350			0.000177882	2.84024
6908488	Cdc14a	CDC14celldivisioncycle14A	0.00221217	-1.47451
6908684	Ptbp2	polypyrimidinetractbindingprotein2	0.000780481	1.18892
6909375	Ostc	oligosaccharyltransferasecomplexsubunit	0.036533	-1.16882
6909434	Sgms2	sphingomyelinsynthase2	0.00070519	-1.20997
6909648	Nfkb1	nuclearfactorofkappalightpolypeptidegeneenhancerinBcells1,p105	0.0437148	-1.06216
6909794	Gm5105	predictedgene5105	0.0251785	-1.21756
6909941	Bmpr1b	bonemorphogeneticproteinreceptor,type1B	0.000183234	1.43461
6910173	Cyr61	cysteinerichprotein61	0.00779254	1.4718
6910279	Rpf1	ribosomeproductionfactor1homolog(S.cerevisiae)	0.00247686	1.20657
6910289	Prkacb	proteinkinase,cAMPdependent,catalytic,beta	0.00575537	1.15685
6910417	Adgrl2|Gm30382	adhesionGprotein-coupledreceptorL2|predictedgene,30382	0.0429763	-1.19919
6910592	Ifi44	interferon-inducedprotein44	0.000476599	-1.24572
6910622	Fam73a	familywithsequencesimilarity73,memberA	0.000181779	1.33237
6910709	Acadm	acyl-CoenzymeAdehydrogenase,mediumchain	0.00031958	1.24959
6911176	Sars	seryl-aminoacyl-tRNAsynthetase	0.000532023	1.15505
6911530	Rab2a	RAB2A,memberRASoncogenefamily	0.00345287	1.24183
6911682	Ccne2	cyclinE2	0.00045842	1.32429
6911769	Rbm12b1|Rbm12b2	RNAbindingmotifprotein12B1|RNAbindingmotifprotein12B2	0.022456	-1.13959
6912113	Fbxl4	F-boxandleucine-richrepeatprotein4	0.000178471	1.72708
6912461	Map3k7	mitogen-activatedproteinkinasekinasekinase7	0.00022104	1.11563
6912520	Gabrr2	gamma-aminobutyricacid(GABA)Creceptor,subunitrho2	0.0198814	-1.07189
6912521	Gabrr1	gamma-aminobutyricacid(GABA)Creceptor,subunitrho1	0.0208747	1.10192
6912912	Ubap1	ubiquitin-associatedprotein1	0.0023583	1.18031
6912947			0.00017784	-7.2738
6912999	Unc13b	unc-13homologB(C.elegans)	0.00639734	-1.08545
6913042	Glipr2	GLIpathogenesis-related2	0.00443471	-1.20819
6913269	Col15a1	collagen,typeXV,alpha1	0.000180455	-1.54516
6913321	Invs	inversin	0.00726609	-1.12318
6913560	Slc44a1	solutecarrierfamily44,member1	0.000183039	1.39109
6913569	Tmem38b	transmembraneprotein38B	0.00266003	1.13944
6913638	Rad23b	RAD23bhomolog(S.cerevisiae)	0.00958156	1.10456
6913777	Akap2|Pakap	Akinase(PRKA)anchorprotein2|paralemminAkinaseanchorprotein	0.000225862	-1.29104
6913824	Musk	muscle,skeletal,receptortyrosinekinase	0.00140622	1.38037
6913928			0.000201424	-1.98535
6914007	Orm1	orosomucoid1	0.00699943	1.39762
6915139	Acer2	alkalineceramidase2	0.00354215	-1.13409
6915559	Fggy	FGGYcarbohydratekinasedomaincontaining	0.00239681	1.17175
6915567	Hook1	hookhomolog1(Drosophila)	0.00017784	2.13834
6915817	Cachd1	cachedomaincontaining1	0.0254262	1.09163
6915818	Raver2	ribonucleoprotein,PTB-binding2	0.0184961	-1.16235
6915889	Mier1	mesoderminductionearlyresponse1homolog(Xenopuslaevis	0.00777428	1.18156
6915927	LOC102642973|Gm12715|Gm22801	actin-like|predictedgene12715[Source:MGISymbol;Acc:MGI:3650759]|predictedgene,22801[Source:MGISymbol;Acc:MGI:5452578]	0.0138792	-1.24612
6916092	Fam151a	familywithsequencesimliarity151,memberA	0.00228188	-1.16174
6916109	Tmem59	transmembraneprotein59	0.00744651	1.31086
6916263	Faf1	Fas-associatedfactor1	0.00899037	1.20654
6916502	Efcab14	EF-handcalciumbindingdomain14	0.00110917	1.29291
6916504	Atpaf1|Mob3c	ATPsynthasemitochondrialF1complexassemblyfactor1|MOBkinaseactivator3C	0.0154166	1.1725
6916511	Mknk1	MAPkinase-interactingserine/threoninekinase1	0.000655034	1.21043
6916535	Pomgnt1|2510003B16Rik	proteinO-linkedmannosebeta1,2-N-acetylglucosaminyltransferase|RIKENcDNA2510003B16gene	0.00671652	1.10902
6916540	Pik3r3	phosphatidylinositol3kinase,regulatorysubunit,polypeptide3(p55)	0.00447389	1.27672
6916557	Ipp	IAPpromotedplacentalgene	0.000750305	1.58464
6916640	Eri3	exoribonuclease3	0.00109931	1.24991
6916663	Slc6a9|Gm40233	solutecarrierfamily6(neurotransmittertransporter,glycine),member9|predictedgene,40233	0.0010007	1.21024
6916748	Slc2a1	solutecarrierfamily2(facilitatedglucosetransporter),member1	0.00175018	1.28373
6916773	Foxj3	forkheadboxJ3	0.000581149	1.14149
6916815	Cited4	Cbp/p300-interactingtransactivator,withGlu/Asp-richcarboxy-terminaldomain,4	0.0415934	-1.18867
6916913	Ppt1	palmitoyl-proteinthioesterase1	0.000252351	1.35188
6916954	Pabpc4	poly(A)bindingprotein,cytoplasmic4	0.0230058	-1.07947
6916998	Rragc	Ras-relatedGTPbindingC	0.00927314	1.17724
6917069	Gnl2|Gm38472	guaninenucleotidebindingprotein-like2(nucleolar)|predictedgene,38472	0.00485986	1.15934
6917152	Trappc3	traffickingproteinparticlecomplex3	0.00296097	1.17769
6917153	Col8a2	collagen,typeVIII,alpha2	0.0114281	-1.14756
6917249	Phc2	polyhomeotic-like2(Drosophila)	0.00596822	-1.16475
6917298	Bsdc1	BSDdomaincontaining1	0.000177842	1.21274
6917312	Tmem234	transmembraneprotein234	0.000249389	1.21513
6917365	Col16a1	collagen,typeXVI,alpha1	0.000415968	-1.24626
6917380	Nkain1	Na+/K+transportingATPaseinteracting1	0.000237785	1.66918
6917696	Rsrp1	arginine/serinerichprotein1	0.00298827	-1.47695
6917813	Asap3	ArfGAPwithSH3domain,ankyrinrepeatandPHdomain3	0.00278695	-1.17072
6917909	Wnt4	wingless-typeMMTVintegrationsitefamily,member4	0.00201309	1.27323
6917933	Hspg2	perlecan(heparansulfateproteoglycan2)	0.000481675	-1.28351
6917936	Usp48	ubiquitinspecificpeptidase48	0.0238078	-1.10421
6917977	Hp1bp3|Gm42331	heterochromatinprotein1,bindingprotein3|predictedgene,42331	0.000177992	1.18338
6917981	Ddost	dolichyl-di-phosphooligosaccharide-proteinglycotransferase	0.0103435	1.12975
6918029	Tmco4	transmembraneandcoiled-coildomains4	0.000488621	1.26068
6918042	Emc1|Ubr4	ERmembraneproteincomplexsubunit1|ubiquitinproteinligaseE3componentn-recognin4	0.00268479	1.10622
6918167	Hspb7	heatshockproteinfamily,member7(cardiovascular)	0.0207784	1.30438
6918699	Mad2l2	MAD2mitoticarrestdeficient-like2	0.00471533	1.17601
6918725	Masp2	mannan-bindinglectinserinepeptidase2	0.00787257	-1.08409
6918808	Ctnnbip1	cateninbetainteractingprotein1	0.0102276	-1.14875
6919013	Gpr153	Gprotein-coupledreceptor153	0.00846178	-1.19486
6919015	Icmt	isoprenylcysteinecarboxylmethyltransferase	0.0021141	1.10329
6919017	Rpl22	ribosomalproteinL22	0.00339167	1.35056
6919053	Lrrc47	leucinerichrepeatcontaining47	0.000449292	1.18291
6919173	Ssu72		0.00955381	1.15117
6919185	Ccnl2	cyclinL2	0.000467889	-1.23238
6919208	Sdf4	stromalcellderivedfactor4	0.00162029	1.10153
6919320	Penk	preproenkephalin	0.00179056	1.4574
6919748	Fam92a	familywithsequencesimilarity92,memberA	0.0462077	-1.143
6919885	Otud6b	OTUdomaincontaining6B	0.0156115	1.17923
6920033	Cpne3	copineIII	0.00111569	1.34109
6920256	Fhl5	fourandahalfLIMdomains5	0.00519494	1.19499
6920260	Ufl1	UFM1specificligase1	0.00554794	1.35623
6920630	Ankrd6	ankyrinrepeatdomain6	0.00193683	1.20047
6920954	Ddx58	DEAD(Asp-Glu-Ala-Asp)boxpolypeptide58	0.000469052	-1.20996
6920989	Gm12396	predictedgene12396[Source:MGISymbol;Acc:MGI:3649201]	0.00140158	1.21105
6920990	B4galt1	UDP-Gal:betaGlcNAcbeta1,4-galactosyltransferase,polypeptide1	0.00284441	-1.21879
6921015	Nol6	nucleolarproteinfamily6(RNA-associated)	0.000419415	1.14758
6921030			0.00017784	-4.48427
6921058	Cntfr	ciliaryneurotrophicfactorreceptor	0.000573067	-1.54779
6921124	Vcp	valosincontainingprotein	0.0011714	1.1481
6921129	Pigo	phosphatidylinositolglycananchorbiosynthesis,classO	0.0102422	-1.07908
6921131	Fam214b	familywithsequencesimilarity214,memberB	0.0146833	1.13797
6921162	Tln1	talin1	0.00089696	1.12222
6921913	Ikbkap	inhibitorofkappalightpolypeptideenhancerinBcells,kinasecomplex-associatedprotein	0.00961541	1.1859
6921916	Ctnnal1	catenin(cadherinassociatedprotein),alpha-like1	0.00138182	-1.18985
6921929	Epb41l4b	erythrocytemembraneproteinband4.1like4b	0.000393875	1.20108
6922026	Ptgr1	prostaglandinreductase1	0.00420028	-1.10533
6922106	Mup7|Mup1	majorurinaryprotein7|majorurinaryprotein1	0.000189011	-1.57939
6922107			0.0003448	-1.54879
6922109			0.00272529	-2.09133
6922135			0.000545418	-1.19192
6922146	Mup17|Mup13|Mup-ps17	majorurinaryprotein17|majorurinaryprotein13|majorurinaryprotein,pseudogene17	0.000531823	-1.96594
6922219	Cdc26	celldivisioncycle26	0.000255353	1.17998
6922335	Tnc	tenascinC	0.000269629	-1.34611
6922573	Tle1	transducin-likeenhancerofsplit1,homologofDrosophilaE(spl)	0.00511536	1.13174
6922890	Frem1	Fras1relatedextracellularmatrixprotein1	0.000191747	-1.19823
6922895	Ttc39b	tetratricopeptiderepeatdomain39B	0.0479869	1.15916
6922901	Ttc39b	tetratricopeptiderepeatdomain39B	0.0067518	1.15112
6922966	Bnc2	basonuclin2	0.00264609	1.20924
6923083	Slc24a2	solutecarrierfamily24(sodium/potassium/calciumexchanger),member2	0.00807997	1.18382
6923411	Jun	junproto-oncogene	0.00594706	1.21328
6924181	Prkaa2	proteinkinase,AMP-activated,alpha2catalyticsubunit	0.00106524	1.15969
6924243	Lexm	lymphocyteexpansionmolecule	0.00409911	-1.13454
6924382	Gpx7	glutathioneperoxidase7	0.00949507	-1.17111
6924406	Btf3l4	basictranscriptionfactor3-like4	0.0140778	1.22119
6924466	Cdkn2c	cyclin-dependentkinaseinhibitor2C(p18,inhibitsCDK4)	0.00277511	1.4457
6924763	Rad54l	RAD54like(S.cerevisiae)	0.00272518	-1.13282
6924834	Kif2c	kinesinfamilymember2C	0.00188545	-1.09375
6924873	Ipo13	importin13	0.00266626	1.13443
6924893	Mpl	myeloproliferativeleukemiavirusoncogene	0.00372993	-1.16122
6924947	Zfp691	zincfingerprotein691	0.00209079	-1.13446
6924949	Ermap	erythroblastmembrane-associatedprotein	0.00201124	-1.14811
6924971	AA415398		0.00594759	1.18005
6925081	Zmpste24	zincmetallopeptidase,STE24	0.00534837	1.30619
6925236	Utp11l|Gm38545	UTP11-like,U3smallnucleolarribonucleoprotein,(yeast)|predictedgene,38545	0.000642643	1.34456
6925519	Tlr12	toll-likereceptor12	0.00446724	-1.13476
6925574	Hdac1	histonedeacetylase1	0.00795239	1.10892
6925575	Lck	lymphocyteproteintyrosinekinase	0.00290603	-1.22106
6925587	Ccdc28b	coiledcoildomaincontaining28B	0.00563503	-1.25862
6925829	Smpdl3b	sphingomyelinphosphodiesterase,acid-like3B	0.000531027	1.34926
6925840	Fam76a	familywithsequencesimilarity76,memberA	0.00925893	1.17785
6925880	Tmem222	transmembraneprotein222	0.00419613	1.15065
6925917	Zdhhc18|Gm13213	zincfinger,DHHCdomaincontaining18|predictedgene13213	0.00461138	1.27561
6925958	Rps6ka1	ribosomalproteinS6kinasepolypeptide1	0.0462499	-1.07796
6926023	Man1c1	mannosidase,alpha,class1C,member1	0.00462232	-1.13027
6926033	Tmem57	transmembraneprotein57	0.00776279	1.21477
6926041	Tmem50a	transmembraneprotein50A	0.00331753	1.21192
6926116	Pnrc2	proline-richnuclearreceptorcoactivator2	0.00245372	1.28408
6926182	Zbtb40	zincfingerandBTBdomaincontaining40	0.0446893	-1.07673
6926267	Pink1|Mir7019	PTENinducedputativekinase1|microRNA7019	0.00106036	1.2061
6926305	Pla2g5|Gm32871	phospholipaseA2,groupV|predictedgene,32871	0.0071616	1.26304
6926369	Pax7	pairedbox7	0.00322623	-1.23911
6926387	Arhgef10l	Rhoguaninenucleotideexchangefactor(GEF)10-like	0.00295423	1.18525
6926564	Pdpn	podoplanin	0.0270627	-1.11765
6926853	Mfn2	mitofusin2	0.000231624	1.10573
6926936	Pgd	phosphogluconatedehydrogenase	0.000936602	1.19903
6926975	Tmem201	transmembraneprotein201	0.00322065	1.09656
6927208	Tprgl	transformationrelatedprotein63regulatedlike	0.000897296	1.2168
6927227	Fam213b	familywithsequencesimilarity213,memberB	0.00832992	-1.24255
6927244	Ski	skisarcomaviraloncogenehomolog(avian)	0.00180555	-1.20143
6927248	Prkcz	proteinkinaseC,zeta	0.00498084	1.21191
6927298	Vwa1	vonWillebrandfactorAdomaincontaining1	0.00112518	1.29611
6927414	Cdc26	celldivisioncycle26	0.00211229	1.18349
6927963	Prpf4	PRP4pre-mRNAprocessingfactor4homolog(yeast)	0.0056534	1.09463
6928741	Abcb1b	ATP-bindingcassette,sub-familyB(MDR/TAP),member1B	0.00827969	1.15798
6929109	Gsap	gamma-secretaseactivatingprotein	0.000437179	-1.1086
6929119	Fgl2	fibrinogen-likeprotein2	0.0443191	-1.25344
6929312	Nub1	negativeregulatorofubiquitin-likeproteins1	0.000178063	1.43835
6929407	Actr3b|Gm42237	ARP3actin-relatedprotein3B|predictedgene,42237	0.00019136	1.6987
6929577	Dnajb6|Gm36151	DnaJ(Hsp40)homolog,subfamilyB,member6|predictedgene,36151	0.0217462	1.13785
6929628	Slc35f6|Mir5625	solutecarrierfamily35,memberF6|microRNA5625	0.000315902	1.2506
6929632	Cenpa	centromereproteinA	0.0139444	-1.14836
6929644	Dpysl5	dihydropyrimidinase-like5	0.000689147	-1.23671
6929647	Mapre3	microtubule-associatedprotein,RP/EBfamily,member3	0.0016627	1.24778
6929710	Slc4a1ap	solutecarrierfamily4(anionexchanger),member1,adaptorprotein	0.0170355	1.11032
6929714	Bre|Gm40277|Gm36665	brainandreproductiveorgan-expressedprotein|predictedgene,40277|predictedgene,36665	0.000183886	1.23467
6929797	Maea	macrophageerythroblastattacher	0.00642612	1.18401
6929809	Gm9903	predictedgene9903	0.00309201	-1.25792
6929842	Fam193a|Rnf4|Cfap99	familywithsequencesimilarity193,memberA|ringfingerprotein4|ciliaandflagellaassociatedprotein99	0.00256084	1.14101
6929850	Add1|Mir7036b	adducin1(alpha)|microRNA7036b	0.000687461	1.14927
6929908	Acox3	acyl-CoenzymeAoxidase3,pristanoyl	0.000184649	1.1343
6930074	Lyar	Ly1antibodyreactiveclone	0.0312788	1.07231
6930335	Cpeb2	cytoplasmicpolyadenylationelementbindingprotein2	0.000702985	1.33331
6930606	Slit2|Mir218-1	slithomolog2(Drosophila)|microRNA218-1	0.0264187	-1.0676
6931168	0610040J01Rik	RIKENcDNA0610040J01gene	0.000228234	1.21552
6931182	Tbc1d1	TBC1domainfamily,member1	0.00811992	1.33644
6931227	Fam114a1	familywithsequencesimilarity114,memberA1	0.000413104	-1.18635
6931229	Klhl5	kelch-like5	0.0354456	-1.04923
6931261	Lias	lipoicacidsynthetase	0.00777032	1.15762
6931355	Uchl1	ubiquitincarboxy-terminalhydrolaseL1	0.000200044	1.31084
6931602	Slain2	SLAINmotiffamily,member2	0.0347785	1.16339
6931640	Spata18	spermatogenesisassociated18	0.00170636	-1.11404
6931835	Paics|Gm42102	phosphoribosylaminoimidazolecarboxylase,phosphoribosylaminoribosylaminoimidazole,succinocarboxamidesynthetase|predictedgene,42102	0.00271903	1.34631
6932368	Pf4	plateletfactor4	0.000370021	1.42985
6932469	Uso1	USO1vesicledockingfactor	0.0359635	1.10799
6932509	Stbd1	starchbindingdomain1	0.000178264	-1.83125
6932601	Fras1	Frasersyndrome1homolog(human)	0.000183759	-1.26928
6932878	Mrps18c	mitochondrialribosomalproteinS18C	0.000625803	1.22721
6932883	Agpat9	1-acylglycerol-3-phosphateO-acyltransferase9	0.00173282	1.19786
6932930	Cds1	CDP-diacylglycerolsynthase1	0.0266255	1.14049
6933073	Pkd2	polycystickidneydisease2	0.00132008	-1.1946
6933139	C230066G23Rik	RIKENcDNAC230066G23gene[Source:MGISymbol;Acc:MGI:2141339]	0.00475865	-1.27631
6933252	Ephx4	epoxidehydrolase4	0.00816582	-1.09869
6933328	Tmem175	transmembraneprotein175	0.00197642	1.12977
6933405	Chfr	checkpointwithforkheadandringfingerdomains	0.00142473	-1.10032
6933409	Ankle2	ankyrinrepeatandLEMdomaincontaining2	0.00697152	1.14967
6933422	Pole	polymerase(DNAdirected),epsilon	0.00823787	1.11081
6933598	Ung	uracilDNAglycosylase	0.0417917	-1.14362
6933625	Oasl2	2-5oligoadenylatesynthetase-like2	0.00925695	-1.14554
6933679	Rab35	RAB35,memberRASoncogenefamily	0.000229783	1.23169
6933791	Wsb2	WDrepeatandSOCSbox-containing2	0.0113898	1.17121
6933800	Nos1	nitricoxidesynthase1,neuronal	0.000354327	1.28627
6933805	Fbxo21	F-boxprotein21	0.000177841	1.32461
6933965	Lhx5	LIMhomeoboxprotein5	0.00161297	-1.16498
6933987	Ddx54	DEAD(Asp-Glu-Ala-Asp)boxpolypeptide54	0.0035522	-1.09955
6934221	Bcl7a	BcellCLL/lymphoma7A	0.000564872	1.1664
6934262	Hip1r|Mir7032	huntingtininteractingprotein1related|microRNA7032	0.00220026	1.20725
6934308	Setd8	SETdomaincontaining(lysinemethyltransferase)8	0.0445406	-1.11818
6934323	Atp6v0a2	ATPase,H+transporting,lysosomalV0subunitA2	0.000935182	1.12865
6934897	Mlxipl	MLXinteractingprotein-like	0.00436318	-1.17999
6934905	Bcl7b	BcellCLL/lymphoma7B	0.00253821	1.18983
6934933	Rhbdd2	rhomboiddomaincontaining2	0.00217025	1.12856
6934938	Por	P450(cytochrome)oxidoreductase	0.00145345	1.18593
6934972	Rasa4	RASp21proteinactivator4	0.00490101	1.16429
6935039	Fis1	fission1(mitochondrialoutermembrane)homolog(yeast)	0.00277467	1.22249
6935088	Tsc22d4	TSC22domainfamily,member4	0.00787259	1.21755
6935110	Zkscan1	zincfingerwithKRABandSCANdomains1	0.0176794	1.12536
6935145	A430033K04Rik	RIKENcDNAA430033K04gene	0.000179331	1.23787
6935180	Get4	golgitoERtrafficprotein4homolog(S.cerevisiae)	0.00525025	1.09875
6935273	Eif3b	eukaryotictranslationinitiationfactor3,subunitB	0.00786101	1.10993
6935370	Fscn1	fascinhomolog1,actinbundlingprotein(Strongylocentrotuspurpuratus)	0.0173978	-1.14184
6935402	Daglb	diacylglycerollipase,beta	0.00020486	1.19343
6935406	Fam220a	familywithsequencesimilarity220,memberA	0.0357028	1.10555
6935490	Arpc1b	actinrelatedprotein2/3complex,subunit1B	0.00339948	-1.20606
6936575	Napepld	N-acylphosphatidylethanolaminephospholipaseD	0.00130713	1.18584
6936600	Orc5	originrecognitioncomplex,subunit5	0.00890452	1.19945
6936611	Gm15421	ribosomalproteinL22like1pseudogene	0.000251502	-1.15033
6936679	Srpk2	serine/arginine-richproteinspecifickinase2	0.00069217	1.26265
6936745	Asb10	ankyrinrepeatandSOCSbox-containing10	0.0012	1.41351
6936754	Wdr86	WDrepeatdomain86	0.00246648	-1.27452
6937047	Ost4	oligosaccharyltransferase4homolog(S.cerevisiae)	0.00162605	1.37122
6937052	Preb	prolactinregulatoryelementbinding	0.000216062	-1.19658
6937056	Slc5a6	solutecarrierfamily5(sodium-dependentvitamintransporter),member6	0.000178183	1.20411
6937227	Spon2	spondin2,extracellularmatrixprotein	0.0438169	-1.16338
6937270	Letm1	leucinezipper-EF-handcontainingtransmembraneprotein1	0.00586178	-1.11899
6937334	Nop14	NOP14nucleolarprotein	0.00602609	1.17566
6937426	Cpz	carboxypeptidaseZ	0.000316126	-1.27313
6937438	Htra3	HtrAserinepeptidase3	0.0170011	-1.1451
6937442	Sh3tc1	SH3domainandtetratricopeptiderepeats1	0.021355	-1.1215
6937466	Sorcs2	sortilin-relatedVPS10domaincontainingreceptor2	0.000246023	-1.16688
6937508	Bloc1s4|Gm40318	biogenesisoflysosomalorganellescomplex-1,subunit4,cappuccino|predictedgene,40318	0.0103173	-1.11356
6938155	Dhx15	DEAH(Asp-Glu-Ala-His)boxpolypeptide15	0.00144909	1.15469
6938217	Sel1l3|Gm30519|Gm40303	sel-1suppressoroflin-12-like3(C.elegans)|predictedgene,30519|predictedgene,40303	0.00123072	-1.21043
6938710	Smim14	smallintegralmembraneprotein14	0.000385242	1.2327
6938844	Phox2b	paired-likehomeobox2b	0.00547631	-1.18026
6938963	Gnpda2	glucosamine-6-phosphatedeaminase2	0.000488245	1.13233
6939047	Commd8	COMMdomaincontaining8	0.00506687	1.2037
6939076	Txk	TXKtyrosinekinase	0.0015605	-1.12091
6939130	Ociad2	OCIAdomaincontaining2	0.000440989	1.64658
6939320	Ppat	phosphoribosylpyrophosphateamidotransferase	0.000699779	1.3648
6939725	Sult1e1	sulfotransferasefamily1E,member1	0.000179321	1.53359
6939966	Cdkl2	cyclin-dependentkinase-like2(CDC2-relatedkinase)	0.000725972	1.24157
6940075	Ccni	cyclinI	0.000883003	1.29046
6940330	Hnrnpd|Gm42127	heterogeneousnuclearribonucleoproteinD|predictedgene,42127	0.0139069	1.13487
6940347	Lin54	lin-54homolog(C.elegans)	0.000924256	1.16017
6940368	Fam175a	familywithsequencesimilarity175,memberA	0.0050351	1.21897
6940592	Klhl8	kelch-like8	0.0112833	-1.15765
6940878	Fam69a	familywithsequencesimilarity69,memberA	0.000986124	1.27894
6941040	Noc4l	nucleolarcomplexassociated4homolog(S.cerevisiae)	0.00241384	1.22907
6941205	Mmab	methylmalonicaciduria(cobalamindeficiency)typeBhomolog(human)	0.00049156	1.21722
6941249	Acads	acyl-CoenzymeAdehydrogenase,shortchain	0.00309842	1.18521
6941257	Mlec	malectin	0.00219969	-1.18182
6941273	Rnf10	ringfingerprotein10	0.00881231	1.08048
6941287	Dynll1	dyneinlightchainLC8-type1	0.00829747	-1.26556
6941374	Hspb8	heatshockprotein8	0.00397654	1.3227
6941645	Dtx1	deltex1homolog(Drosophila)	0.00474889	-1.19829
6941647	Oas2	2-5oligoadenylatesynthetase2	0.000531306	-1.26045
6941657	Oas1g|Oas1a	2-5oligoadenylatesynthetase1G|2-5oligoadenylatesynthetase1A	0.00423932	-1.16151
6941675	Erp29	endoplasmicreticulumprotein29	0.0241457	1.13163
6941761	Camkk2	calcium/calmodulin-dependentproteinkinasekinase2,beta	0.000202477	-1.25795
6941808	Vps33a	vacuolarproteinsorting33A(yeast)	0.000755718	1.19593
6941856	Vps37b	vacuolarproteinsorting37B(yeast)	0.00466595	1.16902
6942193	Asl|Gm40334	argininosuccinatelyase|predictedgene,40334	0.00166034	1.21249
6942380	Eln	elastin	0.000692384	-1.51637
6942441	Hip1	huntingtininteractingprotein1	0.00111571	-1.0743
6942496	Cux1	cut-likehomeobox1	0.00260483	1.11158
6942503	Col26a1	collagen,typeXXVI,alpha1	0.00127254	-1.24556
6942558	Pcolce|Fbxo24|Gm40350	procollagenC-endopeptidaseenhancerprotein|F-boxprotein24|predictedgene,40350	0.000204536	-1.34589
6942636	Zfp68	zincfingerprotein68	0.000268721	1.2833
6942675	Zfand2a	zincfinger,AN1-typedomain2A	0.00882775	1.11875
6942837	Radil	RasassociationandDILdomains	0.0153478	-1.13548
6942851	D430018E03Rik	RIKENcDNAD430018E03gene	0.00916997	-1.2352
6942894	Zdhhc4	zincfinger,DHHCdomaincontaining4	0.000607452	1.22629
6942909	Rac1	RAS-relatedC3botulinumsubstrate1	0.00074848	1.16449
6942939	Aimp2	aminoacyltRNAsynthetasecomplex-interactingmultifunctionalprotein2	0.00167977	-1.4576
6943818	Col1a2	collagen,typeI,alpha2	0.000177848	-3.36159
6943862	Ppp1r9a	proteinphosphatase1,regulatory(inhibitor)subunit9A	0.00985916	-1.08383
6943873	Asb4|Gm34357	ankyrinrepeatandSOCSbox-containing4|predictedgene,34357	0.00162906	1.36174
6944293	Mdfic	MyoDfamilyinhibitordomaincontaining	0.00290933	-1.11448
6944734	Asb15	ankyrinrepeatandSOCSbox-containing15	0.000178338	1.81435
6944952	Snd1	staphylococcalnucleaseandtudordomaincontaining1	0.0001856	1.32257
6945004	Ccdc136	coiled-coildomaincontaining136	0.000246876	1.41833
6945007	Atp6v1f	ATPase,H+transporting,lysosomalV1subunitF	0.00178297	1.24899
6945032	Smo	smoothened,frizzledclassreceptor	0.0210134	-1.11236
6945034	Ahcyl2	S-adenosylhomocysteinehydrolase-like2	0.000177846	1.3432
6945547	Rpl30-ps1	ribosomalproteinL30,pseudogene1	0.00169343	1.2259
6945623	Adck2	aarFdomaincontainingkinase2	0.000314643	-1.15674
6945664	Tmem178b	transmembraneprotein178B	0.0351708	-1.14138
6945775	Gstk1	glutathioneS-transferasekappa1	0.000942967	1.46312
6945782	Clcn1	chloridechannel,voltage-sensitive1	0.000352824	1.23643
6946004	Atp6v0e2	ATPase,H+transporting,lysosomalV0subunitE2	0.000307635	1.21319
6946009	Lrrc61	leucinerichrepeatcontaining61	0.00433365	1.2724
6946011	Repin1	replicationinitiator1	0.00432843	1.12114
6946055	Gpnmb	glycoprotein(transmembrane)nmb	0.000612187	1.4287
6946196	Nfe2l3|Gm6559	nuclearfactor,erythroidderived2,like3|predictedgene6559	0.00710575	-1.12161
6946204	Snx10	sortingnexin10	0.000192794	1.20101
6946475	Fkbp9	FK506bindingprotein9	0.0103135	1.13559
6946511	Lancl2	LanC(bacteriallantibioticsynthetasecomponentC)-like2	0.00429677	1.26359
6946558	Herc3	hectdomainandRLD3	0.000983699	1.33978
6946759	Prdm5	PRdomaincontaining5	0.000188815	-1.16044
6946979	Ggcx	gamma-glutamylcarboxylase	0.0147184	-1.11527
6947381	Loxl3	lysyloxidase-like3	0.00139201	-1.12333
6947382	Aup1|Dqx1	ancientubiquitousprotein1|DEAQRNA-dependentATPase	0.00116299	1.12335
6947611	Snrpg|Fam136a	smallnuclearribonucleoproteinpolypeptideG|familywithsequencesimilarity136,memberA	0.00174385	1.2883
6947617	C87436|Gm38849	expressedsequenceC87436|predictedgene,38849	0.0027649	1.15021
6947760	Rpn1	ribophorinI	0.013299	1.17607
6947936	Aldh1l1	aldehydedehydrogenase1family,memberL1	0.000184766	1.26789
6947985	Hdac11	histonedeacetylase11	0.0206962	1.09939
6948015	Slc6a6	solutecarrierfamily6(neurotransmittertransporter,taurine),member6	0.000193367	1.25749
6948032	Ccdc174	coiled-coildomaincontaining174	0.00224085	1.11104
6948418	Mitf	microphthalmia-associatedtranscriptionfactor	0.00807824	1.15021
6948916	Arl8b	ADP-ribosylationfactor-like8B	0.00948634	1.20392
6949011	Cav3	caveolin3	0.000180057	-1.30713
6949095	Creld1	cysteine-richwithEGF-likedomains1	0.00291336	-1.16674
6949160			0.00293192	1.13895
6949191	Syn2	synapsinII	0.000990898	-1.19276
6949211	Mkrn2	makorin,ringfingerprotein,2	0.000256175	1.13954
6949230	Cand2|Mir7660	cullin-associatedandneddylation-dissociated2(putative)|microRNA7660	0.000178038	1.3856
6949373	Hnrnpf|Rasgef1a|Mir7044	heterogeneousnuclearribonucleoproteinF|RasGEFdomainfamily,member1A|microRNA7044	0.0135929	1.1206
6949694	Mfap5	microfibrillarassociatedprotein5	0.00714267	-1.21044
6949797	Lpcat3	lysophosphatidylcholineacyltransferase3	0.00573728	1.22524
6949800	Phb2	prohibitin2	0.0018162	-1.11655
6949838	Zfp384	zincfingerprotein384	0.00129513	1.11256
6949841	Ing4	inhibitorofgrowthfamily,member4	0.000193514	-1.20374
6949844	Acrbp	proacrosinbindingprotein	0.0059685	-1.18274
6949847	Chd4	chromodomainhelicaseDNAbindingprotein4	0.010113	1.07506
6950091	Tom1	targetofmyb1homolog(chicken)	0.00871481	1.15137
6950160	Gabarapl1	gamma-aminobutyricacid(GABA)Areceptor-associatedprotein-like1	0.00261501	1.19272
6950582	Mgst1|Gm30213	microsomalglutathioneS-transferase1|predictedgene,30213	0.000187676	1.93435
6950675			0.000815622	-1.26358
6950792	Cmas	cytidinemonophospho-N-acetylneuraminicacidsynthetase	0.0307927	1.10756
6951054	Sspn	sarcospan	0.000942083	-1.29901
6951118	Ppfibp1	PTPRFinteractingprotein,bindingprotein1(liprinbeta1)	0.00286656	1.22075
6951302	Tfpi2	tissuefactorpathwayinhibitor2	0.0040894	-1.19728
6951352	Sgce	sarcoglycan,epsilon	0.00223564	1.27882
6951783	Ppp1r3a	proteinphosphatase1,regulatory(inhibitor)subunit3A	0.00427543	1.31164
6952426	Tmem209	transmembraneprotein209	0.00639142	1.20714
6952523	Plxna4	plexinA4	0.0171069	-1.09705
6952657	3110062M04Rik	RIKENcDNA3110062M04gene	0.000826779	-1.19608
6952950	Dennd2a	DENN/MADDdomaincontaining2A	0.00371239	-1.11014
6953621	Gm8129	predictedpseudogene8129[Source:MGISymbol;Acc:MGI:3646863]	0.00233652	1.26041
6953762	Scrn1	secernin1	0.00225248	-1.23841
6953800	Nod1	nucleotide-bindingoligomerizationdomaincontaining1	0.000277476	-1.08729
6953810	Inmt	indolethylamineN-methyltransferase	0.000179339	2.40414
6953923	Pyurf	Pigyupstreamreadingframe	0.00113521	-1.14641
6954553	Thnsl2	threoninesynthase-like2(bacterial)	0.0142898	1.15967
6954572	Kdm3a	lysine(K)-specificdemethylase3A	0.00669978	1.16012
6954603	Atoh8	atonalhomolog8(Drosophila)	0.0189099	-1.11935
6954613	Rnf181	ringfingerprotein181	0.000188287	1.21504
6954626	Mat2a	methionineadenosyltransferaseII,alpha	0.0481869	-1.15999
6954648	Kcmf1	potassiumchannelmodulatoryfactor1	0.00179052	1.11107
6955010	Wbp1	WWdomainbindingprotein1	0.000322382	1.18705
6955025	Mthfd2	methylenetetrahydrofolatedehydrogenase(NAD+dependent),methenyltetrahydrofolatecyclohydrolase	0.00687482	1.14591
6955062	Tex261	testisexpressedgene261	0.000222954	1.2269
6955066	Paip2b	poly(A)bindingproteininteractingprotein2B	0.00109598	1.25052
6955137	Sfxn5	sideroflexin5	0.0415737	-1.10929
6955140	Rab11fip5	RAB11familyinteractingprotein5(classI)	0.000281333	1.27577
6955175	Dusp11|Gm33319|Gm21284	dualspecificityphosphatase11(RNA/RNPcomplex1-interacting)|predictedgene,33319|predictedgene,21284	0.000780032	-1.18143
6955205	Pcyox1	prenylcysteineoxidase1	0.00730647	1.19884
6955228	Anxa4	annexinA4	0.000649975	1.3233
6955259	Antxr1|Gm34090|Gm40382	anthraxtoxinreceptor1|predictedgene,34090|predictedgene,40382	0.000268865	-1.30093
6955295	Cnbp	cellularnucleicacidbindingprotein	0.000184194	1.26769
6955376	Abtb1	ankyrinrepeatandBTB(POZ)domaincontaining1	0.00275317	1.17262
6955431	Plxna1	plexinA1	0.00304268	-1.16752
6955501	Iqsec1	IQmotifandSec7domain1	0.00133613	1.18236
6955514	Nup210|Iqsec1	nucleoporin210|IQmotifandSec7domain1	0.0310432	-1.1259
6955653	Magi1	membraneassociatedguanylatekinase,WWandPDZdomaincontaining1	0.00264288	-1.14892
6955721	Suclg2	succinate-CoenzymeAligase,GDP-forming,betasubunit	0.00111	1.25859
6955953	Tpt1|Tpt1-ps3	tumorprotein,translationally-controlled1|tumorprotein,translationally-controlled,pseudogene3	0.00687427	-1.12318
6956012	Pdzrn3	PDZdomaincontainingRINGfinger3	0.000619955	1.33351
6956241	Crbn	cereblon	0.00482788	1.35519
6956488	Ssu2	ssu-2homolog(C.elegans)	0.00119916	-1.2519
6956587	Sec13	SEC13homolog,nuclearporeandCOPIIcoatcomplexcomponent	0.00316881	1.18738
6956867	Ret	retproto-oncogene	0.000178028	-1.55065
6956902	Cacna1c	calciumchannel,voltage-dependent,Ltype,alpha1Csubunit	0.000532451	-1.13405
6956912	Adipor2	adiponectinreceptor2	0.00357459	1.11101
6956964	Cecr6	cateyesyndromechromosomeregion,candidate6	0.00330001	-1.30296
6957051	Slc2a3	solutecarrierfamily2(facilitatedglucosetransporter),member3	0.000177875	2.22549
6957119	Emg1	EMG1nucleolarproteinhomolog(S.cerevisiae)	0.00289556	-1.13243
6957134	Usp5	ubiquitinspecificpeptidase5(isopeptidaseT)	0.000672396	1.28561
6957138	P3h3	prolyl3-hydroxylase3	0.000179052	-1.19191
6957261	Tigar	Trp53inducedglycolysisrepulatoryphosphatase	0.00681272	1.27929
6957405	Clec1a	C-typelectindomainfamily1,membera	0.000351031	1.24401
6957584	Lrp6|Gm38909|Gm17089	lowdensitylipoproteinreceptor-relatedprotein6|predictedgene,38909|predictedgene17089	0.000224112	-1.19523
6957695	Dynlt1b|Dynlt1-ps1	dyneinlightchainTctex-type1B|dyneinlightchainTctex-type1,pseuodogene1	0.000188282	1.31169
6957824	Slc15a5	solutecarrierfamily15,member5	0.000178355	2.02877
6958256	Bhlhe41	basichelix-loop-helixfamily,membere41	0.00212176	1.21397
6958269	Itpr2	inositol1,4,5-triphosphatereceptor2	0.00147465	-1.14238
6958407	Tmtc1	transmembraneandtetratricopeptiderepeatcontaining1	0.000534256	-1.17076
6958439	Dennd5b	DENN/MADDdomaincontaining5B	0.0193799	1.13565
6958739	Vmn1r75	vomeronasal1receptor75	0.0450841	-1.15252
6958981	Sympk	symplekin	0.000413085	1.12115
6958993	Eml2|Mir330	echinodermmicrotubuleassociatedproteinlike2|microRNA330	0.00254156	1.19286
6958994	Gpr4	Gprotein-coupledreceptor4	0.0408641	-1.1653
6959004	Ercc1|Gm34433	excisionrepaircross-complementingrodentrepairdeficiency,complementationgroup1|predictedgene,34433	0.00450091	1.17217
6959116	Kcnn4	potassiumintermediate/smallconductancecalcium-activatedchannel,subfamilyN,member4	0.00528658	-1.16711
6959167	Arhgef1	Rhoguaninenucleotideexchangefactor(GEF)1	0.0309124	-1.16418
6959452	Sirt2	sirtuin2	0.00527735	1.08932
6959459	Ech1	enoylcoenzymeAhydratase1,peroxisomal	0.000555591	1.30241
6959557	Zfp260	zincfingerprotein260	0.00334217	1.21575
6959632	Lgi4	leucine-richrepeatLGIfamily,member4	0.0197745	-1.15612
6959807	Rhpn2	rhophilin,RhoGTPasebindingprotein2	0.00233381	1.29324
6959817	Ankrd27	ankyrinrepeatdomain27(VPS9domain)	0.00119145	1.19315
6959982	Zfp619|Zfp939|Gm33989|Gm28455	zincfingerprotein619|zincfingerprotein939|predictedgene,33989|predictedgene28455	0.0119119	-1.06645
6960266	Syt3	synaptotagminIII	0.00022226	1.25607
6960274	Josd2	Josephindomaincontaining2	0.00524721	-1.1944
6960309	Pnkp	polynucleotidekinase3-phosphatase	0.000330542	1.13925
6960328	Rras	Harveyratsarcomaoncogene,subgroupR	0.00143251	1.1595
6960358	Hrc	histidinerichcalciumbindingprotein	0.00661424	-1.32169
6960375	Gys1	glycogensynthase1,muscle	0.00017784	1.31332
6960382	Bcat2|Gm31479	branchedchainaminotransferase2,mitochondrial|predictedgene,31479	0.000282499	1.25105
6960421	Kdelr1	KDEL(Lys-Asp-Glu-Leu)endoplasmicreticulumproteinretentionreceptor1	0.000424395	1.34685
6960621	Htatip2	HIV-1tatinteractiveprotein2,homolog(human)	0.000178346	1.31652
6960691	Ano5	anoctamin5	0.0353263	-1.14454
6960915	Atp10a	ATPase,classV,type10A	0.000183251	-1.29847
6961232	Lins1	lineshomolog(Drosophila)1	0.00287362	1.16495
6961627	Rgma	repulsiveguidancemoleculefamilymemberA	0.030454	-1.15906
6962045	Alpk3	alpha-kinase3	0.0168534	1.15377
6962054	Pde8a	phosphodiesterase8A	0.000178006	1.55273
6962094	Tm6sf1|Gm32695	transmembrane6superfamilymember1|predictedgene,32695	0.000213166	-1.63104
6962111	Eftud1	elongationfactorTuGTPbindingdomaincontaining1	0.000177841	1.20507
6962491	Sytl2	synaptotagmin-like2	0.000585564	-1.17793
6962762	Ints4	integratorcomplexsubunit4	0.00472866	1.30724
6962829	Prkrir	protein-kinase,interferon-inducibledoublestrandedRNAdependentinhibitor,repressorof(P58repressor)	0.0203648	1.11975
6962876	Gdpd5	glycerophosphodiesterphosphodiesterasedomaincontaining5	0.000706533	1.22495
6962913	Chrdl2	chordin-like2	0.000308597	-1.24201
6962961	Fam168a	familywithsequencesimilarity168,memberA	0.000268589	1.24365
6963049	Rrm1	ribonucleotidereductaseM1	0.00265435	1.39338
6963264	Syt9	synaptotagminIX	0.000274613	1.45226
6963384	Akip1	Akinase(PRKA)interactingprotein1	0.00560309	1.35463
6963534	Mical2	microtubuleassociatedmonooxygenase,calponinandLIMdomaincontaining2	0.00137599	-1.441
6963542	Parva	parvin,alpha	0.0222995	-1.10645
6963548	Tead1	TEAdomainfamilymember1	0.00467474	1.19329
6963624	Insc	inscuteablehomolog(Drosophila)	0.0152732	-1.14171
6963907	Tmem159	transmembraneprotein159	0.000272995	1.41887
6963972	Mettl9	methyltransferaselike9	0.0106177	1.06924
6964214	Tufm	Tutranslationelongationfactor,mitochondrial	0.00173044	-1.15519
6964232	Sgf29	SAGAcomplexassociatedfactor29	0.000179886	1.39864
6964285	Mylpf	myosinlightchain,phosphorylatable,fastskeletalmuscle	0.000375115	-1.18099
6964286	Zfp553	zincfingerprotein553	0.00110753	1.29229
6964365	Stx4a	syntaxin4A(placental)	0.00199458	-1.24936
6964478	Wdr11	WDrepeatdomain11	0.0031607	1.20344
6964519	Btbd16	BTB(POZ)domaincontaining16	0.000959072	-1.14295
6964522	Plekha1	pleckstrinhomologydomaincontaining,familyA(phosphoinositidebindingspecific)member1	0.00530821	1.2232
6964557	Acadsb	acyl-CoenzymeAdehydrogenase,short/branchedchain	0.0299933	1.21236
6964573	Bub3	buddinguninhibitedbybenzimidazoles3homolog(S.cerevisiae)	0.0060257	1.24013
6964635	Lhpp|Gm35310	phospholysinephosphohistidineinorganicpyrophosphatephosphatase|predictedgene,35310	0.013965	1.19454
6964657	Fam175b	familywithsequencesimilarity175,memberB	0.00625696	1.29181
6965087	Mtg1	mitochondrialGTPase1homolog(S.cerevisiae)	0.0170539	-1.13363
6965143	Athl1	ATH1,acidtrehalase-like1(yeast)	0.0435535	-1.10446
6965197	Gm4535	predictedgene4535[Source:MGISymbol;Acc:MGI:3782719]	0.0259849	-1.14845
6965204	Cd151	CD151antigen	0.00189854	1.25013
6965272	Mrpl23	mitochondrialribosomalproteinL23	0.00167453	1.22939
6965427	Mrgprd	MAS-relatedGPR,memberD	0.0278374	-1.16125
6965593	Sepw1	selenoproteinW,muscle1	0.00811123	1.18825
6965771	Vasp	vasodilator-stimulatedphosphoprotein	0.00265699	-1.1976
6965967	Bckdha	branchedchainketoaciddehydrogenaseE1,alphapolypeptide	0.00144204	1.25689
6965980	Hnrnpul1	heterogeneousnuclearribonucleoproteinU-like1	0.000235565	1.13511
6966058	Pld3	phospholipaseDfamily,member3	0.00491592	1.17198
6966138	Supt5	suppressorofTy5	0.000179861	1.16801
6966166	Nfkbib	nuclearfactorofkappalightpolypeptidegeneenhancerinBcellsinhibitor,beta	0.000178701	1.2822
6966193	Psmd8	proteasome(prosome,macropain)26Ssubunit,non-ATPase,8	0.00179656	1.27922
6966198	Spint2	serineproteaseinhibitor,Kunitztype2	0.000202005	1.36491
6966265	Tbcb	tubulinfoldingcofactorB	0.00132788	1.14074
6966425	Gpi1	glucosephosphateisomerase1	0.00484837	1.10362
6966494	Nudt19	nudix(nucleosidediphosphatelinkedmoietyX)-typemotif19	0.00216261	1.19666
6966588	Uri1	URI1,prefoldin-likechaperone	0.000200772	1.52235
6966857	Clec11a	C-typelectindomainfamily11,membera	0.000177856	-1.40188
6966910	Tbc1d17	TBC1domainfamily,member17	0.00021273	1.23743
6966922	Prmt1	proteinarginineN-methyltransferase1	0.0070461	1.1747
6966934	Rcn3	reticulocalbin3,EF-handcalciumbindingdomain	0.0331021	-1.20792
6966985	Bax	BCL2-associatedXprotein	0.00276662	-1.14995
6966986	Dhdh	dihydrodioldehydrogenase(dimeric)	0.0323315	1.21169
6967088	Tsg101	tumorsusceptibilitygene101	0.00438616	1.17056
6967091	Uevld	UEVandlactate/malatedehyrogenasedomains	0.00634507	1.24047
6967821	Mkrn3	makorin,ringfingerprotein,3	0.00419415	-1.19054
6967969	Lrrk1	leucine-richrepeatkinase1	0.00128981	-1.17318
6968018	Mef2a	myocyteenhancerfactor2A	0.000306559	1.22671
6968027	Lrrc28	leucinerichrepeatcontaining28	0.00558667	1.17358
6968041	Synm	synemin,intermediatefilamentprotein	0.00867263	1.18539
6968533	Gm5597	predictedgene5597[Source:MGISymbol;Acc:MGI:3779502]	0.000456491	-1.29066
6968708	Polg	polymerase(DNAdirected),gamma	0.000181928	-1.15934
6968728	Pex11a	peroxisomalbiogenesisfactor11alpha	0.000431563	1.31382
6968744	Ap3s2	adaptor-relatedproteincomplex3,sigma2subunit	0.000303	1.35248
6968836	Fsd2	fibronectintypeIIIandSPRYdomaincontaining2	0.00076688	1.1128
6969291	Tmem126b	transmembraneprotein126B	0.011192	1.28557
6969639	Myo7a	myosinVIIA	0.00104658	-1.10325
6969690	Uvrag|Gm33827	UVradiationresistanceassociatedgene|predictedgene,33827	0.0104353	1.1205
6969770	Spcs2	signalpeptidasecomplexsubunit2homolog(S.cerevisiae)	0.0040742	1.33078
6969818	Plekhb1|Gm39060	pleckstrinhomologydomaincontaining,familyB(evectins)member1|predictedgene,39060	0.000177841	1.83173
6969832	Relt	RELTtumornecrosisfactorreceptor	0.00698376	1.31319
6969837	P2ry6	pyrimidinergicreceptorP2Y,G-proteincoupled,6	0.0460172	1.13182
6969897	Art1	ADP-ribosyltransferase1	0.000187323	1.30841
6969910	Art1	ADP-ribosyltransferase1	0.00018812	1.28539
6970065	Trim30a	tripartitemotif-containing30A	0.0071196	-1.18583
6970164	Gvin1|Gm18853|Gm4070	GTPase,verylargeinterferoninducible1|GTPase,verylargeinterferoninducible1pseudogene|predictedgene4070	0.00351831	-1.28565
6970392	Scube2	signalpeptide,CUBdomain,EGF-like2	0.000213614	-1.30516
6970484	Galnt18	UDP-N-acetyl-alpha-D-galactosamine:polypeptideN-acetylgalactosaminyltransferase18	0.0136261	-1.12753
6970496	Dkk3	dickkopfhomolog3(Xenopuslaevis)	0.00017861	1.93999
6970735	Sox6	SRY(sexdeterminingregionY)-box6	0.00100714	-1.12941
6970857	Gprc5b	Gprotein-coupledreceptor,familyC,group5,memberB	0.000356761	1.29696
6970944	Cdr2	cerebellardegeneration-related2	0.0222565	-1.15731
6971272	Eif3c	eukaryotictranslationinitiationfactor3,subunitC	0.000195833	1.38709
6971274	Cln3	ceroidlipofuscinosis,neuronal3,juvenile(Batten,Spielmeyer-Vogtdisease)	0.00418268	1.13182
6971277	Nupr1	nuclearproteintranscriptionregulator1	0.0492588	-1.15141
6971316	Mvp	majorvaultprotein	0.00017792	1.51402
6971551	Ate1	arginyltransferase1	0.000477489	1.34327
6971606	2310057M21Rik	RIKENcDNA2310057M21gene	0.00272556	1.33417
6971649	Cpxm2	carboxypeptidaseX2(M14family)	0.000783802	-1.39312
6971687	Nkx1-2	NK1transcriptionfactorrelated,locus2(Drosophila)	0.00410659	-1.23131
6971688	Fam53b	familywithsequencesimilarity53,memberB	0.00141311	1.25863
6971750	Dhx32	DEAH(Asp-Glu-Ala-His)boxpolypeptide32	0.00161734	1.35204
6971758	Adam12|5830403F22Rik	adisintegrinandmetallopeptidasedomain12(meltrinalpha)|RIKENcDNA5830403F22gene	0.00385526	-1.12198
6971987	Bnip3	BCL2/adenovirusE1Binteractingprotein3	0.00420326	1.21641
6972030	Nkx6-2	NK6homeobox2	0.00234098	-1.26736
6972106	Adam8	adisintegrinandmetallopeptidasedomain8	0.00688257	-1.14384
6972178	Rnh1	ribonuclease/angiogenininhibitor1	0.000253401	1.2067
6972200	Deaf1	deformedepidermalautoregulatoryfactor1(Drosophila)	0.0111989	-1.10534
6972294	Ctsd	cathepsinD	0.000258038	1.21087
6972314	Mir675|H19	microRNA675|H19,imprintedmaternallyexpressedtranscript	0.000316011	-2.29851
6972317	Igf2	insulin-likegrowthfactor2	0.00364017	-1.26447
6972410	Cars	cysteinyl-tRNAsynthetase	0.000330214	1.17415
6972415	Tnfrsf23	tumornecrosisfactorreceptorsuperfamily,member23	0.0064932	1.39722
6972462	Cttn|Gm34561	cortactin|predictedgene,34561	0.000354805	1.16177
6972473	Ano1	anoctamin1,calciumactivatedchloridechannel	0.00803195	1.11768
6972512	Suv420h2	suppressorofvariegation4-20homolog2(Drosophila)	0.000441495	-1.28277
6972662	Art1	ADP-ribosyltransferase1	0.000269549	1.21557
6972710	Ttyh1	tweetyhomolog1(Drosophila)	0.000248825	-1.25661
6972750	Peg3	paternallyexpressed3	0.00017787	-1.61772
6972891			0.00204651	-1.20569
6972993	Chmp2a	chargedmultivesicularbodyprotein2A	0.00562329	1.14976
6973094	Zfp28	zincfingerprotein28	0.00760816	1.11026
6973156	Clptm1	cleftlipandpalateassociatedtransmembraneprotein1	0.000180516	1.21985
6973314	Zfp110	zincfingerprotein110	0.00050161	1.26814
6973588			0.000698124	1.09503
6973683	Zfp358	zincfingerprotein358	0.00327075	1.25738
6973686	Pnpla6	patatin-likephospholipasedomaincontaining6	0.00212351	-1.08742
6973735	Map2k7|Tgfbr3l	mitogen-activatedproteinkinasekinase7|transforminggrowthfactor,betareceptorIII-like	0.00297804	1.09777
6973739	Ccl25	chemokine(C-Cmotif)ligand25	0.0022751	-1.4055
6974003	Col4a2	collagen,typeIV,alpha2	0.000387251	-1.37612
6974039	Arhgef7	Rhoguaninenucleotideexchangefactor(GEF7)	0.000181627	-1.30154
6974113	Atp11a|Gm39133	ATPase,classVI,type11A|predictedgene,39133	0.000194685	-1.2293
6974114	Mcf2l|Gm38671	mcf.2transformingsequence-like|predictedgene,38671	0.00144946	-1.24788
6974138	Lamp1	lysosomal-associatedmembraneprotein1	0.000393267	1.20813
6974200	Fbxo25	F-boxprotein25	0.0036858	1.25161
6974480	Mcph1	microcephaly,primaryautosomalrecessive1	0.00351018	1.08943
6974490	Agpat5	1-acylglycerol-3-phosphateO-acyltransferase5(lysophosphatidicacidacyltransferase,epsilon)	0.000227251	-1.29638
6974597			0.00257676	-1.47627
6974621	Slc20a2	solutecarrierfamily20,member2	0.00110039	1.21452
6974639	Plat	plasminogenactivator,tissue	0.00415863	1.15547
6974647	Ank1	ankyrin1,erythroid	0.00026388	-1.11723
6974832	Adgra2	adhesionGprotein-coupledreceptorA2	0.00841322	-1.10695
6974850	Eif4ebp1|Gm9731|Gm39152	eukaryotictranslationinitiationfactor4Ebindingprotein1|Fam58apseudogene|predictedgene,39152	0.00183432	1.25901
6975307	Saraf	store-operatedcalciumentry-associatedregulatoryfactor	0.00679477	1.176
6975614	Vps37a	vacuolarproteinsorting37A(yeast)	0.0137399	1.2394
6975661	Pdgfrl	platelet-derivedgrowthfactorreceptor-like	0.00069749	-1.28516
6975701	Pcm1	pericentriolarmaterial1	0.0359884	1.16504
6975861	Sorbs2	sorbinandSH3domaincontaining2	0.000179843	1.48395
6975871	Pdlim3	PDZandLIMdomain3	0.0231009	1.12629
6975889	Cfap97	ciliaandflagellaassociatedprotein97	0.00160285	1.4102
6975919	Irf2	interferonregulatoryfactor2	0.0105353	-1.13205
6976251	Fbxo8	F-boxprotein8	0.000265678	1.3676
6976472	Mfap3l	microfibrillar-associatedprotein3-like	0.00139041	1.25177
6976954	Atp13a1	ATPasetype13A1	0.0193021	-1.10127
6976971	Sugp1	SURPandGpatchdomaincontaining1	0.00348818	1.12398
6976982	Tmem161a	transmembraneprotein161A	0.0018467	1.14404
6977058	Myo9b	myosinIXb	0.00116732	-1.16045
6977075	Dda1	DET1andDDB1associated1	0.000191101	1.32036
6977085	Slc27a1	solutecarrierfamily27(fattyacidtransporter),member1	0.000186217	1.43573
6977139	Tpm4	tropomyosin4	0.00655426	-1.14935
6977254	Tom1	targetofmyb1homolog(chicken)	0.00239535	1.14823
6977692	Adgrl1	adhesionGprotein-coupledreceptorL1	0.000232473	-1.21656
6977756	Cks1brt|Trmt1|Gm26664	CDC28proteinkinase1b,retrogene|tRNAmethyltransferase1|predictedgene,26664	0.000579402	1.18451
6977795	Dhps	deoxyhypusinesynthase	0.000279101	1.24486
6977797	Man2b1	mannosidase2,alphaB1	0.00638777	1.1257
6977814	Gpt2	glutamicpyruvatetransaminase(alanineaminotransferase)2	0.00777894	-1.28356
[truncated: 300 more rows]
