# Supplementary material for: Dataset on transcriptome signature of skeletal muscle of young, adult and aged mice
Source: Data Brief. 2022 May 28;43:108321. doi: 10.1016/j.dib.2022.108321 (PMC9168044; doi:10.1016/j.dib.2022.108321)
Supplement: Supplementary file 3 [file mmc3.xlsx]

## Sheet: 1904MiceSarco_2vs25
Transcripts Cluster Id	gene symbol	gene description	p ([25mo] vs [2mo])	FC ([25mo] vs [2mo])
6747309	Tcea1	transcriptionelongationfactorA(SII)1	0.00173306	1.14853
6747314	Atp6v1h	ATPase,H+transporting,lysosomalV1subunitH	0.0053458	1.22513
6747497	Sgk3	serum/glucocorticoidregulatedkinase3	0.00209346	1.21616
6747912	Tfap2d	transcriptionfactorAP-2,delta	0.0183954	-1.10942
6748191	Col9a1	collagen,typeIX,alpha1	0.000912013	-1.22152
6748557	Plekhb2	pleckstrinhomologydomaincontaining,familyB(evectins)member2	0.000591485	1.24078
6748736	Eif5b	eukaryotictranslationinitiationfactor5B	0.000658805	1.39181
6748832	Pdcl3	phosducin-like3	0.0185731	1.15717
6748877	Map4k4	mitogen-activatedproteinkinasekinasekinasekinase4	0.000177845	-1.43949
6748886	Il1rl2	interleukin1receptor-like2	0.00351417	-1.14314
6749142	Col3a1	collagen,typeIII,alpha1	0.000177841	-4.14124
6749691	Spats2l	spermatogenesisassociated,serine-rich2-like	0.000188416	-1.2405
6749704	Aox3	aldehydeoxidase3	0.000180141	1.14714
6749736	Casp8	caspase8	0.000377598	-1.29509
6749788	Fam117b	familywithsequencesimilarity117,memberB	0.00658574	1.22157
6749817	Abi2	abl-interactor2	0.000239661	1.13871
6750560	Ttll4	tubulintyrosineligase-likefamily,member4	0.000181676	-1.35912
6750611	Stk16	serine/threoninekinase16	0.000249539	-1.26688
6750625	Des	desmin	0.000177843	1.27279
6750642	Stk11ip	serine/threoninekinase11interactingprotein	0.00072468	1.10279
6751058	Irs1	insulinreceptorsubstrate1	0.00725858	-2.16481
6751215	Fbxo36	F-boxprotein36	0.00340953	1.23234
6751304	Dis3l2	DIS3mitoticcontrolhomolog(S.cerevisiae)-like2	0.00134455	1.15223
6751332	Eif4e2	eukaryotictranslationinitiationfactor4Emember2	0.000321718	-1.27813
6751349	Dgkd	diacylglycerolkinase,delta	0.00623438	-1.10374
6751442	Agap1	ArfGAPwithGTPasedomain,ankyrinrepeatandPHdomain1	0.0141863	-1.10662
6751535	Ramp1	receptor(calcitonin)activitymodifyingprotein1	0.00638058	-1.29524
6751549	Fam132b	familywithsequencesimilarity132,memberB	0.0434165	-1.14746
6751717	Ing5	inhibitorofgrowthfamily,member5	0.00824357	1.15116
6752054	Capza1	cappingprotein(actinfilament)muscleZ-line,alpha1	0.00253627	-1.3908
6752409	Nifk	nucleolarproteininteractingwiththeFHAdomainofMKI67	0.0287591	1.19176
6752425	Tfcp2l1	transcriptionfactorCP2-like1	0.000322675	1.53002
6752571	Ccdc93	coiled-coildomaincontaining93	0.0145186	-1.06271
6752884	R3hdm1|Mir128-1	R3Hdomaincontaining1|microRNA128-1	0.000219657	1.24679
6752885	Ubxn4|Gm41949	UBXdomainprotein4|predictedgene,41949	0.00336807	1.21626
6753033	Eif2d	eukaryotictranslationinitiationfactor2D	0.00178792	-1.09704
6753085	Nucks1	nuclearcaseinkinaseandcyclin-dependentkinasesubstrate1	0.00663803	1.18005
6753091	Elk4	ELK4,memberofETSoncogenefamily	0.00027847	1.2631
6753191	Ren1|Ren2	renin1structural|renin2tandemduplicationofRen1	0.0467531	-1.09691
6753250	Mybph	myosinbindingproteinH	0.00856658	-2.139
6753275	Adipor1	adiponectinreceptor1	0.010903	1.09884
6753397	Tnni1	troponinI,skeletal,slow1	0.00521629	1.80395
6753412	Cacna1s	calciumchannel,voltage-dependent,Ltype,alpha1Ssubunit	0.000393548	1.18794
6753937	Tpr	translocatedpromoterregion,nuclearbasketprotein	0.00459541	1.1924
6754014	Ivns1abp	influenzavirusNS1Abindingprotein	0.000244549	1.29596
6754263	Tor1aip2	torsinAinteractingprotein2	0.000459752	1.23991
6754306	Gm10031|Csnk2a1	predictedpseudogene10031|caseinkinase2,alpha1polypeptide	0.000204406	1.16808
6754325	Angptl1	angiopoietin-like1	0.00600596	-1.14983
6754666	Kifap3	kinesin-associatedprotein3	0.0163738	1.22694
6754700	Ccdc181	coiled-coildomaincontaining181	0.00147297	1.24768
6754735	Dpt	dermatopontin	0.00455725	-1.31305
6754776	Mpc2	mitochondrialpyruvatecarrier2	0.00698669	-1.30466
6754798	Creg1	cellularrepressorofE1A-stimulatedgenes1	0.000546978	1.35356
6755054	Rgs5	regulatorofG-proteinsignaling5	0.000271856	1.27612
6755125	Olfml2b	olfactomedin-like2B	0.00231909	-1.2634
6755158	Mpz	myelinproteinzero	0.000182304	-1.87266
6755222	Copa	coatomerproteincomplexsubunitalpha	0.000251894	1.28464
6755227	Dcaf8	DDB1andCUL4associatedfactor8	0.00162499	1.13555
6755451	Sdccag8	serologicallydefinedcoloncancerantigen8	0.000222499	1.17237
6755494	Zbtb18	zincfingerandBTBdomaincontaining18	0.0108383	1.11908
6755621	Cnst	consortin,connexinsortingprotein	0.0108583	1.15393
6755630	Sccpdh	saccharopinedehydrogenase(putative)	0.00184629	1.33178
6755896	Dusp10|Gm34130|Gm39725	dualspecificityphosphatase10|predictedgene,34130|predictedgene,39725	0.000327975	-1.60704
6756238	Ptpn14	proteintyrosinephosphatase,non-receptortype14	0.00717326	1.17806
6756383	Ints7	integratorcomplexsubunit7	0.000203486	-1.22566
6757120	Stau2	staufen(RNAbindingprotein)homolog2(Drosophila)	0.000216908	1.34902
6757145	Gm5828	predictedgene5828[Source:MGISymbol;Acc:MGI:3644176]	0.000389023	1.14711
6757301	Tram2	translocatingchain-associatingmembraneprotein2	0.000243902	-1.18177
6757322	Gm4956|Gm21909	predictedgene4956|predictedgene,21909	0.0180823	-1.08885
6757370	4933415F23Rik	RIKENcDNA4933415F23gene	0.000212357	2.72764
6757432	Sdhaf4	succinatedehydrogenasecomplexassemblyfactor4	0.0171767	1.20178
6757449	Col19a1|Tubb4b-ps2	collagen,typeXIX,alpha1|tubulin,beta4BclassIVB,pseudogene2	0.0125856	-1.11772
6757896	Uggt1	UDP-glucoseglycoproteinglucosyltransferase1	0.000177844	1.46369
6757935	Actr1b	ARP1actin-relatedprotein1B,centractinbeta	0.000262524	1.19619
6757945	Tmem131	transmembraneprotein131	0.00783302	1.12694
6757975	Mgat4a|4930594C11Rik	mannosideacetylglucosaminyltransferase4,isoenzymeA|G1toSphasetransitionpseudogene	0.00124031	1.21638
6757981	Tsga10	testisspecific10	0.000811525	1.21459
6757988	Txndc9	thioredoxindomaincontaining9	0.0040703	1.22067
6757994	Rev1|Gm39629	REV1homolog(S.cerevisiae)|predictedgene,39629	0.00209892	1.13346
6758367	Mettl21e	methyltransferaselike21E	0.000178385	-2.1392
6758414	Col5a2	collagen,typeV,alpha2	0.000177847	-1.97159
6758435	Slc40a1	solutecarrierfamily40(iron-regulatedtransporter),member1	0.0105008	-1.33332
6758633	Mfsd6	majorfacilitatorsuperfamilydomaincontaining6	0.000249962	-1.24013
6758754	Rftn2	raftlinfamilymember2	0.00354949	-1.1445
6758765	Gm6644|Akr1b3	Akr1b3pseudogene|aldo-ketoreductasefamily1,memberB3(aldosereductase)	0.0103209	1.23201
6759021	Sumo1|Gm33833|Gm39648	smallubiquitin-likemodifier1|predictedgene,33833|predictedgene,39648	0.0012769	1.31868
6759297	Klf7	Kruppel-likefactor7(ubiquitous)	0.00107444	-1.18978
6759621	Fn1	fibronectin1	0.00017789	-1.74994
6759732	Tmbim1	transmembraneBAXinhibitormotifcontaining1	0.000177914	1.41536
6759758	Prkag3|Gm29539	proteinkinase,AMP-activated,gamma3non-catatlyticsubunit|predictedgene29539	0.000306305	1.31809
6759775	Cnppd1|Slc23a3	cyclinPas1/PHO80domaincontaining1|solutecarrierfamily23(nucleobasetransporters),member3	0.0141921	1.20562
6759778	Abcb6	ATP-bindingcassette,sub-familyB(MDR/TAP),member6	0.00437248	-1.23261
6759782	Tuba4a	tubulin,alpha4A	0.00292203	1.12336
6759817	Obsl1	obscurin-like1	0.00258856	-1.30309
6760177	Irs1	insulinreceptorsubstrate1	0.000600278	-2.05871
6760364	Ncl|Gm24148	nucleolin|predictedgene,24148	0.00669737	1.17768
6760490	A730008H23Rik|Hjurp|6430706D22Rik	RIKENcDNAA730008H23gene|Hollidayjunctionrecognitionprotein|RIKENcDNA6430706D22gene	0.013043	-1.15297
6760642	Col6a3|Gm35332|Gm35381|Gm41918	collagen,typeVI,alpha3|predictedgene,35332|predictedgene,35381|predictedgene,41918	0.000177886	-1.93383
6760711	Hdac4	histonedeacetylase4	0.000703354	1.17433
6761615	Tsn	translin	0.000579603	1.38405
6761675	Epb41l5	erythrocytemembraneproteinband4.1like5	0.000205932	1.20733
6761687	Tmem37	transmembraneprotein37	0.00214615	1.40603
6761692	Steap3	STEAPfamilymember3	0.00162083	-1.13553
6761760	Ddx18	DEAD(Asp-Glu-Ala-Asp)boxpolypeptide18	0.00463452	1.22871
6761998	Zranb3	zincfinger,RAN-bindingdomaincontaining3	0.00322179	1.24236
6762132	Mapkapk2	MAPkinase-activatedproteinkinase2	0.00249566	-1.1078
6762151	Ikbke	inhibitorofkappaBkinaseepsilon	0.00424724	-1.14116
6762195	Mfsd4	majorfacilitatorsuperfamilydomaincontaining4	0.000208744	1.2519
6762197	Cdk18	cyclin-dependentkinase18	0.000396803	1.31733
6762312	Zbed6|Zc3h11a	zincfinger,BEDtypecontaining6|zincfingerCCCHtypecontaining11A	0.00317668	-1.13446
6762321	Atp2b4	ATPase,Ca++transporting,plasmamembrane4	0.0044636	-1.11539
6762355	Tmem183a	transmembraneprotein183A	0.0052718	-1.09554
6762425	Ipo9	importin9	0.0332491	1.11864
6762452	Igfn1	immunoglobulin-likeandfibronectintypeIIIdomaincontaining1	0.00392169	1.25303
6762612	Nek7	NIMA(neverinmitosisgenea)-relatedexpressedkinase7	0.0007666	1.30012
6762671	Cfhr2|Gm4788|Cfhr3|Gm41963	complementfactorH-related2|predictedgene4788|complementcomponentfactorh|complementfactorH-related3|predictedgene,41963	0.0462624	1.1312
6762765	Cdc73|Gm35303|Gm35244	celldivisioncycle73,Paf1/RNApolymeraseIIcomplexcomponent|predictedgene,35303|predictedgene,35244	0.000196128	1.36648
6762773	Trove2	TROVEdomainfamily,member2	0.00463795	1.16494
6762961	Gm15453|Rbm3	predictedgene15453|RNAbindingmotifprotein3	0.000177969	1.98613
6762964	BC003331		0.00722998	1.28635
6763090	Rgl1|Gm41971	ralguaninenucleotidedissociationstimulator,-like1|predictedgene,41971	0.0175943	-1.10616
6763110	Smg7	Smg-7homolog,nonsensemediatedmRNAdecayfactor(C.elegans)	0.000261554	1.2114
6763132	Lamc1	laminin,gamma1	0.000177843	-1.51175
6763146	Npl	N-acetylneuraminatepyruvatelyase	0.0396936	1.13399
6763208	Mr1	majorhistocompatibilitycomplex,classI-related	0.000184065	1.57518
6763217	Xpr1	xenotropicandpolytropicretrovirusreceptor1	0.000233704	1.47773
6763259	Soat1	sterolO-acyltransferase1	0.00523959	-1.13514
6763275	Fam20b	familywithsequencesimilarity20,memberB	0.0148391	1.08794
6763585	Dnm3	dynamin3	0.000382769	-1.23356
6763646	Prrx1	pairedrelatedhomeobox1	0.00371817	1.20147
6763695	Blzf1	basicleucinezippernuclearfactor1	0.00491519	1.18644
6763777	Mpzl1	myelinproteinzero-like1	0.000532988	-1.23235
6763787	Rcsd1	RCSDdomaincontaining1	0.00161755	1.20743
6763853	Pogk	pogotransposableelementwithKRABdomain	0.0238214	-1.09551
6763937	Pbx1|Gm39695|Gm39696	preBcellleukemiahomeobox1|predictedgene,39695|predictedgene,39696	0.000254006	1.15821
6763991	Rgs4|Gm39698	regulatorofG-proteinsignaling4|predictedgene,39698	0.00176418	1.25014
6764007	Hsd17b7	hydroxysteroid(17-beta)dehydrogenase7	0.000185949	1.77098
6764043	Sdhc	succinatedehydrogenasecomplex,subunitC,integralmembraneprotein	0.0340071	1.09387
6764048	Tomm40l	translocaseofoutermitochondrialmembrane40homolog-like(yeast)	0.000323459	-1.21503
6764134	Casq1	calsequestrin1	0.00188589	-1.13261
6764342	Grem2	gremlin2homolog,cysteineknotsuperfamily(Xenopuslaevis)	0.00211697	-1.52209
6764370	Pld5	phospholipaseDfamily,member5	0.000182607	1.38139
6764526	Smyd3	SETandMYNDdomaincontaining3	0.000332055	1.17303
6764578	Adck3	aarFdomaincontainingkinase3	0.000289491	1.33061
6764650	Ephx1	epoxidehydrolase1,microsomal	0.000621551	1.28624
6764953	Tgfb2	transforminggrowthfactor,beta2	0.000180989	1.33084
6765119	Kctd3	potassiumchanneltetramerisationdomaincontaining3	0.000179382	-1.3148
6765275	Traf5	TNFreceptor-associatedfactor5	0.000305468	-1.21731
6765325	Hsd11b1	hydroxysteroid11-betadehydrogenase1	0.018805	1.1943
6765551	Syne1	spectrinrepeatcontaining,nuclearenvelope1	0.00564907	1.32992
6765596	Rmnd1|Zbtb2	requiredformeioticnucleardivision1homolog(S.cerevisiae)|zincfingerandBTBdomaincontaining2	0.00253155	-1.20596
6766046	Plagl1|Hymai	pleiomorphicadenomagene-like1|hydatidiformmoleassociatedandimprintedtranscript	0.000182781	-1.27726
6766240	Cited2	Cbp/p300-interactingtransactivator,withGlu/Asp-richcarboxy-terminaldomain,2	0.0115402	-1.34992
6766250	Txlnb	taxilinbeta	0.00499322	1.162
6766380	Bclaf1	BCL2-associatedtranscriptionfactor1	0.00477636	1.19057
6766491	Slc2a12	solutecarrierfamily2(facilitatedglucosetransporter),member12	0.00137589	-1.15891
6767057	Trdn	triadin	0.00422112	1.18092
6767231	Lama4	laminin,alpha4	0.00341998	-1.1982
6767258	Fyn		0.000181956	-1.14724
6767270	Traf3ip2|Gm40627	TRAF3interactingprotein2|predictedgene,40627	0.0146537	-1.10629
6767387	Cd164	CD164antigen	0.00185502	1.2901
6767463	Ostm1|Gm38491	osteopetrosisassociatedtransmembraneprotein1|predictedgene,38491	0.0230175	1.10115
6767464	Sec63	SEC63-like(S.cerevisiae)	0.000235861	1.25213
6767537	Cd24a	CD24aantigen	0.00119625	1.27695
6767613	Popdc3	popeyedomaincontaining3	0.0140793	1.24266
6767636	Gm7338|Gpx4	glutathioneperoxidase4,pseudogene	0.00112816	1.17493
6767870	Pln	phospholamban	0.000253433	1.71945
6768065	Hsf2	heatshockfactor2	0.00432713	1.2541
6768076	Smpdl3a	sphingomyelinphosphodiesterase,acid-like3A	0.000202809	1.47857
6768089	Gcc2|Gm40668	GRIPandcoiled-coildomaincontaining2|predictedgene,40668	0.00191686	1.21581
6768092	Lims1	LIMandsenescentcellantigen-likedomains1	0.000327871	1.39443
6768123	P4ha1	procollagen-proline,2-oxoglutarate4-dioxygenase(proline4-hydroxylase),alpha1polypeptide	0.00137855	-1.27246
6768143	Micu1	mitochondrialcalciumuptake1	0.00542481	1.22126
6768232	Ppa1	pyrophosphatase(inorganic)1	0.00972998	1.12371
6768323	Slc25a16	solutecarrierfamily25(mitochondrialcarrier,Gravesdiseaseautoantigen),member16	0.000376428	1.22624
6768358	Ctnna3	catenin(cadherinassociatedprotein),alpha3	0.000727099	1.34869
6768609	Ank3	ankyrin3,epithelial	0.000803748	-1.16408
6768783	Zwint	ZW10interactor	0.00274744	1.33972
6768843	Gnaz	guaninenucleotidebindingprotein,alphazsubunit	0.000765627	-1.10784
6768851	Specc1l	spermantigenwithcalponinhomologyandcoiled-coildomains1-like	0.00122182	1.16855
6768990	Sumo3|Ube2g2	smallubiquitin-likemodifier3|ubiquitin-conjugatingenzymeE2G2	0.00107341	1.15361
6769012	Tspear|Gm36176	thrombospondintypelamininGdomainandEARrepeats|predictedgene,36176	0.0138343	-1.1282
6769150	Ptbp1|Mir6910	polypyrimidinetractbindingprotein1|microRNA6910	0.0378057	-1.11836
6769180	Abca7	ATP-bindingcassette,sub-familyA(ABC1),member7	0.000787169	1.14071
6769197	Cirbp	coldinducibleRNAbindingprotein	0.000179724	1.44435
6769235	Csnk1g2	caseinkinase1,gamma2	0.00220221	1.16961
6769244	Dot1l	DOT1-like,histoneH3methyltransferase(S.cerevisiae)	0.00442376	-1.28317
6769267	Eef2	eukaryotictranslationelongationfactor2	0.000234862	1.13047
6769268	Dapk3	death-associatedproteinkinase3	0.0200166	1.16669
6769280	Pip5k1c	phosphatidylinositol-4-phosphate5-kinase,type1gamma	0.00405754	-1.1351
6769316	Zfp873	zincfingerprotein873	0.00220844	1.15341
6769343	Tdg	thymineDNAglycosylase	0.000190919	-1.28658
6769447	Polr3b	polymerase(RNA)III(DNAdirected)polypeptideB	0.000532636	1.11087
6769515	Fbxo7	F-boxprotein7	0.00837771	1.15075
6769535	Timp3	tissueinhibitorofmetalloproteinase3	0.000181925	1.52083
6769597	Igf1	insulin-likegrowthfactor1	0.000182007	-1.70161
6769735	Uhrf1bp1l|Gm31090	UHRF1(ICBP90)bindingprotein1-like|predictedgene,31090	0.000658545	1.19988
6769917	Fgd6	FYVE,RhoGEFandPHdomaincontaining6	0.000455707	1.08928
6770013	Eea1	earlyendosomeantigen1	0.000559348	1.28348
6770073	Kera	keratocan	0.000177945	-2.96636
6770693	Osbpl8	oxysterolbindingprotein-like8	0.00947366	1.22027
6770718	Nap1l1|Gm4204	nucleosomeassemblyprotein1-like1|nucleosomeassemblyprotein1-like1pseudogene	0.00751494	1.13861
6770908	Ptprb	proteintyrosinephosphatase,receptortype,B	0.00118801	-1.19609
6770952	Best3	bestrophin3	0.0147486	-1.16452
6771207	Wif1	Wntinhibitoryfactor1	0.00020296	-1.61795
6771575	Stat6	signaltransducerandactivatoroftranscription6	0.00629545	-1.13403
6771621	Naca	nascentpolypeptide-associatedcomplexalphapolypeptide	0.0189029	1.1364
6771641	Stat2	signaltransducerandactivatoroftranscription2	0.00541287	-1.14346
6771655	Ankrd52	ankyrinrepeatdomain52	0.000193459	-1.38556
6771704	Dnajc14	DnaJ(Hsp40)homolog,subfamilyC,member14	0.00328266	1.12284
6771708	Sarnp	SAPdomaincontainingribonucleoprotein	0.00253794	1.2022
6771715	Cd63	CD63antigen	0.000400328	1.27725
6771718	Itga7	integrinalpha7	0.0113809	1.1551
6771954	Pcmt1|BC020402	protein-L-isoaspartate(D-aspartate)O-methyltransferase1|cDNAsequenceBC020402	0.0143768	1.14906
6771974	Ginm1	glycoproteinintegralmembrane1	0.0220725	1.25627
6772231	Pex3	peroxisomalbiogenesisfactor3	0.0131197	1.29992
6772232	Aig1	androgen-induced1	0.00106956	-1.34777
6772550	Pde7b	phosphodiesterase7B	0.00433948	1.13939
6772736	Eya4|Gm40613	eyesabsent4homolog(Drosophila)|predictedgene,40613	0.00481906	1.25674
6772875	L3mbtl3	l(3)mbt-like3(Drosophila)	0.0195616	-1.11408
6772906	Lama2	laminin,alpha2	0.00107361	-1.22147
6773069	Ncoa7|Hint3	nuclearreceptorcoactivator7|histidinetriadnucleotidebindingprotein3	0.000255829	-1.08792
6773080	Tpd52l1	tumorproteinD52-like1	0.00362049	1.24191
6773179	Nt5dc1	5-nucleotidasedomaincontaining1	0.00301662	1.14306
6773494	Fig4	FIG4homolog(S.cerevisiae)	0.030647	1.13118
6773537	Gm9855|Tdg	thymineDNAglycosylasepseudogene	0.000183231	-1.4337
6774264	Ddit4	DNA-damage-inducibletranscript4	0.0135778	-1.38332
6774346	Eif4ebp2	eukaryotictranslationinitiationfactor4Ebindingprotein2	0.00146443	1.26731
6774384	Tspan15	tetraspanin15	0.0493927	1.21159
6774399	Vps26a	vacuolarproteinsorting26homologA(yeast)	0.000743248	1.30918
6774403	Kif1bp	KIF1bindingprotein	0.00075752	1.19611
6774404	Ddx21	DEAD(Asp-Glu-Ala-Asp)boxpolypeptide21	0.000179581	1.21849
6774405	Ddx50	DEAD(Asp-Glu-Ala-Asp)boxpolypeptide50	0.000190954	1.19968
6774433	Mypn	myopalladin	0.000624742	1.1906
6774451	Sirt1	sirtuin1	0.00307913	1.1488
6774738	1700040L02Rik	RIKENcDNA1700040L02gene	0.00649054	1.09612
6774947	Cisd1	CDGSHironsulfurdomain1	0.000517158	-1.33613
6775147	Cabin1	calcineurinbindingprotein1	0.00304087	-1.11856
6775151	Gstt1	glutathioneS-transferase,theta1	0.00188032	1.16206
6775182	Col6a2	collagen,typeVI,alpha2	0.000177904	-1.8354
6775185	Col6a1	collagen,typeVI,alpha1	0.000177843	-1.78639
6775201	Col18a1	collagen,typeXVIII,alpha1	0.000184474	-1.33093
6775257	Rrp1	ribosomalRNAprocessing1homolog(S.cerevisiae)	0.00400189	1.13193
6775288	2610008E11Rik	RIKENcDNA2610008E11gene	0.00366162	1.2074
6775302	Shc2	SHC(Srchomology2domaincontaining)transformingprotein2	0.0103618	1.23584
6775319	Med16	mediatorcomplexsubunit16	0.00027564	1.17661
6775389	Mknk2	MAPkinase-interactingserine/threoninekinase2	0.00428719	1.17056
6775412	Gng7	guaninenucleotidebindingprotein(Gprotein),gamma7	0.0054559	1.2191
6775415	Sgta	smallglutamine-richtetratricopeptiderepeat(TPR)-containing,alpha	0.00537558	1.14515
6775465	Nfic	nuclearfactorI/C	0.00253092	1.27125
6775466	Nfic	nuclearfactorI/C	0.0173135	-1.16743
6775473	Gna11	guaninenucleotidebindingprotein,alpha11	0.0195679	1.16638
6775502	Zfp938	zincfingerprotein938	0.000238363	1.45467
6775561	Aldh1l2	aldehydedehydrogenase1family,memberL2	0.000177892	-1.40827
6775625	Nuak1	NUAKfamily,SNF1-likekinase,1	0.00272954	1.31542
6775977	Apaf1	apoptoticpeptidaseactivatingfactor1	0.00577192	-1.12889
6776105	Vezt|Mir331	vezatin,adherensjunctionstransmembraneprotein|microRNA331	0.000196828	1.44921
6776667	Tmtc2	transmembraneandtetratricopeptiderepeatcontaining2	0.000210557	-1.14327
6776761	Acss3	acyl-CoAsynthetaseshort-chainfamilymember3	0.0387741	1.13328
6777180	Rab21	RAB21,memberRASoncogenefamily	0.00883278	1.11457
6777181	Tmem19	transmembraneprotein19	0.000236146	1.26929
6777505	Helb	helicase(DNA)B	0.000315742	-1.17234
6777545	Msrb3	methioninesulfoxidereductaseB3	0.00271094	1.1642
6777917	Arhgef25	Rhoguaninenucleotideexchangefactor(GEF)25	0.000621284	-1.18851
6777919	Pip4k2c	phosphatidylinositol-5-phosphate4-kinase,typeII,gamma	0.0172808	1.16878
6777957	Lrp1	lowdensitylipoproteinreceptor-relatedprotein1	0.00127909	-1.18421
6778037	Esyt1	extendedsynaptotagmin-likeprotein1	0.00342778	1.1343
6778043	Pa2g4	proliferation-associated2G4	0.0367516	1.17371
6778052	Suox	sulfiteoxidase	0.00114781	1.28381
6778054	Rab5b	RAB5B,memberRASoncogenefamily	0.00836172	1.14872
6778055	Cdk2	cyclin-dependentkinase2	0.000183389	-1.23954
6778282	Patz1|Gm11944	POZ(BTB)andAThookcontainingzincfinger1|predictedgene11944	0.00153111	1.12167
6778284	Pik3ip1	phosphoinositide-3-kinaseinteractingprotein1	0.00287296	1.31925
6778352	Pes1	pescadillohomolog1,containingBRCTdomain(zebrafish)	0.0474476	1.10422
6778383	Gatsl3	GATSprotein-like3	0.0193739	-1.17616
6778420	Thoc5|AA413626	THOcomplex5|ribosomalproteinL17pseudogene	0.000531943	1.19206
6778425	Ap1b1	adaptorproteincomplexAP-1,beta1subunit	0.00118589	1.26992
6778432	Rhbdd3	rhomboiddomaincontaining3	0.0201529	1.08489
6778463	Xbp1	X-boxbindingprotein1	0.000177983	1.33192
6778560	Ogdh	oxoglutarate(alpha-ketoglutarate)dehydrogenase(lipoamide)	0.000189704	1.10232
6779264	Peli1|Gm40824	pellino1|predictedgene,40824	0.0496509	1.14353
6779327	Tmem17	transmembraneprotein17	0.0047108	1.1402
6779672	Efemp1|Gm12082|Rpsa-ps5	epidermalgrowthfactor-containingfibulin-likeextracellularmatrixprotein1|predictedgene12082|ribosomalproteinSA,pseudogene5	0.000201194	1.52349
6779714	Ccdc88a	coiledcoildomaincontaining88A	0.0168698	-1.0831
6779725	Rtn4	reticulon4	0.000354163	1.1561
6779843	Sh3pxd2b	SH3andPXdomains2B	0.00757569	-1.15505
6780007	Pank3|Mir103-1	pantothenatekinase3|microRNA103-1	0.000500857	-1.28996
6780266	Nudcd2	NudCdomaincontaining2	0.00363953	1.25121
6780527	Adam19|Gm35624	adisintegrinandmetallopeptidasedomain19(meltrinbeta)|predictedgene,35624	0.000333353	-1.17685
6780797	Hnrnph1	heterogeneousnuclearribonucleoproteinH1	0.000446671	-1.15971
6780811	Adamts2|Gm39819	adisintegrin-likeandmetallopeptidase(reprolysintype)withthrombospondintype1motif,2|predictedgene,39819	0.00017784	-1.70905
6780842	Olfr54	olfactoryreceptor54	0.0156661	-1.31631
6780907	Ppp2ca	proteinphosphatase2(formerly2A),catalyticsubunit,alphaisoform	0.011449	1.1763
6780983	Sep8	septin8	0.000189891	-1.22668
6780986	Kif3a	kinesinfamilymember3A	0.00349704	-1.10862
6781029	Acsl6	acyl-CoAsynthetaselong-chainfamilymember6	0.000177902	1.4251
6781031	Meikin	meiotickinetochorefactor	0.00464651	-1.12475
6781090	Gpx3	glutathioneperoxidase3	0.00017784	2.30601
6781214	Galnt10	UDP-N-acetyl-alpha-D-galactosamine:polypeptideN-acetylgalactosaminyltransferase10	0.0024351	-1.15157
6781305	Hist3h2a|Trim17	histonecluster3,H2a|tripartitemotif-containing17	0.00674905	-1.18138
6781487	Map2k3	mitogen-activatedproteinkinasekinase3	0.000177854	-1.61573
6781515	Mfap4	microfibrillar-associatedprotein4	0.000177842	-1.95839
6781526	Fam83g	familywithsequencesimilarity83,memberG	0.0128388	1.16203
6781612	Pmp22	peripheralmyelinprotein22	0.000197852	-1.53224
6781846	Myh4|Myh1	myosin,heavypolypeptide4,skeletalmuscle|myosin,heavypolypeptide1,skeletalmuscle,adult	0.00400356	-1.21672
6781895	Dhrs7c	dehydrogenase/reductase(SDRfamily)member7C	0.000178316	-1.51969
6781960	Slc25a35	solutecarrierfamily25,member35	0.0390341	1.0797
6782037	Fxr2	fragileXmentalretardation,autosomalhomolog2	0.000870167	1.12089
6782090	Gabarap	gamma-aminobutyricacidreceptorassociatedprotein	0.0060414	1.14557
6782134	Pld2	phospholipaseD2	0.00107937	-1.12218
6782139	Rnf167	ringfingerprotein167	0.000224451	1.20101
6782141	Eno3	enolase3,betamuscle	0.0154493	-1.06557
6782177	Mis12	MIS12homolog(yeast)	0.00409806	1.16422
6782248	Mybbp1a	MYBbindingprotein(P160)1a	0.000692419	1.20747
6782255	Ube2g1	ubiquitin-conjugatingenzymeE2G1	0.0347662	1.14584
6782430	Smyd4	SETandMYNDdomaincontaining4	0.000350439	1.19513
6782443	Tlcd2|Mir22|Mir22hg	TLCdomaincontaining2|microRNA22|Mir22hostgene(non-proteincoding)	0.00111093	-1.21291
6782451	Slc43a2	solutecarrierfamily43,member2	0.00419693	1.21293
6782454	Pitpna	phosphatidylinositoltransferprotein,alpha	0.00102161	-1.29804
6782456	Inpp5k	inositolpolyphosphate5-phosphataseK	0.000187454	1.20215
6782457	Myo1c	myosinIC	0.0176578	-1.12646
6782656	Flot2	flotillin2	0.0016678	-1.12312
6782828	Psmd11	proteasome(prosome,macropain)26Ssubunit,non-ATPase,11	0.000184255	1.2969
6782859	Tmem98	transmembraneprotein98	0.0262004	-1.14967
6783056	Ddx52	DEAD(Asp-Glu-Ala-Asp)boxpolypeptide52	0.00214675	1.29143
6783057	Synrg	synergin,gamma	0.000625794	1.17662
6783137	Myo19	myosinXIX	0.0251932	-1.14509
6783327	Mtmr4	myotubularinrelatedprotein4	0.000368673	1.18225
6783640	Spag9	spermassociatedantigen9	0.00561059	1.1452
6783673	Chad	chondroadherin	0.000179692	-2.46358
6783685	Col1a1	collagen,typeI,alpha1	0.00017784	-8.39494
6783689	Ppp1r9b	proteinphosphatase1,regulatorysubunit9B	0.0181072	-1.10851
6783845	Hoxb4|Mir10a|Hobbit1|Hoxb3	homeoboxB4|microRNA10a|Hoxb4-Hoxb5intergenictranscript1|homeoboxB3	0.00723041	-1.15294
6783873	Copz2|Mir152	coatomerproteincomplex,subunitzeta2|microRNA152	0.000367721	1.23959
6783945	Lasp1	LIMandSH3protein1	0.000178254	-1.32026
6783998	Stard3	STARTdomaincontaining3	0.000415447	1.23077
6784187	Fkbp10	FK506bindingprotein10	0.000415445	-1.2055
6784236	Atp6v0a1	ATPase,H+transporting,lysosomalV0subunitA1	0.000619489	1.18033
6784257	Psme3	proteaseome(prosome,macropain)activatorsubunit3(PA28gamma,Ki)	0.00215145	1.12678
6784270	Ifi35	interferon-inducedprotein35	0.000196007	-1.22227
6784279	Nbr1	neighborofBrca1gene1	0.000778339	1.23289
6784317	G6pc3	glucose6phosphatase,catalytic,3	0.0153385	1.21811
6784348	Fzd2	frizzledhomolog2(Drosophila)	0.00623397	-1.21934
6784396	Nmt1|Gm42090	N-myristoyltransferase1|predictedgene,42090	0.00022238	1.22663
6784498	Mapt	microtubule-associatedproteintau	0.00139386	1.31781
6784526	Myl4|Gm7020	myosin,lightpolypeptide4|predictedgene7020	0.00124685	1.45717
6784564	Mrc2	mannosereceptor,Ctype2	0.000224127	-1.28498
6784605	Ddx42	DEAD(Asp-Glu-Ala-Asp)boxpolypeptide42	0.00324045	1.16605
6784709	Psmd12	proteasome(prosome,macropain)26Ssubunit,non-ATPase,12	0.0114446	1.23195
6784761	Cep112	centrosomalprotein112	0.0255742	-1.08441
6784783	Gna13	guaninenucleotidebindingprotein,alpha13	0.000273751	1.24853
6784845	Kcnj2	potassiuminwardly-rectifyingchannel,subfamilyJ,member2	0.000968257	1.56314
6784990	Cog1	componentofoligomericgolgicomplex1	0.000520227	1.13879
6785104	Gprc5c	Gprotein-coupledreceptor,familyC,group5,memberC	0.000242684	-1.32066
6785106	Gprc5c	Gprotein-coupledreceptor,familyC,group5,memberC	0.000234761	-1.45727
6785168	Llgl2	lethalgiantlarvaehomolog2(Drosophila)	0.00100372	1.10997
6785178	Sap30bp	SAP30bindingprotein	0.00594328	1.15639
6785246	Mettl23	methyltransferaselike23	0.00129802	-1.13861
6785299	Syngr2	synaptogyrin2	0.0126738	1.16886
6785367	Gaa	glucosidase,alpha,acid	0.00105475	1.18289
6785369	Slc26a11	solutecarrierfamily26,member11	0.00654872	1.05451
6785440	Hgs	HGF-regulatedtyrosinekinasesubstrate	0.000178453	1.26426
6785441	Mrpl12	mitochondrialribosomalproteinL12	0.00115516	-1.29314
6785468	Aspscr1	alveolarsoftpartsarcomachromosomeregion,candidate1(human)	0.00167339	1.19589
6785551	Tbcd	tubulin-specificchaperoned	0.0005013	1.20887
6785558	Metrnl	meteorin,glialcelldifferentiationregulator-like	0.0122965	-1.16408
6785608	Inpp5j	inositolpolyphosphate5-phosphataseJ	0.0012481	-1.21506
6785617	Tug1	taurineupregulatedgene1	0.000344929	-1.31627
6785698	Emid1	EMIdomaincontaining1	0.021512	-1.17232
6785745	Pgam2	phosphoglyceratemutase2	0.000178634	-1.2535
6785750	Pold2	polymerase(DNAdirected),delta2,regulatorysubunit	0.00281159	1.22675
6785753	Gck	glucokinase	0.000452619	-1.5117
6785758	Camk2b	calcium/calmodulin-dependentproteinkinaseII,beta	0.000177844	1.72773
6785762	Nudcd3	NudCdomaincontaining3	0.00141868	1.13023
6785777	Tmed4	transmembraneemp24proteintransportdomaincontaining4	0.000196608	1.24361
6786046	Grb10	growthfactorreceptorboundprotein10	0.00644497	-1.26574
6786463	Actr2	ARP2actin-relatedprotein2	0.0315423	1.13614
6786473	Slc1a4|Rpl12-ps2	solutecarrierfamily1(glutamate/neutralaminoacidtransporter),member4|ribosomalproteimnL12-ps2	0.00655818	-1.20948
6786610	B3gnt2	UDP-GlcNAc:betaGalbeta-1,3-N-acetylglucosaminyltransferase2	0.000219842	1.48335
6786659	Ahsa2	AHA1,activatorofheatshockproteinATPase2	0.0150976	-1.18012
6786674	Papolg	poly(A)polymerasegamma	0.0264609	1.15864
6786914	Ccdc85a	coiled-coildomaincontaining85A	0.000213093	1.43098
6786945	Cfap36	ciliaandflagellaassociatedprotein36	0.000183634	1.88369
6786978	Sptbn1	spectrinbeta,non-erythrocytic1	0.0186526	-1.17641
6787019	Erlec1	endoplasmicreticulumlectin1	0.002626	1.19787
6787100	Rhbdf1	rhomboidfamily1(Drosophila)	0.00388305	-1.12464
6787176	Npm1	nucleophosmin1	0.00133597	1.35325
6787730	Lsm11	U7snRNP-specificSm-likeproteinLSM11	0.00757356	-1.17109
6787743	Cyfip2	cytoplasmicFMR1interactingprotein2	0.00017784	2.45458
6787830	Sgcd	sarcoglycan,delta(dystrophin-associatedglycoprotein)	0.000344556	1.2508
6787968	Gm12191|Rpl30	ribosomalproteinL30pseudogene	0.00565761	1.18013
6788014	Sqstm1	sequestosome1	0.000227115	1.2512
6788020	Canx	calnexin	0.000590442	1.24767
6788301	Slc22a5|Slc22a21	solutecarrierfamily22(organiccationtransporter),member5|solutecarrierfamily22(organiccationtransporter),member21	0.0410478	-1.11953
6788314	Pdlim4	PDZandLIMdomain4	0.0119467	-1.18376
6788388	Anxa6	annexinA6	0.0461558	1.13444
6788410	Sparc	secretedacidiccysteinerichglycoprotein	0.00017784	-2.64422
6788632	Zfp39	zincfingerprotein39	0.00215967	1.20132
6788661	Arf1	ADP-ribosylationfactor1	0.00770405	1.18013
6788672	Snap47	synaptosomal-associatedprotein,47	0.0020662	1.27019
6788741	Tom1l2|Gm38501	targetofmyb1-like2(chicken)|predictedgene,38501	0.00271354	1.13991
6788784	Flii	flightlessIhomolog(Drosophila)	0.000179317	1.21565
6788812	Usp22	ubiquitinspecificpeptidase22	0.000219991	1.26219
6788822	Slc47a1	solutecarrierfamily47,member1	0.000194719	-1.34762
6788856	Prpsap2	phosphoribosylpyrophosphatesynthetase-associatedprotein2	0.0254523	1.16157
6789047	Arhgap44	RhoGTPaseactivatingprotein44	0.0013859	1.22384
6789237	Rangrf	RANguaninenucleotidereleasefactor	0.000177982	-1.29978
6789311	Wrap53	WDrepeatcontaining,antisensetoTrp53	0.00518779	1.15215
6789316	Atp1b2	ATPase,Na+/K+transporting,beta2polypeptide	0.0095454	-1.24396
6789326	Eif4a1	eukaryotictranslationinitiationfactor4A1	0.00144527	1.1741
6789343	Chrnb1	cholinergicreceptor,nicotinic,betapolypeptide1(muscle)	0.000617754	1.3437
6789344	Fgf11|Spem1|Gm39566	fibroblastgrowthfactor11|spermmaturation1|predictedgene,39566	0.0099975	-1.21202
6789359	Acap1	ArfGAPwithcoiled-coil,ankyrinrepeatandPHdomains1	0.0339183	-1.13274
6789406	Rnasek	ribonuclease,RNaseK	0.0254256	1.19009
6789407	Alox12	arachidonate12-lipoxygenase	0.00328454	1.23123
6789445	Spag7	spermassociatedantigen7	0.00676901	1.19929
6789471	Nup88	nucleoporin88	0.00271746	1.22089
6789538	Tekt1	tektin1	0.000298893	1.47719
6789696	Srr	serineracemase	0.00268935	-1.2429
6789725	Rpa1	replicationproteinA1	0.00023543	1.42218
6789741	Serpinf1	serine(orcysteine)peptidaseinhibitor,cladeF,member1	0.00017784	-1.66608
6789797	Vps53|Glod4	vacuolarproteinsorting53(yeast)|glyoxalasedomaincontaining4	0.00100951	1.2259
6789813	Nxn|Gm36384	nucleoredoxin|predictedgene,36384	0.00442816	1.15111
6789948	Supt6	suppressorofTy6	0.00570944	1.12296
6790228	Rad51d	RAD51homologD	0.0425233	1.11803
6790317	Dusp14	dualspecificityphosphatase14	0.000482566	1.39069
6790318	Tada2a	transcriptionaladaptor2A	0.000556796	1.36833
6790359	Dhrs11	dehydrogenase/reductase(SDRfamily)member11	0.00234657	1.23302
6790367	Znhit3	zincfinger,HITtype3	0.0164039	1.18911
6790536	Gdpd1	glycerophosphodiesterphosphodiesterasedomaincontaining1	0.00122067	1.20598
6790621	Msi2	musashiRNA-bindingprotein2	0.0137782	1.05087
6790774	Tom1l1	targetofmyb1-like1(chicken)	0.00132213	1.23826
6790928	Wfikkn2	WAP,follistatin/kazal,immunoglobulin,kunitzandnetrindomaincontaining2	0.00119453	1.31623
6790947	Cacna1g	calciumchannel,voltage-dependent,Ttype,alpha1Gsubunit	0.000228785	-1.2147
6791000	Sgca	sarcoglycan,alpha(dystrophin-associatedglycoprotein)	0.0213572	1.0944
6791084	Ube2z	ubiquitin-conjugatingenzymeE2Z(putative)	0.0450064	1.08553
6791139	Nfe2l1	nuclearfactor,erythroidderived2,-like1	0.000237127	1.28053
6791150	Cdk5rap3|Gm11525	CDK5regulatorysubunitassociatedprotein3|predictedgene11525	0.000821258	1.26689
6791175	Npepps	aminopeptidasepuromycinsensitive	0.00867663	1.19707
6791316	Smarce1	SWI/SNFrelated,matrixassociated,actindependentregulatorofchromatin,subfamilye,member1	0.00100694	1.179
6791432	Dnajc7	DnaJ(Hsp40)homolog,subfamilyC,member7	0.0031568	1.12959
6791439	Kat2a	K(lysine)acetyltransferase2A	0.000405316	-1.20113
6791472	Ezh1	enhancerofzeste1polycombrepressivecomplex2subunit	0.00224406	1.15126
6791519	Etv4	etsvariant4	0.000376089	-1.26646
6791528	Dusp3	dualspecificityphosphatase3(vacciniavirusphosphataseVH1-related)	0.000710576	1.32895
6791543	Hdac5|Mir8101	histonedeacetylase5|microRNA8101	0.00408557	1.16821
6791639	Eftud2	elongationfactorTuGTPbindingdomaincontaining2	0.00191973	1.11953
6791729	Plekhm1	pleckstrinhomologydomaincontaining,familyM(withRUNdomain)member1	0.000421499	1.20525
6791757	Gosr2	golgiSNAPreceptorcomplexmember2	0.000589316	1.22415
6791800	Cdc27	celldivisioncycle27	0.000786344	1.26208
6791836	March10	membrane-associatedringfinger(C3HC4)10	0.00573506	-1.07296
6791883	Strada|Ccdc47	STE20-relatedkinaseadaptoralpha|coiled-coildomaincontaining47	0.00533501	1.11768
6791915	Scn4a	sodiumchannel,voltage-gated,typeIV,alpha	0.0154181	1.08798
6791942	Tex2	testisexpressedgene2	0.00565198	1.09733
6791960	Pecam1	platelet/endothelialcelladhesionmolecule1	0.00600219	-1.10905
6792019	Cacng1	calciumchannel,voltage-dependent,gammasubunit1	0.000184692	1.68709
6792031	Prkca	proteinkinaseC,alpha	0.000656323	-1.1917
6792097	Slc16a6	solutecarrierfamily16(monocarboxylicacidtransporters),member6	0.000544894	-1.45882
6792125	Abca6	ATP-bindingcassette,sub-familyA(ABC1),member6	0.000268562	1.45667
6792129	Abca5	ATP-bindingcassette,sub-familyA(ABC1),member5	0.000315411	1.52955
6792452	Gga3	golgiassociated,gammaadaptinearcontaining,ARFbindingprotein3	0.00375651	-1.14075
6792455	Mif4gd	MIF4Gdomaincontaining	0.000353358	-1.24632
6792456	Slc25a19	solutecarrierfamily25(mitochondrialthiaminepyrophosphatecarrier),member19	0.00196583	-1.17122
6792486	H3f3b	H3histone,family3B	0.000257202	1.30035
6792493	Wbp2	WWdomainbindingprotein2	0.000235049	1.21721
6792496	Trim65|Trim47	tripartitemotif-containing65|tripartitemotif-containing47	0.00072049	-1.15383
6792500	Acox1|Gm39475	acyl-CoenzymeAoxidase1,palmitoyl|predictedgene,39475	0.000178969	1.35705
6792502	Srp68	signalrecognitionparticle68	0.00318815	1.12409
6792516	Prpsap1	phosphoribosylpyrophosphatesynthetase-associatedprotein1	0.00953712	-1.13877
6792527	Ube2o	ubiquitin-conjugatingenzymeE2O	0.000189476	1.215
6792539	Cygb	cytoglobin	0.00258081	1.2698
6792550	Mxra7	matrix-remodellingassociated7	0.00536596	-1.22667
6792554	Srsf2	serine/arginine-richsplicingfactor2	0.000384961	1.22362
6792614	Socs3	suppressorofcytokinesignaling3	0.00860644	-1.32382
6792755	Actg1|Mir6935	actin,gamma,cytoplasmic1|microRNA6935	0.000459005	-1.24278
6792756	Faap100	Fanconianemiacorecomplexassociatedprotein100	0.000515071	-1.3846
6792760	Nploc4	nuclearproteinlocalization4homolog(S.cerevisiae)	0.000177954	1.37428
6792779	P4hb	prolyl4-hydroxylase,betapolypeptide	0.000232501	1.32521
6792781	Arhgdia	RhoGDPdissociationinhibitor(GDI)alpha	0.000372983	1.16761
6792868	Rab40b	Rab40B,memberRASoncogenefamily	0.000320238	1.34088
6792935	Asxl2	additionalsexcombslike2(Drosophila)	0.00541989	1.12463
6792945	Dnmt3a	DNAmethyltransferase3A	0.00017784	-1.58698
6792970	Adcy3	adenylatecyclase3	0.00478977	-1.07206
6792999	Sf3b6	splicingfactor3B,subunit6	0.00885309	1.21744
6793456	Rpl36-ps3	ribosomalproteinL36,pseudogene3[Source:MGISymbol;Acc:MGI:3642480]	0.00922111	1.32992
6794063	Adi1	acireductonedioxygenase1	0.000394857	1.40347
6794202	Lamb1	lamininB1	0.00035689	-1.37104
6794307	Sypl	synaptophysin-likeprotein	0.0102439	1.2312
6794339	Twistnb	twistbasichelix-loop-helixtranscriptionfactor1neighbor	0.0186187	1.16852
6794430	Snx13|Gm40386	sortingnexin13|predictedgene,40386	0.00227201	1.29706
6794568	Dgkb	diacylglycerolkinase,beta	0.0365383	-1.04899
6794572	Etv1	etsvariant1	0.000902875	1.20173
6795078	Akap6	Akinase(PRKA)anchorprotein6	0.00127403	1.31507
6795093	Npas3	neuronalPASdomainprotein3	0.0405325	-1.0846
6795448	Gemin2	gem(nuclearorganelle)associatedprotein2	0.0263645	-1.07385
6795779	Klhdc1	kelchdomaincontaining1	0.0153227	1.25496
6796121	Rhoj|Gm34613	rashomologgenefamily,memberJ|predictedgene,34613	0.00109244	-1.34404
6796158	Syne2	spectrinrepeatcontaining,nuclearenvelope2	0.000419238	-1.12121
6796164	Mthfd1	methylenetetrahydrofolatedehydrogenase(NADP+dependent),methenyltetrahydrofolatecyclohydrolase,formyltetrahydrofolatesynthase	0.0461388	1.13654
6796211	Fntb	farnesyltransferase,CAAXbox,beta	0.000527549	1.17711
6796238	Fut8	fucosyltransferase8	0.000276726	1.23177
6796299	Gphn	gephyrin	0.00404259	1.16351
6796401	Exd2	exonuclease3-5domaincontaining2	0.00524418	-1.16912
6796415	Susd6	sushidomaincontaining6	0.000214142	1.29103
6796492	Sipa1l1|Gm30916	signal-inducedproliferation-associated1like1|predictedgene,30916	0.00897963	-1.08717
6796500	Rgs6	regulatorofG-proteinsignaling6	0.0135058	-1.11189
6796561	Acot2	acyl-CoAthioesterase2	0.00165445	1.32552
6796606	Lin52	lin-52homolog(C.elegans)	0.000185815	1.35831
6796728	Esrrb	estrogenrelatedreceptor,beta	0.000411926	1.29139
6796744	Vash1	vasohibin1	0.00418101	-1.15072
6796768	Cipc	CLOCKinteractingprotein,circadian	0.000776769	1.26967
6796777	Gstz1|Gm40496	glutathionetransferasezeta1(maleylacetoacetateisomerase)|predictedgene,40496	0.00232858	1.23039
6796784	Ahsa1	AHA1,activatorofheatshockproteinATPase1	0.00201587	-1.19198
6797241	Zc3h14	zincfingerCCCHtypecontaining14	0.00233489	1.16816
6797434	9030617O03Rik|Gm36572	RIKENcDNA9030617O03gene|predictedgene,36572	0.00571299	1.27828
6797474	Cpsf2	cleavageandpolyadenylationspecificfactor2	0.0223433	1.14184
6797707	Glrx5|Gm31884	glutaredoxin5homolog(S.cerevisiae)|predictedgene,31884	0.00149287	-1.21715
6797758	Papola	poly(A)polymerasealpha	0.000186019	-1.23201
6797917	Evl|Mir342	Ena-vasodilatorstimulatedphosphoprotein|microRNA342	0.000965891	-1.19484
6797969	Dlk1|Meg3|Gm34017|Mir1906-1|Mir1906-2	delta-like1homolog(Drosophila)|maternallyexpressed3|predictedgene,34017|microRNA1906-1|microRNA1906-2	0.00017795	-2.50673
6798216	Eif5|Snora28	eukaryotictranslationinitiationfactor5|smallnucleolarRNA,H/ACAbox28	0.00661729	1.22484
6798223	Trmt61a	tRNAmethyltransferase61A	0.00132799	-1.24847
6798232	Klc1	kinesinlightchain1	0.000261656	-1.14692
6798309	Pacs2	phosphofurinacidicclustersortingprotein2	0.00206182	-1.12202
6798399	Esyt2	extendedsynaptotagmin-likeprotein2	0.0031285	1.19264
6798482	Ncoa4	nuclearreceptorcoactivator4	0.00502475	1.23108
6798640	Ubxn2a	UBXdomainprotein2A	0.00834514	1.1845
6798930	Pgk1	phosphoglyceratekinase1	0.000242052	-1.34669
6798946	Gen1	Genhomolog1,endonuclease(Drosophila)	0.00784036	-1.11665
6799205	Lpin1	lipin1	0.00119071	-1.21643
6799651	Trappc12	traffickingproteinparticlecomplex12	0.000185196	1.16895
6799849	Bcap29	Bcellreceptorassociatedprotein29	0.0122527	1.28971
6800020	Hdac9	histonedeacetylase9	0.00272138	1.42075
6800060	Ahr	aryl-hydrocarbonreceptor	0.00103907	1.15384
6800228	Arl4a|Gm34985	ADP-ribosylationfactor-like4A|predictedgene,34985	0.000721601	1.27252
6800229	Scin	scinderin	0.00108388	1.36952
6800233	Ifrd1|Mir1938|Gm40403	interferon-relateddevelopmentalregulator1|microRNA1938|predictedgene,40403	0.00121396	-1.27676
6800427	Dnajb9	DnaJ(Hsp40)homolog,subfamilyB,member9	0.000190831	1.75644
6800604	Gm1818|Tfb2m	predictedgene1818|transcriptionfactorB2,mitochondrial	0.00919407	1.17261
6800675	Prkd1	proteinkinaseD1	0.00563462	1.12545
6800723	Heatr5a	HEATrepeatcontaining5A	0.041343	1.11156
6801449	Rpl36al|Dnaaf2	ribosomalproteinL36A-like|dynein,axonemalassemblyfactor2	0.00121888	1.33506
6801459	Nemf|Rn7s1|Rn7s2	nuclearexportmediatorfactor|7SRNA1|7SRNA2	0.00727033	1.15931
6801929	Max|Gm35189	Maxprotein|predictedgene,35189	0.0413016	1.10167
6802023	Atp6v1d	ATPase,H+transporting,lysosomalV1subunitD	0.000403328	1.31807
6802088	Zfp36l1|Gm36892	zincfingerprotein36,C3Htype-like1|predictedgene,36892	0.00415747	1.1608
6802102	Dcaf5	DDB1andCUL4associatedfactor5	0.0438723	1.10743
6802180	Slc8a3	solutecarrierfamily8(sodium/calciumexchanger),member3	0.0019351	1.38166
6802316	Aldh6a1	aldehydedehydrogenasefamily6,subfamilyA1	0.000180189	1.56964
6802355	Arel1	apoptosisresistantE3ubiquitinproteinligase1	0.00102031	1.11298
6802382	Mlh3	mutLhomolog3(Ecoli)	0.00366483	1.25241
6802387	Tmed10	transmembraneemp24-liketraffickingprotein10(yeast)	0.000250942	1.41077
6802532	Sptlc2	serinepalmitoyltransferase,longchainbasesubunit2	0.00120069	-1.14918
6802745	Ston2	stonin2	0.000361173	1.3232
6802989	Galc	galactosylceramidase	0.00984472	1.12678
6803102	Rps6ka5	ribosomalproteinS6kinase,polypeptide5	0.00486726	1.28379
6803120	Ccdc88c|Mir1190	coiled-coildomaincontaining88C|microRNA1190	0.000669553	-1.16973
6803192	Prima1	prolinerichmembraneanchor1	0.0312827	-1.19765
6803208	Ddx24	DEAD(Asp-Glu-Ala-Asp)boxpolypeptide24	0.000212313	1.24382
6803210	Ifi27l2a	interferon,alpha-inducibleprotein27like2A	0.0032445	-1.26585
6803527	Setd3	SETdomaincontaining3	0.000962107	1.24654
6803821	Cdc42bpb	CDC42bindingproteinkinasebeta	0.00822998	-1.09451
6803863	Ppp1r13b	proteinphosphatase1,regulatory(inhibitor)subunit13B	0.00102587	1.11931
6803890	A730018C14Rik	RIKENcDNAA730018C14gene	0.00786858	-1.12313
6803946	Ighv1-13|Ighv1-2|Igh-VJ558|Ighv9-4|Ighv1-84|Ighv7-3|Ighm|Igh-VX24|Ighg3|Igh-VS107|Igh-V7183|Igh-V11|Ighe|Ighv13-2|Ighv14-3|Ighv13-1|Igha|Ighj1|Ighg2c|Ighg2b|Ighg1|Ighd|Ighj4|Ighj3|Ighj2|Ighv5-1|Ighv2-1|Ighv5-2|Ighv2-2|Ighv5-4|Ighv2-3|Ighv5-5|Ighv5-6|Ighv5-9|Ighv5-10|Ighv2-5|Ighv5-11|Ighv5-12|Ighv2-6|Ighv5-9-1|Ighv5-12-4|Ighv2-9-1|Ighv2-6-8|Ighv2-7|Ighv5-15|Ighv5-17|Ighv5-19|Ighv7-2|Ighv14-1|Ighv4…	immunoglobulinheavyvariableV1-13|immunoglobulinheavyvariable1-2|immunoglobulinheavychain(J558family)|immunoglobulinheavyvariable9-4|immunoglobulinheavyvariable1-84|immunoglobulinheavyvariable7-3|immunoglobulinheavyconstantmu|immunoglobulinheavychain(X24family)|Immunoglobulinheavyconstantgamma3|Immunoglobulinheavychain(gammapolypeptide)|immunoglobulinheavychain(S107family)|immunoglobulinheavychain…	0.00156164	1.11309
6804138	Sp4	trans-actingtranscriptionfactor4	0.000192746	1.38822
6804486	Gdi2	guanosinediphosphate(GDP)dissociationinhibitor2	0.0010156	1.21586
6804893	Nid1	nidogen1	0.000466246	-1.4768
6804901	B3galnt2	UDP-GalNAc:betaGlcNAcbeta1,3-galactosaminyltransferase,polypeptide2	0.000447262	-1.21993
6804938	Psma2	proteasome(prosome,macropain)subunit,alphatype2	0.00942762	1.19357
6805103	Amph	amphiphysin	0.000956579	1.15574
6805158	Elmo1	engulfmentandcellmotility1	0.0142237	-1.1849
6805255	Hist1h2bq|Hist1h2br|Gm32852	histonecluster1,H2bq|histonecluster1H2br|predictedgene,32852	0.00412929	-1.11394
6806034	Serpinb6b|Serpinb9	serine(orcysteine)peptidaseinhibitor,cladeB,member6b|serine(orcysteine)peptidaseinhibitor,cladeB,member9	0.000180523	1.0857
6806162	Prpf4b	PRP4pre-mRNAprocessingfactor4homologB(yeast)	0.00696829	-1.15362
6806271	Rreb1	rasresponsiveelementbindingprotein1	0.00483945	1.14037
6806435	Gcnt2	glucosaminyl(N-acetyl)transferase2,I-branchingenzyme	0.000177846	1.47723
6806544	Hivep1|Gm32778	humanimmunodeficiencyvirustypeIenhancerbindingprotein1|predictedgene,32778	0.00999253	-1.1118
6806673	Jarid2	jumonji,ATrichinteractivedomain2	0.00373762	-1.2085
6806701	Mylip	myosinregulatorylightchaininteractingprotein	0.00285254	1.1755
6806791	Cap2	CAP,adenylatecyclase-associatedprotein,2(yeast)	0.000177902	1.32682
6806831	Rnf144b	ringfingerprotein144B	0.000945184	1.39088
6806938	Bicd2	bicaudalDhomolog2(Drosophila)	0.00342998	-1.12105
6806959	Omd	osteomodulin	0.00382722	-1.19532
6806997			0.0128578	1.12284
6807074	Syk	spleentyrosinekinase	0.0307544	-1.13809
6807192	Tspan17	tetraspanin17	0.00492612	-1.14654
6807722	Cdk20	cyclin-dependentkinase20	0.0033708	-1.14703
6807882	Zfp273	zincfingerprotein273	0.00587996	1.23734
6808363	2210408I21Rik	RIKENcDNA2210408I21gene	0.0124979	1.2867
6808609	Mef2c	myocyteenhancerfactor2C	0.000178097	1.22497
6808638	Tmem161b	transmembraneprotein161B	0.000378973	1.32624
6808876	Ssbp2|Gm35445|Gm41016	single-strandedDNAbindingprotein2|predictedgene,35445|predictedgene,41016	0.0132347	1.17888
6809047	Lhfpl2	lipomaHMGICfusionpartner-like2	0.00440395	-1.17027
6809064	Ap3b1	adaptor-relatedproteincomplex3,beta1subunit	0.00168731	1.18816
6810299	Plpp1	phospholipidphosphatase1	0.00471292	1.27708
6810317	Dhx29	DEAH(Asp-Glu-Ala-His)boxpolypeptide29	0.00509944	1.18067
6810548	Emb|Gm35144	embigin|predictedgene,35144	0.000428085	1.5447
6810688	Net1	neuroepithelialcelltransforminggene1	0.000553482	1.34347
6810782	Pfkp	phosphofructokinase,platelet	0.00392518	-1.19436
6810893	Gtpbp4	GTPbindingprotein4	0.000942913	1.3672
6811046	Ryr2	ryanodinereceptor2,cardiac	0.038185	1.06396
6811061	Actn2	actininalpha2	0.0148208	1.14379
6811068	Lgals8	lectin,galactosebinding,soluble8	0.00122224	1.26164
6811121	Ggps1	geranylgeranyldiphosphatesynthase1	0.0452018	1.17461
6811694	Hfe	hemochromatosis	0.0121503	1.20643
6811997	Cdkal1	CDK5regulatorysubunitassociatedprotein1-like1	0.00636844	-1.23616
6812051	Exoc2	exocystcomplexcomponent2	0.00462684	1.18316
6812212	Serpinb6a	serine(orcysteine)peptidaseinhibitor,cladeB,member6a	0.000335098	1.30456
6812214	Tubb2a	tubulin,beta2AclassIIA	0.00421326	-1.24542
6812320	Lyrm4	LYRmotifcontaining4	0.000398506	1.34138
6812321	Gm4024	predictedpseudogene4024	0.000230627	1.34971
6812652	Nedd9|Gm32184	neuralprecursorcellexpressed,developmentallydown-regulatedgene9|predictedgene,32184	0.00394933	-1.25348
6812871	Dtnbp1	dystrobrevinbindingprotein1	0.000177989	1.2524
6812984	Dek|Gm40935	DEKoncogene(DNAbinding)|predictedgene,40935	0.00350926	1.15578
6813187	Sema4d|Gm19281	semadomain,immunoglobulindomain(Ig),transmembranedomain(TM)andshortcytoplasmicdomain,(semaphorin)4D|predictedgene,19281	0.000181756	-1.25146
6813327	Cltb	clathrin,lightpolypeptide(Lcb)	0.000246622	1.24615
6813396	Dbn1	drebrin1	0.00514777	-1.1085
6813398	Pdlim7|Mir6945	PDZandLIMdomain7|microRNA6945	0.00209708	-1.2568
6813570	Hnrnpk|Mir7-1	heterogeneousnuclearribonucleoproteinK|microRNA7-1	0.00298541	1.21161
6813664	Agtpbp1|A230056J06Rik|Gm34721|Gm34788	ATP/GTPbindingprotein1|RIKENcDNAA230056J06gene|predictedgene,34721|predictedgene,34788	0.00432405	1.20338
6813877	Zfp367	zincfingerprotein367	0.000265513	1.20928
6814060	Zfp748	zincfingerprotein748	0.00420864	1.23283
6814128	Adcy2|Gm35049	adenylatecyclase2|predictedgene,35049	0.0001885	1.23595
6814206	Adamts16	adisintegrin-likeandmetallopeptidase(reprolysintype)withthrombospondintype1motif,16	0.00726243	-1.10394
6814407	Cast	calpastatin	0.000316537	1.20387
6814491	Slf1	SMC5-SMC6complexlocalizationfactor1	0.00068866	1.53423
6814957	Xrcc4	X-rayrepaircomplementingdefectiverepairinChinesehamstercells4	0.00171805	1.22846
6815058	Thbs4	thrombospondin4	0.000213271	-1.76385
6815074	Cmya5	cardiomyopathyassociated5	0.000649947	1.19618
6815188	Scamp1|Gm32089	secretorycarriermembraneprotein1|predictedgene,32089	0.0262209	1.15232
6815275	Btf3l4	basictranscriptionfactor3-like4	0.00690208	1.34193
6815391	Btf3	basictranscriptionfactor3	0.0234737	1.11684
6815433	Fcho2|D130062J10Rik	FCHdomainonly2|RIKENcDNAD130062J10gene	0.000778456	1.25905
6815490	Map1b	microtubule-associatedprotein1B	0.000343893	1.25515
6815511	Cartpt	CARTprepropeptide	0.00801294	-1.16705
6815687	Erbb2ip|Gm2590	Erbb2interactingprotein|predictedgene2590	0.000485831	1.41521
6816158	Gpx8	glutathioneperoxidase8(putative)	0.00118994	-1.25645
6816247	Itga2	integrinalpha2	0.00342792	-1.14095
6816413	Nnt	nicotinamidenucleotidetranshydrogenase	0.00146994	1.52875
6816703	Abhd6	abhydrolasedomaincontaining6	0.000809484	1.41454
6817053	Atxn7|Gm31222	ataxin7|predictedgene,31222	0.00451472	1.1361
6817217	Thrb	thyroidhormonereceptorbeta	0.0041336	1.2295
6817337	Fam149b	familywithsequencesimilarity149,memberB	0.000872838	-1.09956
6817366	Fut11	fucosyltransferase11	0.00238437	-1.2066
6817412	Samd8	sterilealphamotifdomaincontaining8	0.00356709	1.25022
6817763	Wnt5a	wingless-typeMMTVintegrationsitefamily,member5A	0.00495482	-1.23738
6817944	Sfmbt1	Scm-likewithfourmbtdomains1	0.00176469	1.17551
6817954	Mustn1	musculoskeletal,embryonicnuclearprotein1	0.000177898	1.79242
6817970	Nt5dc2	5-nucleotidasedomaincontaining2	0.00855557	-1.2063
6818051	Galnt15	UDP-N-acetyl-alpha-D-galactosamine:polypeptideN-acetylgalactosaminyltransferase15	0.0134065	1.32771
6818064	Ncoa4	nuclearreceptorcoactivator4	0.013354	1.23811
6818556	Psmc6	proteasome(prosome,macropain)26Ssubunit,ATPase,6	0.00214248	1.32381
6818742	Peli2	pellino2	0.000200418	-1.13001
6818939	Parp2	poly(ADP-ribose)polymerasefamily,member2	0.00871355	1.09546
6818950	Apex1	apurinic/apyrimidinicendonuclease1	0.038846	1.17175
6819032	Arhgef40	Rhoguaninenucleotideexchangefactor(GEF)40	0.00018397	-1.18935
6819152	Mrpl52	mitochondrialribosomalproteinL52	0.00244085	1.21152
6819214	Thtpa|Gm20687	thiaminetriphosphatase|predictedgene20687	0.0280306	1.13879
6819258	Irf9	interferonregulatoryfactor9	0.0174388	-1.16231
6819274	Nop9	NOP9nucleolarprotein	0.000292446	-1.16856
6819328	Zmym2	zincfinger,MYM-type2	0.0050859	1.25564
6819369	Ift88	intraflagellartransport88	0.00876706	1.14889
6819370	Il17d	interleukin17D	0.00570441	-1.10075
6819425	Mrpl57	mitochondrialribosomalproteinL53	0.00101105	-1.2206
6819510	Cab39l	calciumbindingprotein39-like	0.00583693	1.14549
6819511	Shisa2	shisafamilymember2	0.00177516	-1.28049
6819591	Sacs	sacsin	0.00123446	1.37338
6819596	Sacs	sacsin	0.000620598	1.55589
6819842	Ints9	integratorcomplexsubunit9	0.00532539	1.15059
6819887	Clu	clusterin	0.00818211	-1.28855
6819948	Ebf2	earlyBcellfactor2	0.00280411	-1.11325
6819957	Kctd9	potassiumchanneltetramerisationdomaincontaining9	0.0139046	1.19763
6820033	Entpd4|Gm21685	ectonucleosidetriphosphatediphosphohydrolase4|predictedgene,21685	0.00347653	-1.10932
6820040	Loxl2	lysyloxidase-like2	0.000177841	-1.9118
6820085	Hr	hairless	0.000195763	-1.80268
6820372	Nufip1|Gm36534	nuclearfragileXmentalretardationproteininteractingprotein1|predictedgene,36534	0.00472843	1.22579
6820381	Tsc22d1	TSC22domainfamily,member1	0.000800408	1.15321
6820409	Ccdc122|Gm30246	coiled-coildomaincontaining122|predictedgene,30246	0.00163504	1.26924
6820534	Vwa8	vonWillebrandfactorAdomaincontaining8	0.0159369	1.12559
6820574	Sugt1	SGT1,suppressorofG2alleleofSKP1(S.cerevisiae)	0.000376108	1.42824
6821985	Gpc6|Gm41245	glypican6|predictedgene,41245	0.00047386	-1.15205
6822154			0.0033096	1.22327
6822173	Rap2a|Gm41251	RASrelatedprotein2a|predictedgene,41251	0.000587579	-1.15244
6822191	Ipo5	importin5	0.00402377	1.21437
6822367	Itgbl1	integrin,beta-like1	0.000307604	-1.47602
6822891	Rarb	retinoicacidreceptor,beta	0.000203097	1.45979
6823058	Dnajc9	DnaJ(Hsp40)homolog,subfamilyC,member9	0.000241598	1.29693
6823068	Anxa7	annexinA7	0.000767547	1.49233
6823084	Ppp3cb	proteinphosphatase3,catalyticsubunit,betaisoform	0.000886877	1.20237
6823116	Synpo2l	synaptopodin2-like	0.000770099	1.22944
6823284	Kcnma1	potassiumlargeconductancecalcium-activatedchannel,subfamilyM,alphamember1	0.000250184	1.23283
6823429	Tmem254b|Tmem254c|Tmem254a	transmembraneprotein254b|transmembraneprotein254c|transmembraneprotein254a	0.00418838	-1.36359
6823742	Hacl1	2-hydroxyacyl-CoAlyase1	0.0117094	1.22544
6824000	Ccser2	coiled-coilserinerich2	0.000834193	1.17689
6824142	Tspan14	tetraspanin14	0.000223944	-1.43612
6824146	Fam213a	familywithsequencesimilarity213,memberA	0.000179431	1.63921
6824195	Txndc16|Gm34362	thioredoxindomaincontaining16|predictedgene,34362	0.00492083	1.18723
6824507	3632451O06Rik|Gm36082	RIKENcDNA3632451O06gene|predictedgene,36082	0.000395526	1.25994
6824556	Klhl33|A930018M24Rik	kelch-like33|RIKENcDNAA930018M24gene	0.000211449	-1.54587
6824610	Ndrg2	N-mycdownstreamregulatedgene2	0.000185793	1.14116
6824719	Dad1	defenderagainstcelldeath1	0.000961107	1.36949
6824728	Slc7a7	solutecarrierfamily7(cationicaminoacidtransporter,y+system),member7	0.000459807	-1.15513
6824844	Adcy4	adenylatecyclase4	0.0014807	-1.24214
6824850	Sdr39u1	shortchaindehydrogenase/reductasefamily39U,member1	0.0488609	1.1364
6824856	Cma1	chymase1,mastcell	0.00406652	1.13518
6824962	Xpo4|Lats2	exportin4|largetumorsuppressor2	0.00310669	1.40009
6824986	Micu2	mitochondrialcalciumuptake2	0.000225576	1.47377
6825132	Atp8a2	ATPase,aminophospholipidtransporter-like,classI,type8A,member2	0.00117341	-1.09752
6825216	Kpna3	karyopherin(importin)alpha3	0.0154035	1.21853
6825255	Dleu7	deletedinlymphocyticleukemia,7	0.00898594	-1.28092
6825302	Fdft1	farnesyldiphosphatefarnesyltransferase1	0.0363505	1.15098
6825325	Mtmr9	myotubularinrelatedprotein9	0.0113305	1.13649
6825443	Ephx2	epoxidehydrolase2,cytoplasmic	0.0154361	1.23776
6825509	Bnip3l	BCL2/adenovirusE1Binteractingprotein3-like	0.000278831	1.26552
6825686	Ppp3cc	proteinphosphatase3,catalyticsubunit,gammaisoform	0.00020768	1.1992
6825704	Bmp1|Gm41201	bonemorphogeneticprotein1|predictedgene,41201	0.00017784	-1.59318
6825713	Dmtn	dematinactinbindingprotein	0.0419066	-1.09297
6825853	Fndc3a	fibronectintypeIIIdomaincontaining3A	0.00208507	1.12901
6825875	Rb1	retinoblastoma1	0.000561053	1.26187
6826016	Cog3	componentofoligomericgolgicomplex3	0.0011638	1.23369
6827123	Kctd12	potassiumchanneltetramerisationdomaincontaining12	0.0100662	-1.11131
6827132	Fbxl3	F-boxandleucine-richrepeatprotein3	0.00239873	1.21852
6827135	Mycbp2	MYCbindingprotein2	0.000178408	1.4058
6828005	Tmtc4	transmembraneandtetratricopeptiderepeatcontaining4	0.000808761	-1.14378
6828422	Ttc33	tetratricopeptiderepeatdomain33	0.000647322	1.30414
6828492	Rictor	RPTORindependentcompanionofMTOR,complex2	0.000182624	1.29259
6828651	Lmbrd2	LMBR1domaincontaining2	0.000777082	1.31869
6828741	C1qtnf3	C1qandtumornecrosisfactorrelatedprotein3	0.000536073	-1.15616
6828747	Adamts12	adisintegrin-likeandmetallopeptidase(reprolysintype)withthrombospondintype1motif,12	0.00017784	-1.7274
6828790	Zfr	zincfingerRNAbindingprotein	0.00255434	1.23362
6829281	Fam134b	familywithsequencesimilarity134,memberB	0.000180864	1.70897
6829504	Dap	death-associatedprotein	0.00835599	-1.24619
6829591	Sema5a	semadomain,seventhrombospondinrepeats(type1andtype1-like),transmembranedomain(TM)andshortcytoplasmicdomain,(semaphorin)5A	0.00992333	-1.15913
6829598	Sdc2|Gm32618	syndecan2|predictedgene,32618	0.0138566	-1.20734
6829647	Mtdh	metadherin	0.000921017	1.28936
6829659	Matn2	matrilin2	0.00114024	-1.25502
6829945			0.0110172	1.22406
6830506	Col14a1	collagen,typeXIV,alpha1	0.000202507	-1.4508
6830638	Tbc1d31	TBC1domainfamily,member31	0.00334959	1.21191
6830651	Wdyhv1	WDYHVmotifcontaining1	0.00133422	1.28141
6830770	Trib1|Gm36677	tribbleshomolog1(Drosophila)|predictedgene,36677	0.0389556	-1.21152
6831157	Phf20l1	PHDfingerprotein20-like1	0.00290623	1.2136
6831164	Wisp1	WNT1induciblesignalingpathwayprotein1	0.00028311	-1.23763
6831637	Grina	glutamatereceptor,ionotropic,N-methylD-aspartate-associatedprotein1(glutamatebinding)	0.000178095	1.35857
6831651	Cyc1	cytochromec-1	0.000503296	-1.16091
6831688	Ppp1r16a	proteinphosphatase1,regulatory(inhibitor)subunit16A	0.0410242	1.06449
6831847	Gga1	golgiassociated,gammaadaptinearcontaining,ARFbindingprotein1	0.0365732	1.1335
6831850	Lgals1	lectin,galactosebinding,soluble1	0.000326473	1.18173
6831858	H1f0	H1histonefamily,member0	0.00171548	1.28003
6831867	Eif3l	eukaryotictranslationinitiationfactor3,subunitL	0.004891	1.21308
6831919	Kdelr3	KDEL(Lys-Asp-Glu-Leu)endoplasmicreticulumproteinretentionreceptor3	0.000189279	-1.48241
6831984	Tab1	TGF-betaactivatedkinase1/MAP3K7bindingprotein1	0.036617	1.05957
6832153	Xrcc6	X-rayrepaircomplementingdefectiverepairinChinesehamstercells6	0.0390315	1.16072
6832321	Prr5	prolinerich5(renal)	0.000296849	-1.17912
6832351	Fbln1	fibulin1	0.0018445	-1.15165
6832462	Fam19a5	familywithsequencesimilarity19,memberA5	0.00253792	1.31441
6832713	Lrrk2	leucine-richrepeatkinase2	0.00946669	-1.12554
6833057	Pfkm	phosphofructokinase,muscle	0.014268	1.08032
6833100	Cacnb3	calciumchannel,voltage-dependent,beta3subunit	0.000781248	-1.33318
6833146	Prph	peripherin	0.0369078	-1.12109
6833161	Tmbim6	transmembraneBAXinhibitormotifcontaining6	0.000205726	1.26358
6833175	Aqp5	aquaporin5	0.0385428	-1.18126
6833185	Gpd1	glycerol-3-phosphatedehydrogenase1(soluble)	0.000695276	-1.22489
6833232	Mettl7a3|Mettl7a1	methyltransferaselike7A3|methyltransferaselike7A1	0.00665717	1.16941
6833243	Letmd1	LETM1domaincontaining1	0.020471	-1.12559
6833259	Dazap2	DAZassociatedprotein2	0.000189109	1.31658
6833306	Acvr1b	activinAreceptor,type1B	0.00120186	1.22823
6833393	Igfbp6	insulin-likegrowthfactorbindingprotein6	0.000192311	-1.30365
6833503	Copz1|Mir148b	coatomerproteincomplex,subunitzeta1|microRNA148b	0.00215393	1.1469
6833531	Ghr	growthhormonereceptor	0.0352528	1.14881
6833980	Rai14|Gm34251|Gm41270	retinoicacidinduced14|predictedgene,34251|predictedgene,41270	0.000177841	1.44545
6834025	Npr3	natriureticpeptidereceptor3	0.042926	1.31804
6834031	Sub1|Gm34618	SUB1homolog(S.cerevisiae)|predictedgene,34618	0.00249843	1.32914
6834745	March6	membrane-associatedringfinger(C3HC4)6	0.00703115	1.12809
6834865	Rpl30	ribosomalproteinL30	0.0126466	1.14368
6834870	Hrsp12	heat-responsiveprotein12	0.0305432	1.30387
6835005	Pabpc1	poly(A)bindingprotein,cytoplasmic1	0.000179951	-1.35481
6835063	Rrm2b	ribonucleotidereductaseM2B(TP53inducible)	0.0198214	1.30489
6835065	Ubr5	ubiquitinproteinligaseE3componentn-recognin5	0.000347503	1.18854
6835353	Angpt1|Gm41313	angiopoietin1|predictedgene,41313	0.00105136	1.3662
6835373	Eif3e	eukaryotictranslationinitiationfactor3,subunitE	0.0187979	1.29715
6835415	Nudcd1	NudCdomaincontaining1	0.00963662	1.25431
6835634	Eif3h	eukaryotictranslationinitiationfactor3,subunitH	0.0168521	1.10509
6835759	Enpp2	ectonucleotidepyrophosphatase/phosphodiesterase2	0.0020336	1.28693
6835856	Has2	hyaluronansynthase2	0.00105393	-1.18502
6835918	Derl1	Der1-likedomainfamily,member1	0.000799525	1.29708
6835932	9130401M01Rik	RIKENcDNA9130401M01gene	0.000338589	1.13281
6835933	Zhx1	zincfingersandhomeoboxes1	0.00531128	1.16685
6835938	Fbxo32	F-boxprotein32	0.00030773	1.83992
6835945	Klhl38	kelch-like38	0.000178072	2.27734
6836358	Ndrg1	N-mycdownstreamregulatedgene1	0.0393786	1.12211
6836596	Ago2	argonauteRISCcatalyticsubunit2	0.000720565	-1.16717
6836699	Lynx1	Ly6/neurotoxin1	0.0178035	-1.13386
6836771	Mafa	v-mafmusculoaponeuroticfibrosarcomaoncogenefamily,proteinA(avian)	0.00964927	-1.20246
6836829	Dgat1	diacylglycerolO-acyltransferase1	0.000738696	1.20408
6836840	Vps28	vacuolarproteinsorting28(yeast)	0.0037631	1.20976
6836973	Myh9	myosin,heavypolypeptide9,non-muscle	0.00792398	-1.14501
6836983	Eif3d	eukaryotictranslationinitiationfactor3,subunitD	0.0172769	1.12843
6837006	Pvalb	parvalbumin	0.00211107	-1.08264
6837022	C1qtnf6	C1qandtumornecrosisfactorrelatedprotein6	0.00725709	-1.33959
6837102	Tmem184b	transmembraneprotein184b	0.000800231	-1.2352
6837113	Ddx17	DEAD(Asp-Glu-Ala-Asp)boxpolypeptide17	0.000333606	-1.32614
6837127	Sun2	Sad1andUNC84domaincontaining2	0.000678252	-1.18992
6837131	Npcd|Cbx6|Nptxr|Dnal4	neuronalpentraxinchromodomain|chromobox6|neuronalpentraxinreceptor|dynein,axonemal,lightchain4	0.00122165	-1.12732
6837252	Mkl1	MKL(megakaryoblasticleukemia)/myocardin-like1	0.000402568	-1.16505
6837335	Desi1	desumoylatingisopeptidase1	0.0112084	-1.14437
6837375	Cyp2d22	cytochromeP450,family2,subfamilyd,polypeptide22	0.000252894	1.28124
6837426	Poldip3	polymerase(DNA-directed),deltainteractingprotein3	0.023692	1.06957
6837428	Cyb5r3	cytochromeb5reductase3	0.000179728	1.26901
6837437	Arfgap3|Gm32788	ADP-ribosylationfactorGTPaseactivatingprotein3|predictedgene,32788	0.000429301	1.18582
6837445	Pacsin2	proteinkinaseCandcaseinkinasesubstrateinneurons2	0.000245753	1.1827
6837925	Kif21a	kinesinfamilymember21A	0.000267907	1.34017
6838032	Yaf2	YY1associatedfactor2	0.0126169	1.19075
6838098	Adamts20	adisintegrin-likeandmetallopeptidase(reprolysintype)withthrombospondintype1motif,20	0.000495555	-1.74088
6838287	Slc38a4	solutecarrierfamily38,member4	0.00025977	-1.81837
6838337	Hdac7	histonedeacetylase7	0.0153063	-1.12963
6838346	Col2a1	collagen,typeII,alpha1	0.000596539	-1.29773
6838355	Asb8	ankyrinrepeatandSOCSbox-containing8	0.00255088	1.16366
6838367	Zfp641	zincfingerprotein641	0.00103528	1.2469
6838382	Kansl2	KAT8regulatoryNSLcomplexsubunit2	0.000196868	-1.1336
6838383	Ccnt1	cyclinT1	0.00126337	1.18835
6838386	Adcy6	adenylatecyclase6	0.00022231	-1.25456
6838417	Tuba1a	tubulin,alpha1A	0.00983314	-1.21922
6838564	Tfcp2	transcriptionfactorCP2	0.00549731	1.11836
6838716	Itgb7	integrinbeta7	0.00727711	-1.13946
6838797	Cbx5	chromobox5	0.000229435	1.28649
6838809	Itga5	integrinalpha5(fibronectinreceptoralpha)	0.00578362	-1.12377
6838925	Lgals1	lectin,galactosebinding,soluble1	0.00135653	1.15151
6839015	Dnase1	deoxyribonucleaseI	0.00458175	1.15545
6839052	Glis2	GLISfamilyzincfinger2	0.00870504	-1.15862
6839057	Dnaja3	DnaJ(Hsp40)homolog,subfamilyA,member3	0.00178936	-1.22699
6839059	Hmox2	hemeoxygenase2	0.000377228	1.2848
6839078	Mgrn1	mahogunin,ringfinger1	0.000744952	1.12137
6839135	Rbfox1	RNAbindingprotein,fox-1homolog(C.elegans)1	0.000180323	1.16427
6839607	Abcc1	ATP-bindingcassette,sub-familyC(CFTR/MRP),member1	0.000188459	1.23552
6839681	Pkp2	plakophilin2	0.000177869	1.85097
6839864	Ufd1l	ubiquitinfusiondegradation1like	0.00574882	1.18089
6839934	Abcf3	ATP-bindingcassette,sub-familyF(GCN20),member3	0.0297359	1.1456
6839952	Psmd2	proteasome(prosome,macropain)26Ssubunit,non-ATPase,2	0.0281577	1.17397
6840175	Lpp|Mir28a	LIMdomaincontainingpreferredtranslocationpartnerinlipoma|microRNA28a	0.000930368	-1.19023
6840223	Trp63	transformationrelatedprotein63	0.000394393	1.59927
6840278	Ostn	osteocrin	0.000177841	5.84614
6840507	Dlg1	discs,largehomolog1(Drosophila)	0.0132871	1.1327
6840565	Pcyt1a	phosphatecytidylyltransferase1,choline,alphaisoform	0.00276739	1.1573
6840579	Tfrc	transferrinreceptor	0.000790257	-1.72314
6840589	Muc4	mucin4	0.000515255	-1.10283
6840604	Lmln	leishmanolysin-like(metallopeptidaseM8family)	0.000875852	1.1294
6840631	Heg1	HEGhomolog1(zebrafish)	0.00289171	-1.2558
6840637	Itgb5	integrinbeta5	0.00182299	1.29914
6840805	Rabl3	RAB,memberRASoncogenefamily-like3	0.00572322	1.28373
6840818	Fstl1	follistatin-like1	0.000178116	-1.77067
6840828	Gsk3b	glycogensynthasekinase3beta	0.000471621	1.16923
6841097	Naa50	N(alpha)-acetyltransferase50,NatEcatalyticsubunit	0.000273378	1.33991
6841362	Retnla	resistinlikealpha	0.0202035	1.3438
6841712	Abi3bp	ABIgenefamily,member3(NESH)bindingprotein	0.000179138	-1.40972
6842273	Gbe1	glucan(1,4-alpha-),branchingenzyme1	0.000271756	1.46375
6842587	Chodl	chondrolectin	0.000644372	-1.39046
6842933	Usp16	ubiquitinspecificpeptidase16	0.0172182	1.15522
6843340	Dopey2	dopeyfamilymember2	0.000185956	-1.31626
6843393	Dyrk1a	dual-specificitytyrosine-(Y)-phosphorylationregulatedkinase1a	0.00265292	1.18459
6843634	Adcy9	adenylatecyclase9	0.00126236	-1.21131
6843663	Cdip1|Gm36513	celldeathinducingTrp53target1|predictedgene,36513	0.00687597	1.12672
6843674	Anks3	ankyrinrepeatandsterilealphamotifdomaincontaining3	0.000312731	-1.18359
6843681	Glyr1|Gm36765	glyoxylatereductase1homolog(Arabidopsis)|predictedgene,36765	0.0229121	1.11488
6844072	Parn	poly(A)-specificribonuclease(deadenylationnuclease)	0.00318536	1.1374
6844093	Pdxdc1	pyridoxal-dependentdecarboxylasedomaincontaining1	0.000336367	1.21762
6844249	Ppil2	peptidylprolylisomerase(cyclophilin)-like2	0.00663535	1.15601
6844269	Pi4ka	phosphatidylinositol4-kinase,catalytic,alphapolypeptide	0.00133531	1.12062
6844447	Abcc5	ATP-bindingcassette,sub-familyC(CFTR/MRP),member5	0.0189075	-1.13571
6844558	Etv5	etsvariant5	0.016907	-1.0717
6844567	Dgkg	diacylglycerolkinase,gamma	0.0167274	-1.14227
6844952	Atp13a5	ATPasetype13A5	0.000177856	1.55241
6845079	Apod	apolipoproteinD	0.000178083	1.95365
6845382	Fam162a	familywithsequencesimilarity162,memberA	0.0122161	-1.16243
6845471	Gtf2e1	generaltranscriptionfactorIIE,polypeptide1(alphasubunit)	0.029151	1.24438
6845559	Timmdc1	translocaseofinnermitochondrialmembranedomaincontaining1	0.000291574	-1.24798
6845562	Poglut1	proteinO-glucosyltransferase1	0.000435533	1.21163
6845914	Atp6v1a	ATPase,H+transporting,lysosomalV1subunitA	0.000303356	1.30646
6846388	Zbtb11os1	zincfingerandBTBdomaincontaining11,oppositestrand1	0.00600323	1.33138
6846392	Pcnp	PESTproteolyticsignalcontainingnuclearprotein	0.00390174	1.25477
6846457	Tbc1d23	TBC1domainfamily,member23	0.00145745	1.1609
6846463	Cmss1	cmssmallribosomalsubunit1	0.000182093	-1.41253
6846497	St3gal6	ST3beta-galactosidealpha-2,3-sialyltransferase6	0.000182733	1.45399
6846571	Crybg3	beta-gammacrystallindomaincontaining3	0.000472748	-1.34271
6846670	Epha3|Gm41466	EphreceptorA3|predictedgene,41466	0.00155875	-1.07809
6847540	App	amyloidbeta(A4)precursorprotein	0.00119445	1.15113
6847748	Tiam1	Tcelllymphomainvasionandmetastasis1	0.000499048	-1.16212
6847834	H3f3a-ps2	H3histone,family3A,pseudogene2	0.000505275	-1.30267
6847880	Gart	phosphoribosylglycinamideformyltransferase	0.0287153	1.08474
6847928	Atp5o|Gm36905	ATPsynthase,H+transporting,mitochondrialF1complex,Osubunit|predictedgene,36905	0.00338433	-1.14156
6847952	Rcan1|Gm41498	regulatorofcalcineurin1|predictedgene,41498	0.00146472	-1.53495
6848062	Hlcs	holocarboxylasesynthetase(biotin-[propriony-CoenzymeA-carboxylase(ATP-hydrolysing)]ligase)	0.000177887	1.40627
6848087	Dscr3	Downsyndromecriticalregiongene3	0.015355	1.23459
6848214	C2cd2|Gm41514	C2calcium-dependentdomaincontaining2|predictedgene,41514	0.000178222	-1.30096
6848361	Scaf8|C530047H08Rik	SR-relatedCTD-associatedfactor8|RIKENcDNAC530047H08gene	0.00483238	1.13237
6848513	Tulp4	tubbylikeprotein4	0.00109138	1.16467
6848580	Mpc1|Gm8465	mitochondrialpyruvatecarrier1|predictedgene8465	0.00808831	1.19584
6848718	Airn	antisenseIgf2rRNA	0.0285706	-1.30622
6848721	Airn	antisenseIgf2rRNA[Source:MGISymbol;Acc:MGI:1353471]	0.00615932	-1.38575
6848940	Riok2	RIOkinase2(yeast)	0.00373137	1.24184
6848947	Lix1	limbexpression1homolog(chicken)	0.00209103	-1.22244
6849044	Ppp2r1a	proteinphosphatase2,regulatorysubunitA,alpha	0.001502	1.20477
6849070	Zfp51	zincfingerprotein51	0.000501316	1.40737
6849091	Zfp52	zincfingerprotein52	0.000519312	1.47657
6849303	Pkd1	polycystickidneydisease1homolog	0.00600726	-1.1837
6849314	Rps2	ribosomalproteinS2	0.0013268	-1.08487
6849315	Rpl3l	ribosomalproteinL3-like	0.00075054	-1.21989
6849317	Hs3st6	heparansulfate(glucosamine)3-O-sulfotransferase6	0.0163637	-1.179
6849339	Ift140	intraflagellartransport140	0.00324755	-1.09412
6849364	Tpsb2	tryptasebeta2	0.0178354	-1.15405
6849406	0610011F06Rik	RIKENcDNA0610011F06gene	0.00834688	-1.14652
6849466	Crebrf	CREB3regulatoryfactor	0.00486537	1.29737
6849525	Anks1	ankyrinrepeatandSAMdomaincontaining1	0.000218093	-1.13605
6849551	E230001N04Rik	RIKENcDNAE230001N04gene	0.0106911	-1.36841
6849581	Kctd20|Gm16191	potassiumchanneltetramerisationdomaincontaining20|predictedgene16191	0.00130511	-1.13916
6849595	Cdkn1a	cyclin-dependentkinaseinhibitor1A(P21)	0.00114513	1.56527
6849665	Cmtr1	capmethyltransferase1	0.00745058	1.14154
6849890	Cyp4f39	cytochromeP450,family4,subfamilyf,polypeptide39	0.00026413	1.41144
6849970	Kank3	KNmotifandankyrinrepeatdomains3	0.000728654	-1.25285
6849986	Daxx	Fasdeathdomain-associatedprotein	0.04163	1.07216
6849991	Rgl2	ralguaninenucleotidedissociationstimulator-like2	0.000291132	-1.22344
6850001	Col11a2	collagen,typeXI,alpha2	0.00107374	-1.32429
6850066	Tnxb|Tnxa	tenascinXB|tenascinXA(pseudogene)	0.00101102	-1.2154
6850094	Vwa7	vonWillebrandfactorAdomaincontaining7	0.0495777	1.09448
6850114	Abhd16a	abhydrolasedomaincontaining16A	0.0280172	1.0937
6850120	Bag6	BCL2-associatedathanogene6	0.00449275	1.11984
6850132			0.00261104	1.15353
6850192	Flot1	flotillin1	0.000257785	1.22715
6850200	Dhx16	DEAH(Asp-Glu-Ala-His)boxpolypeptide16	0.000504149	-1.16206
6850271	Gabbr1	gamma-aminobutyricacid(GABA)Breceptor,1	0.0314487	-1.16878
6850534	Pla2g7	phospholipaseA2,groupVII(platelet-activatingfactoracetylhydrolase,plasma)	0.000488463	1.7119
6850552	Enpp5	ectonucleotidepyrophosphatase/phosphodiesterase5	0.000254245	1.3274
6850564	Clic5	chlorideintracellularchannel5	0.000906447	-1.25209
6850594	Supt3	suppressorofTy3	0.00017784	1.68604
6850637	Aars2	alanyl-tRNAsynthetase2,mitochondrial(putative)	0.0121885	-1.11086
6850695	Zfp318	zincfingerprotein318	0.00531874	1.14581
6850701	Crip3	cysteine-richprotein3	0.0132945	1.15304
6850711	Mrpl2	mitochondrialribosomalproteinL2	0.00513046	-1.13774
6850729	Pex6	peroxisomalbiogenesisfactor6	0.00061171	-1.19204
6850786	Ccnd3	cyclinD3	0.00417625	-1.20695
6850798	Tfeb	transcriptionfactorEB	0.00721536	1.15927
6851095	Rab5a	RAB5A,memberRASoncogenefamily	0.0017125	1.33433
6851103	Kat2b	K(lysine)acetyltransferase2B	0.00335564	1.23129
6851200	Mpnd	MPNdomaincontaining	0.000179716	-1.3461
6851320	Trip10	thyroidhormonereceptorinteractor10	0.000763008	1.13606
6851763	Wash1	WASproteinfamilyhomolog1	0.00424522	1.10964
6852031	Myom1|Gm29828	myomesin1|predictedgene,29828	0.00018284	1.16147
6852034	Lpin2	lipin2	0.00820437	-1.08909
6852130	Ypel5	yippee-like5(Drosophila)	0.0232509	1.19592
6852181	Ehd3	EH-domaincontaining3	0.00290411	1.08357
6852887	Msh2	mutShomolog2(E.coli)	0.00654126	1.18911
6853467	Serac1	serineactivesitecontaining1	0.00338445	1.19566
6853487	Dynlt1a|Dynlt1c	dyneinlightchainTctex-type1A|dyneinlightchainTctex-type1C	0.029733	1.15178
6853780	Igf2r	insulin-likegrowthfactor2receptor	0.0056605	1.17561
6853910	Phf10	PHDfingerprotein10	0.000958945	1.15612
6854239	Zfp40	zincfingerprotein40	0.00299858	-1.14595
6854273	Flywch1	FLYWCH-typezincfinger1	0.00447076	1.14031
6854284	Tceb2	transcriptionelongationfactorB(SIII),polypeptide2	0.000319131	1.35463
6854378	Tsc2	tuberoussclerosis2	0.00599424	1.07896
6854389	Ndufb10	NADHdehydrogenase(ubiquinone)1betasubcomplex,10	0.00332073	-1.21999
6854446	Rhbdl1	rhomboid,veinlet-like1(Drosophila)	0.000402069	-1.40418
6854453	Rab40c	Rab40C,memberRASoncogenefamily	0.0120125	1.16116
6854468	Fam234a	familywithsequencesimilarity234,memberA	0.00106258	1.11597
6854509	Cuta	cutAdivalentcationtolerancehomolog(E.coli)	0.0472893	1.13192
6854523	Ip6k3	inositolhexaphosphatekinase3	0.00414894	-1.36873
6854604	Fkbp5	FK506bindingprotein5	0.00170999	-1.52136
6854893	Zfp871	zincfingerprotein871	0.00144871	1.17457
6854895	Zfp799	zincfingerprotein799	0.00973336	1.2797
6855051	C4b|C4a|Stk19-ps1|Skiv2l-ps1	complementcomponent4B(Chidobloodgroup)|complementcomponent4A(Rodgersbloodgroup)|serine/threoninekinase19,pseudogene1|superkillerviralicidicactivity2-like(S.cerevisiae),pseudogene1	0.00188892	1.49153
6855060	Skiv2l|Mir6970	superkillerviralicidicactivity2-like(S.cerevisiae)|microRNA6970	0.0051604	1.09789
6855116	Tcf19	transcriptionfactor19	0.0181759	-1.20537
6855121	Vars2	valyl-tRNAsynthetase2,mitochondrial(putative)	0.00381555	-1.12861
6855123	Ddr1	discoidindomainreceptorfamily,member1	0.0130214	1.09033
6855144	Atat1	alphatubulinacetyltransferase1	0.00377632	1.14991
6855149	Abcf1	ATP-bindingcassette,sub-familyF(GCN20),member1	0.00227671	1.08073
6855478	Slc25a27	solutecarrierfamily25,member27	0.0109174	-1.13771
6855603	Cdc5l	celldivisioncycle5-like(S.pombe)	0.000332264	1.2198
6855625	Tmem63b	transmembraneprotein63b	0.00880251	1.12443
6855659	Vegfa	vascularendothelialgrowthfactorA	0.000959208	-1.21231
6855716	Klhdc3	kelchdomaincontaining3	0.000340379	-1.33952
6855772	Bysl	bystin-like	0.0258173	-1.11366
6855876	Daam2	dishevelledassociatedactivatorofmorphogenesis2	0.000182435	-1.20294
6855891	Rftn1	raftlinlipidraftlinker1	0.000177949	-1.91556
6856201	Plin4	perilipin4	0.00393022	-1.22284
6856210	Dpp9	dipeptidylpeptidase9	0.00965217	-1.08984
6856221	Plin3	perilipin3	0.000178087	-1.40614
6856231	Ptprs|Gm9258|Gm33211	proteintyrosinephosphatase,receptortype,S|predictedgene9258|predictedgene,33211	0.00565439	-1.14005
6856367	Nudt12	nudix(nucleosidediphosphatelinkedmoietyX)-typemotif12	0.00349976	1.24531
6856584	Pja2	praja2,RING-H2motifcontaining	0.000201774	1.33703
6856689	Twsg1	twistedgastrulationhomolog1(Drosophila)	0.0117475	1.16565
6856710	Mtcl1|Gm35810	microtubulecrosslinkingfactor1|predictedgene,35810	0.0331159	-1.09733
6856796	Arhgap28	RhoGTPaseactivatingprotein28	0.00503264	-1.12096
6857037	Myl12a	myosin,lightchain12A,regulatory,non-sarcomeric	0.000205557	1.43973
6857223			0.00247343	1.68437
6857501	Atl2|Gm41625	atlastinGTPase2|predictedgene,41625	0.00378427	1.2782
6858819	Mib1|4930563E18Rik	mindbombhomolog1(Drosophila)|RIKENcDNA4930563E18gene	0.00114766	1.3088
6859790	Lims2	LIMandsenescentcellantigenlikedomains2	0.0032204	-1.198
6859935	Apc	adenomatosispolyposiscoli	0.00032323	1.16246
6860001	Ctnna1	catenin(cadherinassociatedprotein),alpha1	0.00028528	1.13779
6860034	Matr3|Snora74a|Mir1949|Snhg4	matrin3|smallnucleolarRNA,H/ACAbox74A|microRNA1949|smallnucleolarRNAhostgene4	0.00255557	1.29733
6860119	Ankhd1|Eif4ebp3	ankyrinrepeatandKHdomaincontaining1|eukaryotictranslationinitiationfactor4Ebindingprotein3	0.0035966	-1.14073
6860129	Wdr55	WDrepeatdomain55	0.00277325	1.1197
6860207	Pcdhb20	protocadherinbeta20	0.00829297	-1.14662
6860211	Pcdhb22	protocadherinbeta22	0.00178071	-1.26407
6860411	Sh3rf2	SH3domaincontainingringfinger2	0.000243765	1.96471
6860430	Gm16415	predictedpseudogene16415[Source:MGISymbol;Acc:MGI:3647855]	0.00481323	1.82268
6860710	Eno1b|G630055G22Rik	enolase1B,retrotransposed|RIKENcDNAG630055G22gene|enolase1,alphanon-neuron	0.00655379	-1.16967
6860788	Cd63-ps	CD63antigen,pseudogene	0.00158081	1.21139
6860903	Srfbp1	serumresponsefactorbindingprotein1	0.000913796	1.30992
6861173	Megf10	multipleEGF-like-domains10	0.00270276	-1.11669
6861175	Prrc1|Gm34982	proline-richcoiled-coil1|predictedgene,34982	0.00597709	-1.16965
6861200	Slc12a2	solutecarrierfamily12,member2	0.00100608	1.43475
6861260	Isoc1	isochorismatasedomaincontaining1	0.000410629	1.24961
6861322	Rbm22	RNAbindingmotifprotein22	0.000218573	1.15362
6861688	Gnal	guaninenucleotidebindingprotein,alphastimulating,olfactorytype	0.0112142	1.12557
6861689	Chmp1b	chargedmultivesicularbodyprotein1B	0.00267057	1.29432
6861700	Impa2	inositol(myo)-1(or4)-monophosphatase2	0.0192627	-1.09371
6861774	Rnmt	RNA(guanine-7-)methyltransferase	0.0141681	1.23935
6861892	Mbd2	methyl-CpGbindingdomainprotein2	0.00907059	1.11425
6862195	Smad2	SMADfamilymember2	0.0262038	1.16111
6862281	St8sia5	ST8alpha-N-acetyl-neuraminidealpha-2,8-sialyltransferase5	0.00126741	1.25075
6862751	Cyb5a	cytochromeb5typeA(microsomal)	0.00326938	1.28151
6863096	Zfp438|Gm26682	zincfingerprotein438|predictedgene,26682	0.0183307	1.15421
6863167	Epc1|Mir1893	enhancerofpolycombhomolog1(Drosophila)|microRNA1893	0.00130345	-1.1359
6863210	Mkx	mohawkhomeobox	0.000998242	-1.27441
6863281	Ccny	cyclinY	0.000243908	1.25971
6863299	Usp14	ubiquitinspecificpeptidase14	0.00432823	1.36013
6863605	Aqp4	aquaporin4	0.000186015	-1.84443
6863645	Cdh2	cadherin2	0.0010983	-1.08742
6863965	Rprd1a	regulationofnuclearpre-mRNAdomaincontaining1A	0.00113124	1.14794
6864330	Slc25a46|Gm38606	solutecarrierfamily25,member46|predictedgene,38606	0.0257848	1.14431
6864404	Gypc	glycophorinC	0.00594393	1.31696
6864444	Stard4	StAR-relatedlipidtransfer(START)domaincontaining4	0.000698644	-1.21076
6864456	Nrep	neuronalregenerationrelatedprotein	0.00017784	-2.71511
6864466	Epb41l4a	erythrocytemembraneproteinband4.1like4a	0.0140318	-1.14138
6864564	Etf1	eukaryotictranslationterminationfactor1	0.00447971	1.20809
6864680	Hbegf	heparin-bindingEGF-likegrowthfactor	0.00031578	-1.35795
6864696	Apbb3	amyloidbeta(A4)precursorprotein-binding,familyB,member3	0.00320796	-1.27721
6864760	Diaph1	diaphanousrelatedformin1	0.000178951	1.34561
6865022	Lars	leucyl-tRNAsynthetase	0.0102005	1.27019
6865222	Pggt1b	proteingeranylgeranyltransferasetypeI,betasubunit	0.00657054	-1.10014
6865267	Sema6a	semadomain,transmembranedomain(TM),andcytoplasmicdomain,(semaphorin)6A	0.000179862	-1.25534
6865492	Lox	lysyloxidase	0.000205676	-1.32232
6865551	Ppic	peptidylprolylisomeraseC	0.00192809	-1.25694
6865573	Cep120	centrosomalprotein120	0.000379634	1.11927
6865792	Fbn2	fibrillin2	0.000262872	-1.18207
6865926	Ndst1	N-deacetylase/N-sulfotransferase(heparanglucosaminyl)1	0.000530708	-1.2043
6865974	Rps2|Rps2-ps10	ribosomalproteinS2|ribosomalproteinS2,pseudogene10	0.0048773	-1.12396
6866004	Afap1l1	actinfilamentassociatedprotein1-like1	0.00215302	-1.14431
6866054	Piezo2	piezo-typemechanosensitiveionchannelcomponent2	0.00511866	-1.0929
6866068	Txnl1|Gm41754	thioredoxin-like1|predictedgene,41754	0.00087886	1.16732
6866110	Amd1	S-adenosylmethioninedecarboxylase1	0.00496465	-1.42719
6866112	Fech	ferrochelatase	0.00519614	1.17418
6866116	Nars	asparaginyl-tRNAsynthetase	0.000180513	1.30201
6866299	Afg3l2	AFG3-likeAAAATPase2	0.00495695	-1.10143
6866354	Fam210a	familywithsequencesimilarity210,memberA	0.000832612	1.21262
6866862	Setbp1	SETbindingprotein1	0.0230941	-1.17418
6867197	Cndp2	CNDPdipeptidase2(metallopeptidaseM20family)	0.00617708	1.10324
6867363	Socs6|Gm41799	suppressorofcytokinesignaling6|predictedgene,41799	0.0178393	1.1539
6867707	Slc29a2	solutecarrierfamily29(nucleosidetransporters),member2	0.000214213	-1.16453
6867720	Cd248	CD248antigen,endosialin	0.000229616	-1.28328
6867748	Eif1ad	eukaryotictranslationinitiationfactor1Adomaincontaining	0.00793075	1.14704
6867853	Map4k2|Mir6989	mitogen-activatedproteinkinasekinasekinasekinase2|microRNA6989	0.0318969	-1.14777
6867860	Rasgrp2	RAS,guanylreleasingprotein2	0.0164292	-1.16582
6867883	Trpt1	tRNAphosphotransferase1	0.00360129	-1.11847
6867957	Nxf1	nuclearRNAexportfactor1	0.00457953	-1.10871
6867959	Tmem223|Nxf1	transmembraneprotein223|nuclearRNAexportfactor1	0.00248865	-1.23965
6867976	Ganab	alphaglucosidase2alphaneutralsubunit	0.000559172	-1.18935
6867983	Mta2	metastasis-associatedgenefamily,member2	0.0266056	1.12063
6868023	Tmem258	transmembraneprotein258	0.0115569	1.12092
6868048	Ddb1	damagespecificDNAbindingprotein1	0.000559897	1.24186
6868053	Vps37c	vacuolarproteinsorting37C(yeast)	0.00056657	1.29406
6868238	Olfr1491	olfactoryreceptor1491	0.00562595	1.41822
6868386	Prune2|Gm32341	prunehomolog2(Drosophila)|predictedgene,32341	0.00028376	1.41892
6868404	Rfk	riboflavinkinase	0.00839645	1.14015
6868582	Aldh1a1|E030003E18Rik	aldehydedehydrogenasefamily1,subfamilyA1|RIKENcDNAE030003E18gene	0.00017784	2.2585
6868728	Apba1	amyloidbeta(A4)precursorproteinbinding,familyA,member1	0.000283513	-1.13679
6868833	Kank1	KNmotifandankyrinrepeatdomains1	0.00927404	1.18606
6868845	Dmrt2	doublesexandmab-3relatedtranscriptionfactor2	0.00472878	-1.12435
6868899	Vldlr	verylowdensitylipoproteinreceptor	0.0338584	1.19809
6869013	Slc1a1	solutecarrierfamily1(neuronal/epithelialhighaffinityglutamatetransporter,systemXag),member1	0.00818036	1.17154
6869021	Rcl1|Mir101b	RNAterminalphosphatecyclase-like1|microRNA101b	0.00169583	-1.18701
6869027	Jak2	Januskinase2	0.000210165	-1.43431
6869070	Uhrf2|Gm36258	ubiquitin-like,containingPHDandRINGfingerdomains2|predictedgene,36258	0.00120365	-1.25739
6869305	Stambpl1	STAMbindingproteinlike1	0.00557003	-1.10684
6869310	Fas		0.0307744	-1.12492
6869436	Hectd2	HECTdomaincontaining2	0.00108865	1.41994
6869517	Exoc6	exocystcomplexcomponent6	0.0066107	1.21692
6869570	Plce1	phospholipaseC,epsilon1	0.000327884	-1.20508
6869724	Lcor	liganddependentnuclearreceptorcorepressor	0.00491431	1.14762
6869763	Zdhhc16	zincfinger,DHHCdomaincontaining16	0.000335867	-1.17495
6869795	Pi4k2a	phosphatidylinositol4-kinasetype2alpha	0.000898548	1.20017
6869951	Hif1an|Gm35460|Gm41854	hypoxia-induciblefactor1,alphasubunitinhibitor|predictedgene,35460|predictedgene,41854	0.0248043	1.30963
6870063	Nfkb2	nuclearfactorofkappalightpolypeptidegeneenhancerinBcells2,p49/p100	0.00211475	1.16568
6870424	Add3	adducin3(gamma)	0.00428929	1.18571
6870569	Vti1a	vesicletransportthroughinteractionwitht-SNAREs1A	0.00670564	1.13386
6870897	Grk5	Gprotein-coupledreceptorkinase5	0.00176691	-1.1893
6870931	Lrp5|Gm42058	lowdensitylipoproteinreceptor-relatedprotein5|predictedgene,42058	0.00539143	-1.15323
6871004	Syt12	synaptotagminXII	0.00020061	-1.56175
6871021	Gm960|Rce1	predictedgene960|RCE1homolog,prenylproteinpeptidase(S.cerevisiae)	0.00434798	-1.13325
6871077	Rab1b	RAB1B,memberRASoncogenefamily	0.0041972	1.17296
6871085	Pacs1	phosphofurinacidicclustersortingprotein1	0.00212197	1.16653
6871163	Cdc42ep2	CDC42effectorprotein(RhoGTPasebinding)2	0.0075282	-1.21302
6871164	Pola2	polymerase(DNAdirected),alpha2	0.000998498	-1.10666
6871206	Ppp2r5b	proteinphosphatase2,regulatorysubunitB,beta	0.000985603	-1.11034
6871270	Fkbp2	FK506bindingprotein2	0.0035423	1.2656
6871295	Otub1	OTUdomain,ubiquitinaldehydebinding1	0.000746114	1.26243
6871393	Uqcc3	ubiquinol-cytochromecreductasecomplexassemblyfactor3	0.00579649	-1.20861
6871514	Tmem132a	transmembraneprotein132A	0.00690948	-1.14205
6871627	Dtx4	deltex4homolog(Drosophila)	0.000224537	-1.23746
6871837	Vps13a	vacuolarproteinsorting13A(yeast)	0.000553301	1.33866
6871879	Pcsk5	proproteinconvertasesubtilisin/kexintype5	0.000193744	-1.34403
6872029	Aldh1a7	aldehydedehydrogenasefamily1,subfamilyA7	0.022558	1.20096
6872256	Fxn	frataxin	0.00114086	-1.22293
6872444	Rfx3	regulatoryfactorX,3(influencesHLAclassIIexpression)	0.000760698	-1.07814
6872489	4430402I18Rik	RIKENcDNA4430402I18gene	0.000590846	1.16954
6872496	Ak3	adenylatekinase3	0.000177851	-1.39257
6872646	Asah2	N-acylsphingosineamidohydrolase2	0.00147375	1.13925
6872704	Atad1	ATPasefamily,AAAdomaincontaining1	0.000992202	1.29772
6872834	Ankrd1	ankyrinrepeatdomain1(cardiacmuscle)	0.000315428	2.10819
6872916	Ide	insulindegradingenzyme	0.000886108	1.35711
6872920	Rpl10|Rpl10-ps6	ribosomalproteinL10|ribosomalproteinL10,pseudogene6	0.00378647	1.23831
6873069	Aldh18a1	aldehydedehydrogenase18family,memberA1	0.000190787	-1.2925
6873111	Blnk	Bcelllinker	0.00735545	-1.13746
6873153	Frat2	frequentlyrearrangedinadvancedTcelllymphomas2	0.00161008	-1.3268
6873160	Mms19	MMS19(MET18S.cerevisiae)	0.00328345	1.12281
6873167	Morn4	MORNrepeatcontaining4	0.000442062	1.30623
6873194	Loxl4	lysyloxidase-like4	0.000509008	-1.18696
6873230	Slc25a28	solutecarrierfamily25,member28	0.00251079	1.2187
6873235	Cox15	cytochromecoxidaseassemblyprotein15	0.000810548	-1.16089
6873246	Erlin1	ERlipidraftassociated1	0.0114786	1.12137
6873309	Pdzd7	PDZdomaincontaining7	0.00546091	-1.32535
6873360	Poll	polymerase(DNAdirected),lambda	0.000607561	-1.1497
6873365	Mgea5	meningiomaexpressedantigen5(hyaluronidase)	0.00243432	1.17047
6873410	Actr1a	ARP1actin-relatedprotein1A,centractinalpha	0.00657862	1.144
6873944	Nrap	nebulin-relatedanchoringprotein	0.000265273	1.28688
6874001	Ablim1	actin-bindingLIMprotein1	0.00499448	1.38619
6874080	Hspa12a	heatshockprotein12A	0.00350829	-1.15218
6874584	Frmd4a	FERMdomaincontaining4A	0.00469936	-1.09643
6874979	Prkcq	proteinkinaseC,theta	0.000528351	1.32373
6875094	Pter	phosphotriesteraserelated	0.00282093	1.26642
6875214	Plxdc2	plexindomaincontaining2	0.00118841	-1.1568
6875376	Bmi1		0.000211148	1.337
6875421	Msrb2	methioninesulfoxidereductaseB2	0.00375193	-1.20306
6875664	Dph7	diphthaminebiosynethesis7	0.00835312	1.19375
6875728	Edf1	endothelialdifferentiation-relatedfactor1	0.000491688	1.14857
6875803	Egfl7|Mir126a	EGF-likedomain7|microRNA126a	0.00710801	-1.26821
6875850	Adamtsl2	ADAMTS-like2	0.00480564	-1.24998
6875920	Col5a1	collagen,typeV,alpha1	0.000177855	-1.68758
6875969	Tsc1	tuberoussclerosis1	0.00151563	1.1833
6875994	Setx	senataxin	0.00277266	1.1646
6876010	Med27	mediatorcomplexsubunit27	0.00308923	1.22118
6876014	Rapgef1	Rapguaninenucleotideexchangefactor(GEF)1	0.000462651	1.2619
6876026	Cercam	cerebralendothelialcelladhesionmolecule	0.000177907	-1.54963
6876033	Set	SETnuclearoncogene	0.000807312	1.19095
6876037	Pkn3	proteinkinaseN3	0.00310382	-1.16974
6876043	Tbc1d13	TBC1domainfamily,member13	0.00933416	-1.09775
6876052	Phyhd1|Lrrc8a	phytanoyl-CoAdioxygenasedomaincontaining1|leucinerichrepeatcontaining8A	0.0158851	-1.13633
6876089	Usp20	ubiquitinspecificpeptidase20	0.000180979	1.20827
6876136	Hmcn2	hemicentin2	0.0052764	-1.24583
6876138	Ass1	argininosuccinatesynthetase1	0.000604064	1.27695
6876209	St6galnac4	ST6(alpha-N-acetyl-neuraminyl-2,3-beta-galactosyl-1,3)-N-acetylgalactosaminidealpha-2,6-sialyltransferase4	0.00984628	-1.11638
6876210	St6galnac6	ST6(alpha-N-acetyl-neuraminyl-2,3-beta-galactosyl-1,3)-N-acetylgalactosaminidealpha-2,6-sialyltransferase6	0.000540319	1.22554
6876238	Angptl2|Gm13528	angiopoietin-like2|predictedgene13528	0.00143663	-1.25642
6876342	Hspa5	heatshockprotein5	0.000896383	1.29854
6876405	Dab2ip	disabled2interactingprotein	0.000254898	-1.18697
6876543	Nek6|Gm39800	NIMA(neverinmitosisgenea)-relatedexpressedkinase6|predictedgene,39800	0.000313144	1.35466
6877297	Gpd2|Gm39813	glycerolphosphatedehydrogenase2,mitochondrial|predictedgene,39813	0.000221973	-1.33597
6877478	March7	membrane-associatedringfinger(C3HC4)7	0.000696272	1.39598
6877593	Slc4a10	solutecarrierfamily4,sodiumbicarbonatecotransporter-like,member10	0.00119696	1.23242
6877608	Gca	grancalcin	0.00017831	1.64007
6877740	Csrnp3	cysteine-serine-richnuclearprotein3	0.00864376	-1.0928
6877924	Bbs5	Bardet-Biedlsyndrome5(human)	0.0145452	1.1147
6877940	Ubr3	ubiquitinproteinligaseE3componentn-recognin3	0.00742006	1.12693
6877952	Ubr3	ubiquitinproteinligaseE3componentn-recognin3	0.0107458	1.19478
6877990	Cybrd1	cytochromebreductase1	0.0121568	-1.20668
6878000	Dync1i2	dyneincytoplasmic1intermediatechain2	0.019546	1.20097
6878049	Zak	sterilealphamotifandleucinezippercontainingkinaseAZK	0.000226497	1.25156
6878347	Plekha3|Gm39860	pleckstrinhomologydomain-containing,familyA(phosphoinositidebindingspecific)member3|predictedgene,39860	0.000865827	-1.1739
6878739	Aplnr	apelinreceptor	0.000180246	-1.76953
6879003	Kbtbd4	kelchrepeatandBTB(POZ)domaincontaining4	0.00092978	1.37549
6879006	Celf1	CUGBP,Elav-likefamilymember1	0.00510466	1.13538
6879034	Acp2	acidphosphatase2,lysosomal	0.0388833	1.1335
6879039	Pacsin3	proteinkinaseCandcaseinkinasesubstrateinneurons3	0.000208053	1.24469
6879040	Arfgap2	ADP-ribosylationfactorGTPaseactivatingprotein2	0.0236587	1.11805
6879054	Lrp4	lowdensitylipoproteinreceptor-relatedprotein4	0.00291834	1.16316
6879081	Harbi1	harbingertransposasederived1	0.00175413	1.18913
6879489	Traf6	TNFreceptor-associatedfactor6	0.0498551	1.08771
6879567	Pamr1|Gm39891	peptidasedomaincontainingassociatedwithmuscleregeneration1|predictedgene,39891	0.00311703	-1.21367
6879643	Fbxo3	F-boxprotein3	0.00457427	-1.2024
6879899	Hadhb	hydroxyacyl-CoenzymeAdehydrogenase/3-ketoacyl-CoenzymeAthiolase/enoyl-CoenzymeAhydratase(trifunctionalprotein),betasubunit	0.00109305	1.32865
6880040	Emc7	ERmembraneproteincomplexsubunit7	0.0394049	1.09944
6880517	Chp1	calcineurin-likeEFhandprotein1	0.000187809	1.18481
6880556	Jmjd7|Pla2g4b|Gm28042	jumonjidomaincontaining7|phospholipaseA2,groupIVB(cytosolic)|predictedgene,28042	0.00342399	-1.14887
6880577	Capn3|Ganc	calpain3|glucosidase,alpha;neutralC	0.000622012	-1.12786
6880587	Haus2	HAUSaugmin-likecomplex,subunit2	0.0053324	1.22141
6880627	Ccndbp1	cyclinD-typebinding-protein1	0.000185288	1.44909
6880670	B2m	beta-2microglobulin	0.00026496	1.59714
6880683	Sord	sorbitoldehydrogenase	0.00861534	1.16729
6880715	Bloc1s6	biogenesisoflysosomalorganellescomplex-1,subunit6,pallidin	0.00754877	1.19898
6880718	Sqrdl	sulfidequinonereductase-like(yeast)	0.0134714	1.1943
6880853	Dut	deoxyuridinetriphosphatase	0.00392106	-1.12705
6880900	Fgf7	fibroblastgrowthfactor7	0.0341729	1.19888
6880981	Snrnp200	smallnuclearribonucleoprotein200(U5)	0.000559027	1.20721
6880982	Tmem127	transmembraneprotein127	0.00031916	1.24969
6880983	Stard7	STARTdomaincontaining7	0.00504138	1.18828
6881100	Zc3h6	zincfingerCCCHtypecontaining6	0.000182779	1.47769
6881101	Zc3h6	zincfingerCCCHtypecontaining6	0.000782183	1.35499
6881172	Nop56|Snord57	NOP56ribonucleoprotein|smallnucleolarRNA,C/Dbox57	0.00880982	1.10616
6881191	Vps16	vacuolarproteinsorting16(yeast)	0.0120053	1.09056
6881237	Hspa12b	heatshockprotein12B	0.00639589	-1.20612
6881259	Pank2|Mir103-2	pantothenatekinase2|microRNA103-2	0.000232458	1.17694
6881267	Smox	spermineoxidase	0.000180423	-2.19484
6881306	Cds2	CDP-diacylglycerolsynthase(phosphatidatecytidylyltransferase)2	0.00673375	1.12262
6881340	Mcm8	minichromosomemaintenancedeficient8(S.cerevisiae)	0.00634381	1.104
6881735	Snrpb2	U2smallnuclearribonucleoproteinB	0.00250528	1.3618
6881837	Sec23b	SEC23homologB,COPIIcoatcomplexcomponent	0.000177968	1.55102
6881839	Dtd1	D-tyrosyl-tRNAdeacylase1	0.00928919	1.16189
6881895	Rin2|BC039771	RasandRabinteractor2|cDNAsequenceBC039771	0.00383172	-1.17584
6881897	Naa20	N(alpha)-acetyltransferase20,NatBcatalyticsubunit	0.00711952	-1.16251
6882057	Gzf1	GDNF-induciblezincfingerprotein1	0.0171595	1.17234
6882227	Nsfl1c	NSFL1(p97)cofactor(p47)	0.00416548	1.17893
6882272	Csnk2a1	caseinkinase2,alpha1polypeptide	0.00019263	1.23001
6882412	Gm14494	predictedgene14494[Source:MGISymbol;Acc:MGI:3704210]	0.0143621	1.25723
6882462	Cbfa2t2	core-bindingfactor,runtdomain,alphasubunit2,translocatedto,2(human)	0.00431637	1.22691
6882491	Raly	hnRNP-associatedwithlethalyellow|nonagouti	0.000369892	-1.21351
6882515	Dynlrb1	dyneinlightchainroadblock-type1	0.00134566	1.21294
6882530	Trp53inp2	transformationrelatedprotein53induciblenuclearprotein2	0.00110018	-1.3528
6882538	Acss2|Gm39969	acyl-CoAsynthetaseshort-chainfamilymember2|predictedgene,39969	0.00960731	1.2356
6882554	Procr	proteinCreceptor,endothelial	0.00140848	-1.24329
6882611	Phf20	PHDfingerprotein20	0.00161641	1.22252
6882700	Ctnnbl1	catenin,betalike1	0.000237892	1.18709
6882894	Lpin3|Gm35129	lipin3|predictedgene,35129	0.00290886	-1.11712
6882991	Srsf6	serine/arginine-richsplicingfactor6	0.00854637	-1.12995
6882996	Ift52	intraflagellartransport52	0.00977781	1.23947
6883121	Pcif1	PDX1C-terminalinhibitingfactor1	0.000421729	1.15644
6883321	Snai1	snailfamilyzincfinger1	0.0363667	-1.17245
6883487	Tshz2	teashirtzincfingerfamilymember2	0.028922	-1.06865
6883643	Rbm38	RNAbindingmotifprotein38	0.039447	-1.13452
6883717	Stx16	syntaxin16	0.00575739	-1.13895
6883796	Rps8-ps2	ribosomalproteinS8,pseudogene2	0.0300142	-1.14669
6884126	Lsm14b	LSM14homologB(SCD6,S.cerevisiae)	0.0274648	-1.08781
6884135	Osbpl2	oxysterolbindingprotein-like2	0.0018155	1.18367
6884183	Ogfr	opioidgrowthfactorreceptor	0.0407251	1.13852
6884267	Lime1|Slc2a4rg-ps|Zgpat	Lckinteractingtransmembraneadaptor1|Slc2a4regulator,pseudogene|zincfinger,CCCH-typewithGpatchdomain	0.00732606	-1.19002
6884286	Prpf6	PRP6pre-mRNAsplicingfactor6homolog(yeast)	0.0017506	1.15752
6884446	Optn|Gm39754	optineurin|predictedgene,39754	0.000246475	1.18992
6884721	Fbxo18	F-boxprotein18	0.00263321	-1.15736
6885070	Pip4k2a|Gm33534	phosphatidylinositol-5-phosphate4-kinase,typeII,alpha|predictedgene,33534	0.0010059	-1.20678
6885349	Ehmt1	euchromatichistonemethyltransferase1	0.0030783	-1.15398
6885489	Agpat2|Gm39772	1-acylglycerol-3-phosphateO-acyltransferase2(lysophosphatidicacidacyltransferase,beta)|predictedgene,39772	0.0394566	1.22289
6885532	Brd3	bromodomaincontaining3	0.0175673	-1.0827
6885708	Trub2	TruBpseudouridine(psi)synthasehomolog2(E.coli)	0.00791089	1.12495
6885809	BC005624		0.000993721	1.23294
6885871	Dnm1	dynamin1	0.0016059	-1.14729
6885879	Slc25a25	solutecarrierfamily25(mitochondrialcarrier,phosphatecarrier),member25	0.0153721	-1.66063
6886016	Psmd5	proteasome(prosome,macropain)26Ssubunit,non-ATPase,5	0.00906906	1.29326
6886039	Stom	stomatin	0.000178629	1.64429
6886073	Ndufa8	NADHdehydrogenase(ubiquinone)1alphasubcomplex,8	0.00153637	-1.29278
6886204	Ppp6c	proteinphosphatase6,catalyticsubunit	0.00597184	1.24501
6886355	Gtdc1|Gm39807	glycosyltransferase-likedomaincontaining1|predictedgene,39807	0.0143506	1.22016
6886356	Zeb2	zincfingerE-boxbindinghomeobox2	0.000335113	1.25015
6886743	Stam2	signaltransducingadaptormolecule(SH3domainandITAMmotif)2	0.00100074	1.31973
6886768	Prpf40a	PRP40pre-mRNAprocessingfactor40homologA(yeast)	0.00046175	1.37039
6886799	Gm38481|Idi1	predictedgene,38481|isopentenyl-diphosphatedeltaisomerase	0.0180873	1.37552
6886957	Acvr1	activinAreceptor,type1	0.0112645	1.12491
6887179	Dpp4	dipeptidylpeptidase4	0.0119445	-1.11155
6887380	Scn7a	sodiumchannel,voltage-gated,typeVII,alpha	0.00341961	1.21296
6887660	Tlk1	tousled-likekinase1	0.00541701	1.21525
6887823	Cir1	corepressorinteractingwithRBPJ,1	0.000208888	1.38084
6887853	Chrna1	cholinergicreceptor,nicotinic,alphapolypeptide1(muscle)	0.00134053	1.31592
6887859	Atf2	activatingtranscriptionfactor2	0.000684838	1.23795
6887861	Atp5g3	ATPsynthase,H+transporting,mitochondrialF0complex,subunitC3(subunit9)	0.00207983	-1.20494
6887901	Lnp	limbandneuralpatterns	0.00127094	1.39241
6887902	Mrpl23|Mrpl23-ps1	mitochondrialribosomalproteinL23|mitichondrialribosomalproteinL23,pseudogene1	0.0172247	1.1691
6887958	Nfe2l2|Gm34861	nuclearfactor,erythroidderived2,like2|predictedgene,34861	0.00186011	1.17607
6888029	Cwc22	CWC22spliceosome-associatedproteinhomolog(S.cerevisiae)	0.00293438	1.1583
6888151	Frzb	frizzled-relatedprotein	0.000810548	-1.48009
6888307	Ctnnd1	catenin(cadherinassociatedprotein),delta1	0.00321211	-1.14169
6888537	Olfr1163	olfactoryreceptor1163	0.00150584	1.3512
6888779	Atg13	autophagyrelated13	0.000177844	1.38721
6888797	Creb3l1	cAMPresponsiveelementbindingprotein3-like1	0.000193347	-1.43691
6888834	Mapk8ip1	mitogen-activatedproteinkinase8interactingprotein1	0.000784353	-1.21013
6888835	Cry2	cryptochrome2(photolyase-like)	0.00017784	1.8206
6888891	Tspan18	tetraspanin18	0.0118139	-1.20438
6889281	Cat	catalase	0.00661836	1.22429
6889330	Hipk3	homeodomaininteractingproteinkinase3	0.00182664	1.14527
6889413	Rcn1	reticulocalbin1	0.00022517	-1.49254
6889661	Fibin	finbudinitiationfactorhomolog(zebrafish)	0.000550572	-1.63051
6889760	Emc4	ERmembraneproteincomplexsubunit4	0.0329238	1.17315
6889902	Actc1	actin,alpha,cardiacmuscle1	0.00017784	-6.54917
6889910	Zfp770	zincfingerprotein770	0.00545895	1.21267
6890302	Zfp106	zincfingerprotein106	0.000493553	1.15982
6890332	Ubr1	ubiquitinproteinligaseE3componentn-recognin1	0.00020362	1.28742
6890355	Mfap1b|Mfap1a	microfibrillar-associatedprotein1B|microfibrillar-associatedprotein1A	0.00672429	1.15897
6890375	Trp53bp1	transformationrelatedprotein53bindingprotein1	0.000178494	1.29658
6890382	Ppip5k1	diphosphoinositolpentakisphosphatekinase1	0.00161165	1.27321
6890597	Fbn1	fibrillin1	0.000178724	-2.15888
6890658	Ncaph	non-SMCcondensinIcomplex,subunitH	0.00222099	-1.11307
6890935	4930402H24Rik|Gm14057	RIKENcDNA4930402H24gene|Ppp1r14cpseudogene	0.000257648	-1.20503
6891065	Slc23a2	solutecarrierfamily23(nucleobasetransporters),member2	0.0093838	1.10432
6891675	Snx5|Snord17|Banf2os|Gm39950	sortingnexin5|smallnucleolarRNA,C/Dbox17|barriertoautointegrationfactor2,oppositestrand|predictedgene,39950	0.000751856	1.22753
6891690	Rbbp9	retinoblastomabindingprotein9	0.00393329	1.17511
6891880	Cd93	CD93antigen	0.010749	-1.29883
6891898	Napb	N-ethylmaleimidesensitivefusionproteinattachmentproteinbeta	0.0049772	1.18988
6891982	Zfp120	zincfingerprotein120	0.00297943	1.17777
6892031	Apmap	adipocyteplasmamembraneassociatedprotein	0.0264067	1.11575
6892032	Acss1	acyl-CoAsynthetaseshort-chainfamilymember1	0.000234434	1.60479
6892145	Zcchc3	zincfinger,CCHCdomaincontaining3	0.0139126	-1.19603
6892193	Pdrg1	p53andDNAdamageregulated1	0.00470603	-1.24828
6892286	Snta1	syntrophin,acidic1	0.000229352	-1.1841
6892371	Ncoa6	nuclearreceptorcoactivator6	0.00361221	-1.12616
6892496	Dsn1	DSN1,MINDkinetochorecomplexcomponent,homolog(S.cerevisiae)	0.00873882	1.14773
6892505	Rbl1	retinoblastoma-like1(p107)	0.000417765	1.20172
6892699	Mafb	v-mafmusculoaponeuroticfibrosarcomaoncogenefamily,proteinB(avian)	0.00387585	-1.96979
6892747	Ptprt	proteintyrosinephosphatase,receptortype,T	0.016379	-1.11792
6892767	Gm11451	predictedgene11451[Source:MGISymbol;Acc:MGI:3705412]	0.000177841	-1.98951
6892800	Jph2	junctophilin2	0.000499524	-1.22642
6892831	Serinc3	serineincorporator3	0.0283107	1.20014
6892879	Tomm34	translocaseofoutermitochondrialmembrane34	0.00335862	1.13894
6892903	Matn4	matrilin4	0.00171313	-1.20146
6892973	Zfp335	zincfingerprotein335	0.014749	-1.11011
6893139	Ptgis	prostaglandinI2(prostacyclin)synthase	0.00219593	-1.22097
6893288	Atp9a	ATPase,classII,type9A	0.000177841	1.43068
6894272	Ptk6	PTK6proteintyrosinekinase6	0.0396534	-1.08758
6894283	Arfrp1	ADP-ribosylationfactorrelatedprotein1	0.00404114	-1.17735
6894304	Samd10	sterilealphamotifdomaincontaining10	0.000178911	1.43454
6894390	Actc1	actin,alpha,cardiacmuscle1	0.00017784	-6.43506
6894455	Cry2	cryptochrome2(photolyase-like)	0.000177842	1.81979
6894925			0.000180661	1.59165
6895013	Blcap	bladdercancerassociatedproteinhomolog(human)	0.00609648	1.17594
6895460	Zfhx4	zincfingerhomeodomain4	0.000534818	-1.19793
6895532	Pkia	proteinkinaseinhibitor,alpha	0.00857925	1.23272
6895537	Zc2hc1a	zincfinger,C2HC-typecontaining1A	0.000339845	1.29904
6895835	Lrrcc1	leucinerichrepeatandcoiled-coildomaincontaining1	0.000308761	1.30772
6896038	Hltf	helicase-liketranscriptionfactor	0.00656264	-1.12798
6896406	Pld1	phospholipaseD1	0.026658	-1.07395
6896587	Pik3ca	phosphatidylinositol3-kinase,catalytic,alphapolypeptide	0.00747185	-1.20306
6896804	Exosc9	exosomecomponent9	0.010658	1.24458
6896835	4932438A13Rik	RIKENcDNA4932438A13gene	0.0151083	1.16935
6896997	Hspa4l	heatshockprotein4like	0.00734045	-1.21486
6897075	Jade1	jadefamilyPHDfinger1	0.00561925	-1.15071
6897337	Noct	nocturnin	0.027068	-1.33033
6897363	Rab33b	RAB33B,memberRASoncogenefamily	0.00305702	1.20172
6897557	Postn	periostin,osteoblastspecificfactor	0.000179634	-1.90214
6897592	Spg20	spasticparaplegia20,spartin(Troyersyndrome)homolog(human)	0.019119	1.17944
6897599	Dclk1	doublecortin-likekinase1	0.00957908	-1.1007
6897707	Rnf13	ringfingerprotein13	0.00209165	1.37548
6897762	Eif2a	eukaryotictranslationinitiationfactor2A	0.000625241	1.25996
6897908	P2ry1	purinergicreceptorP2Y,G-proteincoupled1	0.00534845	-1.31386
6898063	Kcnab1	potassiumvoltage-gatedchannel,shaker-relatedsubfamily,betamember1	0.00017784	3.98813
6898076	Tiparp	TCDD-induciblepoly(ADP-ribose)polymerase	0.000320348	1.37574
6898138	Ptx3	pentraxinrelatedgene	0.001031	-1.18077
6898161	Mlf1	myeloidleukemiafactor1	0.00017863	-1.91499
6898181	Gm21949|Schip1	predictedgene,21949|schwannomininteractingprotein1	0.00734265	-1.1805
6898241	Smc4|Mir15b|Mir16-2	structuralmaintenanceofchromosomes4|microRNA15b|microRNA16-2	0.00117096	-1.25966
6898630	Fam198b	familywithsequencesimilarity198,memberB	0.00163641	-1.24488
6898873	Fbxw7	F-boxandWD-40domainprotein7	0.00029814	1.40981
6898940	Sh3d19	SH3domainproteinD19	0.00139454	-1.20587
6898954	Lrba	LPS-responsivebeige-likeanchor	0.000315913	1.2645
6899014	Etv3|Etv3l	etsvariant3|etsvariant3-like	0.019853	1.11394
6899217	Thbs3	thrombospondin3	0.00135334	-1.17989
6899251	Pbxip1	preBcellleukemiatranscriptionfactorinteractingprotein1	0.000265524	1.28253
6899254	Kcnn3	potassiumintermediate/smallconductancecalcium-activatedchannel,subfamilyN,member3	0.000459287	1.31696
6899335	Dennd4b	DENN/MADDdomaincontaining4B	0.000178356	-1.25344
6899339	Gatad2b	GATAzincfingerdomaincontaining2B	0.00230836	1.18825
6899520	S100a10	S100calciumbindingproteinA10(calpactin)	0.000193679	-1.48728
6899572	Rorc	RAR-relatedorphanreceptorgamma	0.00234883	1.29804
6899578	Tdrkh	tudorandKHdomaincontainingprotein	0.000181392	1.92537
6899605	Selenbp2	seleniumbindingprotein2	0.000661342	1.22114
6899622	Selenbp1	seleniumbindingprotein1	0.0119511	1.20604
6899626	Rfx5	regulatoryfactorX,5(influencesHLAclassIIexpression)	0.000189938	1.23907
6899649	Vps72	vacuolarproteinsorting72(yeast)	0.0372431	1.18137
6899654	Sema6c	semadomain,transmembranedomain(TM),andcytoplasmicdomain,(semaphorin)6C	0.000459798	-1.24943
6899682	Ctsk	cathepsinK	0.00248775	-1.32211
6899687	Ensa	endosulfinealpha	0.000454535	1.28301
6899835	Fmo5	flavincontainingmonooxygenase5	0.00203442	1.07959
6899861	Notch2	notch2	0.0013436	-1.14268
6899889	Tbx15	T-box15	0.000178871	1.33286
6900089	Csde1	coldshockdomaincontainingE1,RNAbinding	0.00137586	1.12757
6900095	Dennd2c	DENN/MADDdomaincontaining2C	0.00165173	1.31897
6900143	Phtf1	putativehomeodomaintranscriptionfactor1	0.0344158	-1.08913
6900239	Chia1	chitinase,acidic1	0.000370213	1.32023
6900407	Wdr47	WDrepeatdomain47	0.000859274	1.22339
6900409	Clcc1	chloridechannelCLIC-like1	0.0028741	1.22172
6900584	Col11a1	collagen,typeXI,alpha1	0.00017788	-1.56138
6900659	Extl2	exostoses(multiple)-like2	0.0328843	1.17124
6900821	Dpyd|Gm32444	dihydropyrimidinedehydrogenase|predictedgene,32444	0.000177915	1.40073
6900938	Cnn3	calponin3,acidic	0.000271105	-1.16751
6900990	Gclm	glutamate-cysteineligase,modifiersubunit	0.00233387	-1.27163
6900993	Dnttip2	deoxynucleotidyltransferase,terminal,interactingprotein2	0.00549518	1.20746
6901055	Sec24d	Sec24relatedgenefamily,memberD(S.cerevisiae)	0.0001873	-1.22255
6901059	Prss12|Gm40143	protease,serine12neurotrypsin(motopsin)|predictedgene,40143	0.00233979	-1.13262
6901136	Arsj	arylsulfataseJ	0.0103515	-1.06836
6901435	Dkk2	dickkopfhomolog2(Xenopuslaevis)	0.00287672	1.43245
6901657	Ppp3ca	proteinphosphatase3,catalyticsubunit,alphaisoform	0.00533021	1.14781
6901780	Tspan5	tetraspanin5	0.00142312	-1.35226
6901950	Gbp7	guanylatebindingprotein7	0.000310998	-1.53128
6901962	Ccbl2	cysteineconjugate-betalyase2	0.0267212	1.19853
6902122	2015-09-01	selenoprotein	0.00745784	1.21063
6902519	Zzz3	zincfinger,ZZdomaincontaining3	0.0141348	1.1518
6902880	Wls	wntlesshomolog(Drosophila)	0.00649709	1.37763
6903549	Gyg	glycogenin	0.0156216	1.16492
6903946	Phc3	polyhomeotic-like3(Drosophila)	0.00655688	1.12631
6904979	Setd7	SETdomaincontaining(lysinemethyltransferase)7	0.0163761	-1.15931
6905074	Cog6	componentofoligomericgolgicomplex6	0.00123581	1.32378
6905321	Pfn2	profilin2	0.00556667	1.24836
6905333	Pgk1	phosphoglyceratekinase1	0.000336317	-1.30555
6905577	E130311K13Rik|Plch1	RIKENcDNAE130311K13gene|phospholipaseC,eta1	0.00242819	1.1949
6905620	Ssr3|A730090N16Rik	signalsequencereceptor,gamma|RIKENcDNAA730090N16gene	0.00070943	1.33345
6906104	Golim4	golgiintegralmembraneprotein4	0.00017827	-1.34423
6906220	Etfdh	electrontransferringflavoprotein,dehydrogenase	0.00757578	1.22444
6906441	Trim2	tripartitemotif-containing2	0.0121108	-1.0926
6906652	Fcrls	Fcreceptor-likeS,scavengerreceptor	0.0179689	-1.18212
6906702	Apoa1bp	apolipoproteinA-Ibindingprotein	0.000705339	1.19003
6906747	Slc25a44	solutecarrierfamily25,member44	0.0189217	1.1456
6906830	Adam15	adisintegrinandmetallopeptidasedomain15(metargidin)	0.00157414	-1.20946
6906895	Npr1	natriureticpeptidereceptor1	0.000452873	-1.12406
6906900	Snapin	SNAP-associatedprotein	0.00751929	1.14314
6906903	S100a1	S100calciumbindingproteinA1	0.000293669	1.37328
6906964	Adrm1	adhesionregulatingmolecule1	0.0115441	1.13885
6907124	Zfp687	zincfingerprotein687	0.00169442	1.18862
6907126	Psmd4	proteasome(prosome,macropain)26Ssubunit,non-ATPase,4	0.000894181	1.23945
6907141	Gabpb2	GArepeatbindingprotein,beta2	0.00155952	-1.12284
6907148	Mllt11	myeloid/lymphoidormixed-lineageleukemia(trithoraxhomolog,Drosophila);translocatedto,11	0.00129647	1.24444
6907155	Prune	prunehomolog(Drosophila)	0.0004489	1.37427
6907224	Car14	carbonicanhydrase14	0.004949	-1.27415
6907247	Hist2h2aa2|Hist2h2aa1	histonecluster2,H2aa2|histonecluster2,H2aa1	0.000187758	1.44545
6907289	Polr3gl	polymerase(RNA)III(DNAdirected)polypeptideGlike	0.000848889	1.19308
6907313	Gpr89	Gprotein-coupledreceptor89	0.0106658	1.19106
6907346	Chd1l	chromodomainhelicaseDNAbindingprotein1-like	0.000313207	1.21075
6907623	Ptgfrn	prostaglandinF2receptornegativeregulator	0.000185079	-1.40018
6907652	Slc22a15	solutecarrierfamily22(organicanion/cationtransporter),member15	0.00262803	-1.07104
6907780	Atg4a-ps	autophagyrelated4A,pseudogene	0.00109909	1.31922
6907784	Olfml3	olfactomedin-like3	0.000188934	-1.51942
6907912	Ddx20	DEAD(Asp-Glu-Ala-Asp)boxpolypeptide20	0.034568	1.19601
6908031	Slc6a17	solutecarrierfamily6(neurotransmittertransporter),member17	0.000327551	1.21647
6908073	Gstm7	glutathioneS-transferase,mu7	0.000342764	1.35283
6908078	Gstm1	glutathioneS-transferase,mu1	0.000213323	1.27378
6908079	Gstm2	glutathioneS-transferase,mu2	0.000185582	1.71936
6908088	Gstm4	glutathioneS-transferase,mu4	0.0339616	1.16347
6908108	Sypl2	synaptophysin-like2	0.000210519	-1.48575
6908129	Tmem167b	transmembraneprotein167B	0.00204072	1.29854
6908137	Gpsm2	G-proteinsignallingmodulator2(AGS3-like,C.elegans)	0.0006594	-1.26125
6908146	Stxbp3	syntaxinbindingprotein3	0.00393665	1.35798
6908330	Amy2a5|Amy2b|Amy2a3|Amy2-ps1	amylase2a5|amylase2b|amylase2a3|amylase2,pseudogene1	0.000177848	1.91286
6908332			0.00017784	1.99437
6908345	Amy2a5|Amy2a4|Amy2a3|Amy2a2	amylase2a5|amylase2a4|amylase2a3|amylase2a2	0.000177842	1.87146
6908347			0.00017784	1.88983
6908348	Amy2a5|Amy2a4|Amy2a3|Amy2a2	amylase2a5|amylase2a4|amylase2a3|amylase2a2	0.000177878	1.78444
6908350			0.00017784	4.03007
6908488	Cdc14a	CDC14celldivisioncycle14A	0.00279302	-1.47408
6908684	Ptbp2	polypyrimidinetractbindingprotein2	0.000203823	1.25408
6909300	Egf	epidermalgrowthfactor	0.000213174	1.37596
6909375	Ostc	oligosaccharyltransferasecomplexsubunit	0.00305612	-1.25882
6909434	Sgms2	sphingomyelinsynthase2	0.000221975	-1.26609
6909648	Nfkb1	nuclearfactorofkappalightpolypeptidegeneenhancerinBcells1,p105	0.00562762	-1.08839
6909794	Gm5105	predictedgene5105	0.000428821	-1.41701
6909941	Bmpr1b	bonemorphogeneticproteinreceptor,type1B	0.000178297	1.51104
6910173	Cyr61	cysteinerichprotein61	0.00182147	1.62724
6910279	Rpf1	ribosomeproductionfactor1homolog(S.cerevisiae)	0.000398135	1.27208
6910289	Prkacb	proteinkinase,cAMPdependent,catalytic,beta	0.0309177	1.11589
6910417	Adgrl2|Gm30382	adhesionGprotein-coupledreceptorL2|predictedgene,30382	0.000520808	-1.40218
6910592	Ifi44	interferon-inducedprotein44	0.00138556	-1.2087
6910622	Fam73a	familywithsequencesimilarity73,memberA	0.000177878	1.43786
6910709	Acadm	acyl-CoenzymeAdehydrogenase,mediumchain	0.00026093	1.2618
6911176	Sars	seryl-aminoacyl-tRNAsynthetase	0.0213963	1.08939
6911530	Rab2a	RAB2A,memberRASoncogenefamily	0.00917225	1.19738
6911682	Ccne2	cyclinE2	0.00145551	1.26504
6911769	Rbm12b1|Rbm12b2	RNAbindingmotifprotein12B1|RNAbindingmotifprotein12B2	0.00747852	-1.16721
6911833	Runx1t1	runt-relatedtranscriptionfactor1;translocatedto,1(cyclinD-related)	0.00138647	1.11824
6912113	Fbxl4	F-boxandleucine-richrepeatprotein4	0.000178357	1.73237
6912461	Map3k7	mitogen-activatedproteinkinasekinasekinase7	0.000209826	1.11857
6912520	Gabrr2	gamma-aminobutyricacid(GABA)Creceptor,subunitrho2	0.000664402	-1.11655
6912521	Gabrr1	gamma-aminobutyricacid(GABA)Creceptor,subunitrho1	0.00253766	1.13896
6913010	Ccdc107	coiled-coildomaincontaining107	0.00905849	-1.1503
6913042	Glipr2	GLIpathogenesis-related2	0.000774967	-1.27055
6913269	Col15a1	collagen,typeXV,alpha1	0.00017784	-1.91025
6913352	Murc	muscle-relatedcoiled-coilprotein	0.00325161	1.14301
6913560	Slc44a1	solutecarrierfamily44,member1	0.000177896	1.51467
6913569	Tmem38b	transmembraneprotein38B	0.000663297	1.16852
6913638	Rad23b	RAD23bhomolog(S.cerevisiae)	0.00036415	1.16748
6913777	Akap2|Pakap	Akinase(PRKA)anchorprotein2|paralemminAkinaseanchorprotein	0.000185158	-1.34192
6913824	Musk	muscle,skeletal,receptortyrosinekinase	0.000225962	1.53038
6913928			0.000178187	-2.47182
6915559	Fggy	FGGYcarbohydratekinasedomaincontaining	0.00107121	1.19049
6915567	Hook1	hookhomolog1(Drosophila)	0.00017784	2.39829
6915817	Cachd1	cachedomaincontaining1	0.00666771	1.11341
6915818	Raver2	ribonucleoprotein,PTB-binding2	0.0110925	-1.17861
6915889	Mier1	mesoderminductionearlyresponse1homolog(Xenopuslaevis	0.00572032	1.18808
6915927	LOC102642973|Gm12715|Gm22801	actin-like|predictedgene12715[Source:MGISymbol;Acc:MGI:3650759]|predictedgene,22801[Source:MGISymbol;Acc:MGI:5452578]	0.00145307	-1.34594
6916109	Tmem59	transmembraneprotein59	0.027271	1.24004
6916263	Faf1	Fas-associatedfactor1	0.015306	1.18888
6916502	Efcab14	EF-handcalciumbindingdomain14	0.000440354	1.3325
6916504	Atpaf1|Mob3c	ATPsynthasemitochondrialF1complexassemblyfactor1|MOBkinaseactivator3C	0.0109224	1.1803
6916511	Mknk1	MAPkinase-interactingserine/threoninekinase1	0.00504211	1.15553
6916540	Pik3r3	phosphatidylinositol3kinase,regulatorysubunit,polypeptide3(p55)	0.000298931	1.41577
6916557	Ipp	IAPpromotedplacentalgene	0.00422961	1.41689
6916712	Elovl1	elongationofverylongchainfattyacids(FEN1/Elo2,SUR4/Elo3,yeast)-like1	0.00401299	-1.18764
6916748	Slc2a1	solutecarrierfamily2(facilitatedglucosetransporter),member1	0.0210261	1.19143
6916762	P3h1	prolyl3-hydroxylase1	0.00420919	-1.12239
6916773	Foxj3	forkheadboxJ3	0.000192315	1.1892
6916815	Cited4	Cbp/p300-interactingtransactivator,withGlu/Asp-richcarboxy-terminaldomain,4	0.00353467	-1.29336
6916913	Ppt1	palmitoyl-proteinthioesterase1	0.000490265	1.30125
6916954	Pabpc4	poly(A)bindingprotein,cytoplasmic4	0.000367176	-1.14619
6916998	Rragc	Ras-relatedGTPbindingC	0.0264603	1.14322
6917069	Gnl2|Gm38472	guaninenucleotidebindingprotein-like2(nucleolar)|predictedgene,38472	0.00417356	1.15881
6917152	Trappc3	traffickingproteinparticlecomplex3	0.00115382	1.20008
6917153	Col8a2	collagen,typeVIII,alpha2	0.00380389	-1.17798
6917270	Ak2	adenylatekinase2	0.000610917	-1.20528
6917298	Bsdc1	BSDdomaincontaining1	0.00017784	1.25522
6917312	Tmem234	transmembraneprotein234	0.0274093	1.10268
6917365	Col16a1	collagen,typeXVI,alpha1	0.000385746	-1.25232
6917380	Nkain1	Na+/K+transportingATPaseinteracting1	0.00124814	1.47887
6917520	Eya3	eyesabsent3homolog(Drosophila)	0.00486345	1.09274
6917696	Rsrp1	arginine/serinerichprotein1	0.00122832	-1.54725
6917813	Asap3	ArfGAPwithSH3domain,ankyrinrepeatandPHdomain3	0.00236191	-1.17647
6917909	Wnt4	wingless-typeMMTVintegrationsitefamily,member4	0.0261833	1.18421
6917933	Hspg2	perlecan(heparansulfateproteoglycan2)	0.000180234	-1.43774
6917936	Usp48	ubiquitinspecificpeptidase48	0.00614076	-1.12983
6917977	Hp1bp3|Gm42331	heterochromatinprotein1,bindingprotein3|predictedgene,42331	0.00017784	1.24825
6917981	Ddost	dolichyl-di-phosphooligosaccharide-proteinglycotransferase	0.00104048	1.17984
6918029	Tmco4	transmembraneandcoiled-coildomains4	0.000179785	1.40308
6918042	Emc1|Ubr4	ERmembraneproteincomplexsubunit1|ubiquitinproteinligaseE3componentn-recognin4	0.00954199	1.08779
6918125	Padi2	peptidylargininedeiminase,typeII	0.000647086	1.36108
6918129	Atp13a2	ATPasetype13A2	0.000942994	-1.17585
6918167	Hspb7	heatshockproteinfamily,member7(cardiovascular)	0.000495972	1.56101
6918694	Mthfr	5,10-methylenetetrahydrofolatereductase	0.00558256	-1.18929
6918725	Masp2	mannan-bindinglectinserinepeptidase2	0.0413565	-1.06309
6918808	Ctnnbip1	cateninbetainteractingprotein1	0.00249242	-1.18381
6918991	Dnajc11	DnaJ(Hsp40)homolog,subfamilyC,member11	0.00386574	-1.12876
6919013	Gpr153	Gprotein-coupledreceptor153	0.000702853	-1.28638
6919015	Icmt	isoprenylcysteinecarboxylmethyltransferase	0.0224724	1.07241
6919017	Rpl22	ribosomalproteinL22	0.0127028	1.26881
6919053	Lrrc47	leucinerichrepeatcontaining47	0.00285705	1.14055
6919095	Pank4|Gm42363	pantothenatekinase4|predictedgene,42363	0.00102103	-1.14287
6919154	Nadk	NADkinase	0.0010174	-1.1341
6919173	Ssu72		0.0224125	1.12998
6919185	Ccnl2	cyclinL2	0.000449649	-1.23521
6919208	Sdf4	stromalcellderivedfactor4	0.00174111	1.09994
6919320	Penk	preproenkephalin	0.000680053	1.53887
6919748	Fam92a	familywithsequencesimilarity92,memberA	0.00417496	-1.21579
6919885	Otud6b	OTUdomaincontaining6B	0.0146771	1.17478
6920033	Cpne3	copineIII	0.00375867	1.2789
6920256	Fhl5	fourandahalfLIMdomains5	0.00440904	1.19865
6920260	Ufl1	UFM1specificligase1	0.00258963	1.38542
6920630	Ankrd6	ankyrinrepeatdomain6	0.0234271	1.13489
6920954	Ddx58	DEAD(Asp-Glu-Ala-Asp)boxpolypeptide58	0.000907298	-1.19188
6920990	B4galt1	UDP-Gal:betaGlcNAcbeta1,4-galactosyltransferase,polypeptide1	0.000182161	-1.42111
6921008	Aqp7	aquaporin7	0.0279153	-1.19333
6921015	Nol6	nucleolarproteinfamily6(RNA-associated)	0.00103223	1.12722
6921058	Cntfr	ciliaryneurotrophicfactorreceptor	0.00286695	-1.44575
6921124	Vcp	valosincontainingprotein	0.000282204	1.18532
6921129	Pigo	phosphatidylinositolglycananchorbiosynthesis,classO	0.00143046	-1.10495
6921131	Fam214b	familywithsequencesimilarity214,memberB	0.00346804	1.1698
6921162	Tln1	talin1	0.000468731	1.13345
6921913	Ikbkap	inhibitorofkappalightpolypeptideenhancerinBcells,kinasecomplex-associatedprotein	0.0216859	1.15525
6921916	Ctnnal1	catenin(cadherinassociatedprotein),alpha-like1	0.00326346	-1.17104
6921929	Epb41l4b	erythrocytemembraneproteinband4.1like4b	0.00135091	1.16622
6922026	Ptgr1	prostaglandinreductase1	0.000193636	-1.18507
6922106	Mup7|Mup1	majorurinaryprotein7|majorurinaryprotein1	0.000178474	-1.73818
6922107			0.00020341	-1.69598
6922109			0.000291425	-2.89725
6922135			0.000254062	-1.22731
6922146	Mup17|Mup13|Mup-ps17	majorurinaryprotein17|majorurinaryprotein13|majorurinaryprotein,pseudogene17	0.00025049	-2.2939
6922219	Cdc26	celldivisioncycle26	0.00582709	1.11084
6922335	Tnc	tenascinC	0.000179478	-1.48038
6922382	Astn2	astrotactin2	0.000235782	1.18407
6922890	Frem1	Fras1relatedextracellularmatrixprotein1	0.000757701	-1.14116
6922895	Ttc39b	tetratricopeptiderepeatdomain39B	0.00304792	1.25626
6922901	Ttc39b	tetratricopeptiderepeatdomain39B	0.0030611	1.16861
6922966	Bnc2	basonuclin2	0.0205477	1.14946
6923083	Slc24a2	solutecarrierfamily24(sodium/potassium/calciumexchanger),member2	0.000268472	1.31181
6923411	Jun	junproto-oncogene	0.0167957	1.18209
6924181	Prkaa2	proteinkinase,AMP-activated,alpha2catalyticsubunit	0.000612198	1.17139
6924382	Gpx7	glutathioneperoxidase7	0.000528861	-1.26309
6924406	Btf3l4	basictranscriptionfactor3-like4	0.00420627	1.25938
6924465	9630013D21Rik	RIKENcDNA9630013D21gene	0.00234888	-1.1106
6924466	Cdkn2c	cyclin-dependentkinaseinhibitor2C(p18,inhibitsCDK4)	0.0198178	1.30551
6924834	Kif2c	kinesinfamilymember2C	0.00478076	-1.08337
6924894	Tie1	tyrosinekinasewithimmunoglobulin-likeandEGF-likedomains1	0.00294714	-1.18163
6924947	Zfp691	zincfingerprotein691	0.000311955	-1.17819
6925081	Zmpste24	zincmetallopeptidase,STE24	0.00509393	1.29805
6925236	Utp11l|Gm38545	UTP11-like,U3smallnucleolarribonucleoprotein,(yeast)|predictedgene,38545	0.0026067	1.27448
6925519	Tlr12	toll-likereceptor12	0.0190624	-1.10664
6925587	Ccdc28b	coiledcoildomaincontaining28B	0.00139556	-1.31083
6925829	Smpdl3b	sphingomyelinphosphodiesterase,acid-like3B	0.00629617	1.2468
6925840	Fam76a	familywithsequencesimilarity76,memberA	0.00023766	1.31839
6925880	Tmem222	transmembraneprotein222	0.0131912	1.12518
6925917	Zdhhc18|Gm13213	zincfinger,DHHCdomaincontaining18|predictedgene13213	0.00162406	1.32449
6925958	Rps6ka1	ribosomalproteinS6kinasepolypeptide1	0.00501723	-1.11491
6925973	Hmgn2	highmobilitygroupnucleosomalbindingdomain2	0.00340558	1.18619
6926023	Man1c1	mannosidase,alpha,class1C,member1	0.000494962	-1.17782
6926033	Tmem57	transmembraneprotein57	0.0243316	1.16878
6926041	Tmem50a	transmembraneprotein50A	0.00351287	1.20659
6926116	Pnrc2	proline-richnuclearreceptorcoactivator2	0.000739017	1.33081
6926182	Zbtb40	zincfingerandBTBdomaincontaining40	0.00153121	-1.13094
6926267	Pink1|Mir7019	PTENinducedputativekinase1|microRNA7019	0.00298678	1.17511
6926305	Pla2g5|Gm32871	phospholipaseA2,groupV|predictedgene,32871	0.000833255	1.36987
6926564	Pdpn	podoplanin	0.0083924	-1.1461
6926853	Mfn2	mitofusin2	0.000328453	1.097
6926855	Plod1	procollagen-lysine,2-oxoglutarate5-dioxygenase1	0.00210421	-1.21675
6927208	Tprgl	transformationrelatedprotein63regulatedlike	0.00109267	1.21146
6927227	Fam213b	familywithsequencesimilarity213,memberB	0.000179002	-1.62185
6927244	Ski	skisarcomaviraloncogenehomolog(avian)	0.00087837	-1.22568
6927248	Prkcz	proteinkinaseC,zeta	0.000177888	1.58559
6927298	Vwa1	vonWillebrandfactorAdomaincontaining1	0.0157244	1.19216
6928741	Abcb1b	ATP-bindingcassette,sub-familyB(MDR/TAP),member1B	0.000181462	1.35126
6928846	Sema3d	semadomain,immunoglobulindomain(Ig),shortbasicdomain,secreted,(semaphorin)3D	0.00259037	-1.10451
6929109	Gsap	gamma-secretaseactivatingprotein	0.000320496	-1.11406
6929119	Fgl2	fibrinogen-likeprotein2	0.00335601	-1.40386
6929312	Nub1	negativeregulatorofubiquitin-likeproteins1	0.00017868	1.39972
6929407	Actr3b|Gm42237	ARP3actin-relatedprotein3B|predictedgene,42237	0.000468129	1.48881
6929577	Dnajb6|Gm36151	DnaJ(Hsp40)homolog,subfamilyB,member6|predictedgene,36151	0.00138849	1.21025
6929628	Slc35f6|Mir5625	solutecarrierfamily35,memberF6|microRNA5625	0.0117547	1.14273
6929632	Cenpa	centromereproteinA	0.0126196	-1.14933
6929644	Dpysl5	dihydropyrimidinase-like5	0.0461287	-1.12003
6929647	Mapre3	microtubule-associatedprotein,RP/EBfamily,member3	0.000399003	1.31056
6929710	Slc4a1ap	solutecarrierfamily4(anionexchanger),member1,adaptorprotein	0.012647	1.11525
6929714	Bre|Gm40277|Gm36665	brainandreproductiveorgan-expressedprotein|predictedgene,40277|predictedgene,36665	0.000230006	1.19773
6929797	Maea	macrophageerythroblastattacher	0.0044862	1.19302
6929809	Gm9903	predictedgene9903	0.00245663	-1.26006
6929842	Fam193a|Rnf4|Cfap99	familywithsequencesimilarity193,memberA|ringfingerprotein4|ciliaandflagellaassociatedprotein99	0.00426563	1.12996
6929850	Add1|Mir7036b	adducin1(alpha)|microRNA7036b	0.000662644	1.1484
6929908	Acox3	acyl-CoenzymeAoxidase3,pristanoyl	0.00371393	1.07358
6930074	Lyar	Ly1antibodyreactiveclone	0.000769111	1.12441
6930335	Cpeb2	cytoplasmicpolyadenylationelementbindingprotein2	0.000260335	1.39755
6930606	Slit2|Mir218-1	slithomolog2(Drosophila)|microRNA218-1	0.0102813	-1.07949
6931168	0610040J01Rik	RIKENcDNA0610040J01gene	0.000179129	1.28336
6931181	Pgm1	phosphoglucomutase1	0.00534271	-1.11465
6931182	Tbc1d1	TBC1domainfamily,member1	0.0469101	1.23
6931227	Fam114a1	familywithsequencesimilarity114,memberA1	0.000177921	-1.3326
6931229	Klhl5	kelch-like5	0.00761441	-1.063
6931261	Lias	lipoicacidsynthetase	0.0258371	1.12715
6931355	Uchl1	ubiquitincarboxy-terminalhydrolaseL1	0.000177864	1.48658
6931602	Slain2	SLAINmotiffamily,member2	0.00691049	1.21091
6931835	Paics|Gm42102	phosphoribosylaminoimidazolecarboxylase,phosphoribosylaminoribosylaminoimidazole,succinocarboxamidesynthetase|predictedgene,42102	0.0229347	1.24469
6932367	Ppbp	pro-plateletbasicprotein	0.0072844	1.18673
6932469	Uso1	USO1vesicledockingfactor	0.000497266	1.2062
6932509	Stbd1	starchbindingdomain1	0.0160276	-1.26839
6932517	Sep11	septin11	0.00454187	1.23416
6932601	Fras1	Frasersyndrome1homolog(human)	0.000177909	-1.35496
6932603	Anxa3	annexinA3	0.000724964	-1.19767
6932878	Mrps18c	mitochondrialribosomalproteinS18C	0.0438599	1.11586
6932883	Agpat9	1-acylglycerol-3-phosphateO-acyltransferase9	0.0343291	1.12447
6932930	Cds1	CDP-diacylglycerolsynthase1	0.00104971	1.2315
6933073	Pkd2	polycystickidneydisease2	0.000349137	-1.24239
6933252	Ephx4	epoxidehydrolase4	0.0157217	-1.09046
6933405	Chfr	checkpointwithforkheadandringfingerdomains	0.000178093	-1.19809
6933406	Golga3	golgiautoantigen,golginsubfamilya,3	0.00121815	1.19623
6933409	Ankle2	ankyrinrepeatandLEMdomaincontaining2	0.0216765	1.12344
6933422	Pole	polymerase(DNAdirected),epsilon	0.000640859	1.15691
6933459	Chek2	checkpointkinase2	0.0251151	-1.08318
6933598	Ung	uracilDNAglycosylase	0.00773568	-1.19619
6933625	Oasl2	2-5oligoadenylatesynthetase-like2	0.0388932	-1.11508
6933679	Rab35	RAB35,memberRASoncogenefamily	0.000479247	1.19482
6933791	Wsb2	WDrepeatandSOCSbox-containing2	0.000896079	1.24136
6933805	Fbxo21	F-boxprotein21	0.00017786	1.28298
6933965	Lhx5	LIMhomeoboxprotein5	0.042851	-1.09829
6933987	Ddx54	DEAD(Asp-Glu-Ala-Asp)boxpolypeptide54	0.00398288	-1.09988
6934221	Bcl7a	BcellCLL/lymphoma7A	0.000178474	1.27752
6934262	Hip1r|Mir7032	huntingtininteractingprotein1related|microRNA7032	0.000331928	1.27777
6934308	Setd8	SETdomaincontaining(lysinemethyltransferase)8	0.00111419	-1.21081
6934323	Atp6v0a2	ATPase,H+transporting,lysosomalV0subunitA2	0.00327346	1.10663
6934891	Abhd11	abhydrolasedomaincontaining11	0.0103915	-1.13893
6934897	Mlxipl	MLXinteractingprotein-like	0.00448122	-1.18374
6934905	Bcl7b	BcellCLL/lymphoma7B	0.0122222	1.15023
6934938	Por	P450(cytochrome)oxidoreductase	0.0122893	1.13379
6935035	Ift22	intraflagellartransport22	0.00555456	-1.14244
6935039	Fis1	fission1(mitochondrialoutermembrane)homolog(yeast)	0.0240246	1.15933
6935043	Plod3	procollagen-lysine,2-oxoglutarate5-dioxygenase3	0.00187109	-1.15284
6935064	Ephb4	EphreceptorB4	0.000187793	-1.20483
6935088	Tsc22d4	TSC22domainfamily,member4	0.00191891	1.26679
6935110	Zkscan1	zincfingerwithKRABandSCANdomains1	0.00689591	1.14375
6935118	Cnpy4	canopy4homolog(zebrafish)	0.00608393	-1.15702
6935145	A430033K04Rik	RIKENcDNAA430033K04gene	0.000179725	1.23351
6935370	Fscn1	fascinhomolog1,actinbundlingprotein(Strongylocentrotuspurpuratus)	0.000972444	-1.22192
6935402	Daglb	diacylglycerollipase,beta	0.000246957	1.17773
6935490	Arpc1b	actinrelatedprotein2/3complex,subunit1B	0.000717014	-1.26206
6935562	Gtf3a	generaltranscriptionfactorIIIA	0.0028068	-1.15787
6936076	Adam22|Gm31032	adisintegrinandmetallopeptidasedomain22|predictedgene,31032	0.000830193	1.18002
6936575	Napepld	N-acylphosphatidylethanolaminephospholipaseD	0.0137616	1.13228
6936600	Orc5	originrecognitioncomplex,subunit5	0.036418	1.15228
6936611	Gm15421	ribosomalproteinL22like1pseudogene	0.00290111	-1.10271
6936679	Srpk2	serine/arginine-richproteinspecifickinase2	0.000181802	1.40392
6936745	Asb10	ankyrinrepeatandSOCSbox-containing10	0.0282395	1.23803
6937047	Ost4	oligosaccharyltransferase4homolog(S.cerevisiae)	0.0247295	1.22722
6937052	Preb	prolactinregulatoryelementbinding	0.000181812	-1.2327
6937056	Slc5a6	solutecarrierfamily5(sodium-dependentvitamintransporter),member6	0.000177944	1.21898
6937227	Spon2	spondin2,extracellularmatrixprotein	0.00786707	-1.22632
6937270	Letm1	leucinezipper-EF-handcontainingtransmembraneprotein1	0.00100371	-1.15109
6937334	Nop14	NOP14nucleolarprotein	0.0030139	1.18759
6937426	Cpz	carboxypeptidaseZ	0.00574325	-1.17305
6937438	Htra3	HtrAserinepeptidase3	0.000670503	-1.23524
6937442	Sh3tc1	SH3domainandtetratricopeptiderepeats1	0.00696708	-1.14759
6937466	Sorcs2	sortilin-relatedVPS10domaincontainingreceptor2	0.000713518	-1.13517
6937508	Bloc1s4|Gm40318	biogenesisoflysosomalorganellescomplex-1,subunit4,cappuccino|predictedgene,40318	0.00629	-1.12223
6937522	Wfs1	Wolframsyndrome1homolog(human)	0.00193576	1.19386
6938155	Dhx15	DEAH(Asp-Glu-Ala-His)boxpolypeptide15	0.00082903	1.16705
6938171	Lgi2	leucine-richrepeatLGIfamily,member2	0.0033896	-1.18947
6938217	Sel1l3|Gm30519|Gm40303	sel-1suppressoroflin-12-like3(C.elegans)|predictedgene,30519|predictedgene,40303	0.000510316	-1.24552
6938631	Rell1	RELT-like1	0.00256265	1.16908
6938704	Ugdh|Smim14	UDP-glucosedehydrogenase|smallintegralmembraneprotein14	0.00135958	-1.15127
6938710	Smim14	smallintegralmembraneprotein14	0.0122266	1.1409
6938963	Gnpda2	glucosamine-6-phosphatedeaminase2	0.00123859	1.11595
6939047	Commd8	COMMdomaincontaining8	0.00567468	1.20219
6939077	Tec	tecproteintyrosinekinase	0.000596029	1.17831
6939130	Ociad2	OCIAdomaincontaining2	0.000349034	1.67766
6939320	Ppat	phosphoribosylpyrophosphateamidotransferase	0.000748201	1.35715
6939358	Igfbp7	insulin-likegrowthfactorbindingprotein7	0.00327324	-1.27327
6939725	Sult1e1	sulfotransferasefamily1E,member1	0.000178338	1.58367
6939966	Cdkl2	cyclin-dependentkinase-like2(CDC2-relatedkinase)	0.0001802	1.39652
6940075	Ccni	cyclinI	0.000462652	1.32221
6940236	Antxr2|Gm34097|Gm42120|Gdap7	anthraxtoxinreceptor2|predictedgene,34097|predictedgene,42120|ganglioside-induceddifferentiation-associated-protein7	0.00398529	-1.23903
6940330	Hnrnpd|Gm42127	heterogeneousnuclearribonucleoproteinD|predictedgene,42127	0.0138564	1.13451
6940347	Lin54	lin-54homolog(C.elegans)	0.00236433	1.13942
6940592	Klhl8	kelch-like8	0.00366561	-1.18696
6940736	Rps15a-ps5	ribosomalproteinS15A,pseudogene5	0.0170816	-1.18148
6940878	Fam69a	familywithsequencesimilarity69,memberA	0.00101191	1.27638
6941205	Mmab	methylmalonicaciduria(cobalamindeficiency)typeBhomolog(human)	0.0102909	1.13945
6941257	Mlec	malectin	0.0389572	-1.11366
6941266	Cabp1	calciumbindingprotein1	0.00404893	-1.2158
6941273	Rnf10	ringfingerprotein10	0.0187464	1.07153
6941287	Dynll1	dyneinlightchainLC8-type1	0.000852872	-1.38145
6941374	Hspb8	heatshockprotein8	0.000789124	1.39924
6941672	Trafd1	TRAFtypezincfingerdomaincontaining1	0.000437058	1.16983
6941734	Rad9b	RAD9homologB	0.0032953	1.10459
6941761	Camkk2	calcium/calmodulin-dependentproteinkinasekinase2,beta	0.00018056	-1.30371
6941808	Vps33a	vacuolarproteinsorting33A(yeast)	0.00107282	1.18304
6941856	Vps37b	vacuolarproteinsorting37B(yeast)	0.00179397	1.19422
6942193	Asl|Gm40334	argininosuccinatelyase|predictedgene,40334	0.00162616	1.2151
6942276	Wbscr17	Williams-Beurensyndromechromosomeregion17homolog(human)	0.00537183	1.17506
6942380	Eln	elastin	0.000189141	-1.80698
6942441	Hip1	huntingtininteractingprotein1	0.00126868	-1.07278
6942496	Cux1	cut-likehomeobox1	0.000267938	1.15797
6942503	Col26a1	collagen,typeXXVI,alpha1	0.00807181	-1.18777
6942558	Pcolce|Fbxo24|Gm40350	procollagenC-endopeptidaseenhancerprotein|F-boxprotein24|predictedgene,40350	0.000177841	-1.64835
6942636	Zfp68	zincfingerprotein68	0.000189585	1.33678
6942675	Zfand2a	zincfinger,AN1-typedomain2A	0.025385	1.10024
6942837	Radil	RasassociationandDILdomains	0.0067793	-1.15698
6942851	D430018E03Rik	RIKENcDNAD430018E03gene	0.0342672	-1.18728
6942854	Actb	actin,beta	0.00352776	-1.11901
6942894	Zdhhc4	zincfinger,DHHCdomaincontaining4	0.000237824	1.27344
6942909	Rac1	RAS-relatedC3botulinumsubstrate1	0.000521504	1.17316
6942939	Aimp2	aminoacyltRNAsynthetasecomplex-interactingmultifunctionalprotein2	0.00618314	-1.39224
6943818	Col1a2	collagen,typeI,alpha2	0.00017784	-5.28686
6943862	Ppp1r9a	proteinphosphatase1,regulatory(inhibitor)subunit9A	0.00221815	-1.10352
6943873	Asb4|Gm34357	ankyrinrepeatandSOCSbox-containing4|predictedgene,34357	0.0283983	1.2173
6944262	Foxp2	forkheadboxP2	0.00490461	1.12092
6944734	Asb15	ankyrinrepeatandSOCSbox-containing15	0.000177862	1.96488
6944952	Snd1	staphylococcalnucleaseandtudordomaincontaining1	0.00017944	1.36284
6945004	Ccdc136	coiled-coildomaincontaining136	0.000324871	1.39075
6945011	Irf5|Gm26627	interferonregulatoryfactor5|predictedgene,26627	0.00286664	-1.27765
6945032	Smo	smoothened,frizzledclassreceptor	0.000816489	-1.18059
6945034	Ahcyl2	S-adenosylhomocysteinehydrolase-like2	0.000177843	1.35453
6945335	Cald1	caldesmon1	0.00298062	-1.18506
6945547	Rpl30-ps1	ribosomalproteinL30,pseudogene1	0.0168891	1.16178
6945623	Adck2	aarFdomaincontainingkinase2	0.00704521	-1.10022
6945664	Tmem178b	transmembraneprotein178B	0.00632371	-1.19313
6945775	Gstk1	glutathioneS-transferasekappa1	0.00169816	1.42943
6945782	Clcn1	chloridechannel,voltage-sensitive1	0.00104489	1.19763
6946004	Atp6v0e2	ATPase,H+transporting,lysosomalV0subunitE2	0.000663799	1.18433
6946009	Lrrc61	leucinerichrepeatcontaining61	0.0170304	1.21771
6946055	Gpnmb	glycoprotein(transmembrane)nmb	0.00194622	1.35907
6946204	Snx10	sortingnexin10	0.000183499	1.21718
6946511	Lancl2	LanC(bacteriallantibioticsynthetasecomponentC)-like2	0.00227747	1.27753
6946558	Herc3	hectdomainandRLD3	0.0246048	1.19141
6946759	Prdm5	PRdomaincontaining5	0.000178623	-1.19114
6946954	St3gal5	ST3beta-galactosidealpha-2,3-sialyltransferase5	0.0031746	-1.23692
6946979	Ggcx	gamma-glutamylcarboxylase	0.00186198	-1.15766
6947381	Loxl3	lysyloxidase-like3	0.00017965	-1.21869
6947382	Aup1|Dqx1	ancientubiquitousprotein1|DEAQRNA-dependentATPase	0.00128327	1.12179
6947617	C87436|Gm38849	expressedsequenceC87436|predictedgene,38849	0.00746569	1.1281
6947760	Rpn1	ribophorinI	0.00831085	1.18493
6947804	Tpra1|Gm15612	transmembraneprotein,adipocyteasscociated1|predictedgene15612	0.00294244	-1.24596
6947936	Aldh1l1	aldehydedehydrogenase1family,memberL1	0.000205805	1.2373
6947939	Slc41a3	solutecarrierfamily41,member3	0.000797961	-1.25045
6947985	Hdac11	histonedeacetylase11	0.0137987	1.10762
6948015	Slc6a6	solutecarrierfamily6(neurotransmittertransporter,taurine),member6	0.000177907	1.36553
6948032	Ccdc174	coiled-coildomaincontaining174	0.00223682	1.10911
6948378	Arl6ip5	ADP-ribosylationfactor-like6interactingprotein5	0.00429018	1.19229
6948418	Mitf	microphthalmia-associatedtranscriptionfactor	0.00298747	1.17043
6948916	Arl8b	ADP-ribosylationfactor-like8B	0.00593154	1.21522
6949011	Cav3	caveolin3	0.000178236	-1.34499
6949095	Creld1	cysteine-richwithEGF-likedomains1	0.000376611	-1.22342
6949160			0.0127682	1.10951
6949191	Syn2	synapsinII	0.0114944	-1.13505
6949211	Mkrn2	makorin,ringfingerprotein,2	0.0136597	1.07559
6949230	Cand2|Mir7660	cullin-associatedandneddylation-dissociated2(putative)|microRNA7660	0.000179283	1.33656
6949235	Ift122	intraflagellartransport122	0.00373903	-1.15687
6949373	Hnrnpf|Rasgef1a|Mir7044	heterogeneousnuclearribonucleoproteinF|RasGEFdomainfamily,member1A|microRNA7044	0.00686445	1.13246
6949694	Mfap5	microfibrillarassociatedprotein5	0.00018558	-1.45071
6949800	Phb2	prohibitin2	0.000201708	-1.17713
6949838	Zfp384	zincfingerprotein384	0.002792	1.10167
6949841	Ing4	inhibitorofgrowthfamily,member4	0.000260477	-1.17618
6949844	Acrbp	proacrosinbindingprotein	0.046027	-1.13138
6949847	Chd4	chromodomainhelicaseDNAbindingprotein4	0.000941381	1.10438
6950091	Tom1	targetofmyb1homolog(chicken)	0.000492752	1.22617
6950160	Gabarapl1	gamma-aminobutyricacid(GABA)Areceptor-associatedprotein-like1	0.00214582	1.19804
6950391	Cdkn1b	cyclin-dependentkinaseinhibitor1B	0.0067257	-1.18385
6950485	Atf7ip	activatingtranscriptionfactor7interactingprotein	0.00390911	1.1477
6950582	Mgst1|Gm30213	microsomalglutathioneS-transferase1|predictedgene,30213	0.000665228	1.60983
6950675			0.00268147	-1.21985
6950718	Pde3a|Gm10400	phosphodiesterase3A,cGMPinhibited|predictedgene10400	0.00701915	-1.13175
6950792	Cmas	cytidinemonophospho-N-acetylneuraminicacidsynthetase	0.0085359	1.13307
6951054	Sspn	sarcospan	0.00301677	-1.2581
6951118	Ppfibp1	PTPRFinteractingprotein,bindingprotein1(liprinbeta1)	0.000269894	1.32666
6951783	Ppp1r3a	proteinphosphatase1,regulatory(inhibitor)subunit3A	0.0118459	1.2491
6952426	Tmem209	transmembraneprotein209	0.00590771	1.21173
6952523	Plxna4	plexinA4	0.00994958	-1.1064
6952657	3110062M04Rik	RIKENcDNA3110062M04gene	0.00211069	-1.17244
6952818	Atp6v0a4|D630045J12Rik	ATPase,H+transporting,lysosomalV0subunitA4|RIKENcDNAD630045J12gene	0.00464997	-1.17409
6952950	Dennd2a	DENN/MADDdomaincontaining2A	0.00273485	-1.11546
6953145	Tcaf1	TRPM8channel-associatedfactor1	0.00285	-1.22773
6953395	Rarres2	retinoicacidreceptorresponder(tazaroteneinduced)2	0.0172391	-1.10849
6953507	Osbpl3	oxysterolbindingprotein-like3	0.000565725	1.14257
6953587	Skap2	srcfamilyassociatedphosphoprotein2	0.000418043	1.21643
6953621	Gm8129	predictedpseudogene8129[Source:MGISymbol;Acc:MGI:3646863]	0.00368963	1.24571
6953762	Scrn1	secernin1	0.00291609	-1.23212
6953800	Nod1	nucleotide-bindingoligomerizationdomaincontaining1	0.00017787	-1.14665
6953804	Ggct	gamma-glutamylcyclotransferase	0.00120701	-1.23531
6953810	Inmt	indolethylamineN-methyltransferase	0.000187456	2.18174
6953920	Ppm1k	proteinphosphatase1K(PP2Cdomaincontaining)	0.00690796	1.41606
6953923	Pyurf	Pigyupstreamreadingframe	0.00160641	-1.14017
6954553	Thnsl2	threoninesynthase-like2(bacterial)	0.00506693	1.1901
6954565	Rmnd5a	requiredformeioticnucleardivision5homologA(S.cerevisiae)	0.00706316	1.20459
6954572	Kdm3a	lysine(K)-specificdemethylase3A	0.0030634	1.17904
6954613	Rnf181	ringfingerprotein181	0.000180153	1.24135
6954626	Mat2a	methionineadenosyltransferaseII,alpha	0.00777729	-1.22856
6954648	Kcmf1	potassiumchannelmodulatoryfactor1	0.0247771	1.07446
6954935	Mrpl19	mitochondrialribosomalproteinL19	0.00567168	-1.13735
6955010	Wbp1	WWdomainbindingprotein1	0.00579628	1.12376
6955062	Tex261	testisexpressedgene261	0.00462304	1.13759
6955066	Paip2b	poly(A)bindingproteininteractingprotein2B	0.00288614	1.21515
6955137	Sfxn5	sideroflexin5	0.000558354	-1.2115
6955140	Rab11fip5	RAB11familyinteractingprotein5(classI)	0.000206203	1.30981
6955175	Dusp11|Gm33319|Gm21284	dualspecificityphosphatase11(RNA/RNPcomplex1-interacting)|predictedgene,33319|predictedgene,21284	0.0341532	-1.10397
6955228	Anxa4	annexinA4	0.000182083	1.49301
6955259	Antxr1|Gm34090|Gm40382	anthraxtoxinreceptor1|predictedgene,34090|predictedgene,40382	0.000177891	-1.50874
6955295	Cnbp	cellularnucleicacidbindingprotein	0.000199732	1.24188
6955431	Plxna1	plexinA1	0.000211548	-1.27035
6955514	Nup210|Iqsec1	nucleoporin210|IQmotifandSec7domain1	0.000211028	-1.30055
6955653	Magi1	membraneassociatedguanylatekinase,WWandPDZdomaincontaining1	0.011228	-1.12322
6955721	Suclg2	succinate-CoenzymeAligase,GDP-forming,betasubunit	0.000619481	1.28127
6956012	Pdzrn3	PDZdomaincontainingRINGfinger3	0.000260929	1.39685
6956241	Crbn	cereblon	0.0106747	1.29718
6956587	Sec13	SEC13homolog,nuclearporeandCOPIIcoatcomplexcomponent	0.0351291	1.1244
6956867	Ret	retproto-oncogene	0.00017784	-1.75241
6956902	Cacna1c	calciumchannel,voltage-dependent,Ltype,alpha1Csubunit	0.00415602	-1.10208
6956912	Adipor2	adiponectinreceptor2	0.0167541	1.0875
6957051	Slc2a3	solutecarrierfamily2(facilitatedglucosetransporter),member3	0.000178913	1.95747
6957119	Emg1	EMG1nucleolarproteinhomolog(S.cerevisiae)	0.000525743	-1.16866
6957134	Usp5	ubiquitinspecificpeptidase5(isopeptidaseT)	0.00176152	1.24383
6957138	P3h3	prolyl3-hydroxylase3	0.000178641	-1.19668
6957261	Tigar	Trp53inducedglycolysisrepulatoryphosphatase	0.0154187	1.23587
6957346	Fkbp4	FK506bindingprotein4	0.000632594	-1.19333
6957405	Clec1a	C-typelectindomainfamily1,membera	0.00187556	1.1911
6957584	Lrp6|Gm38909|Gm17089	lowdensitylipoproteinreceptor-relatedprotein6|predictedgene,38909|predictedgene17089	0.000306028	-1.17836
6957695	Dynlt1b|Dynlt1-ps1	dyneinlightchainTctex-type1B|dyneinlightchainTctex-type1,pseuodogene1	0.0047574	1.16462
6957824	Slc15a5	solutecarrierfamily15,member5	0.000208573	1.72812
6958256	Bhlhe41	basichelix-loop-helixfamily,membere41	0.00834725	1.17184
6958269	Itpr2	inositol1,4,5-triphosphatereceptor2	0.0154846	-1.10293
6958407	Tmtc1	transmembraneandtetratricopeptiderepeatcontaining1	0.00345535	-1.13401
6958439	Dennd5b	DENN/MADDdomaincontaining5B	0.000906807	1.20905
6958739	Vmn1r75	vomeronasal1receptor75	0.0055801	-1.22744
6958981	Sympk	symplekin	0.00546705	1.08365
6958993	Eml2|Mir330	echinodermmicrotubuleassociatedproteinlike2|microRNA330	0.0055225	1.17091
6958994	Gpr4	Gprotein-coupledreceptor4	0.000905517	-1.3129
6959004	Ercc1|Gm34433	excisionrepaircross-complementingrodentrepairdeficiency,complementationgroup1|predictedgene,34433	0.0376766	1.11879
6959092	Zfp180	zincfingerprotein180	0.0194854	-1.1092
6959116	Kcnn4	potassiumintermediate/smallconductancecalcium-activatedchannel,subfamilyN,member4	0.0311336	-1.12585
6959167	Arhgef1	Rhoguaninenucleotideexchangefactor(GEF)1	0.00719682	-1.21771
6959331			0.00314304	1.14424
6959452	Sirt2	sirtuin2	0.0152258	1.07521
6959459	Ech1	enoylcoenzymeAhydratase1,peroxisomal	0.000467869	1.3123
6959557	Zfp260	zincfingerprotein260	0.00130054	1.24315
6959632	Lgi4	leucine-richrepeatLGIfamily,member4	0.0102325	-1.18069
6959807	Rhpn2	rhophilin,RhoGTPasebindingprotein2	0.00017812	1.67027
6959982	Zfp619|Zfp939|Gm33989|Gm28455	zincfingerprotein619|zincfingerprotein939|predictedgene,33989|predictedgene28455	0.0239067	-1.05911
6960266	Syt3	synaptotagminIII	0.00078428	1.19794
6960274	Josd2	Josephindomaincontaining2	0.000313079	-1.30687
6960309	Pnkp	polynucleotidekinase3-phosphatase	0.000618786	1.12504
6960328	Rras	Harveyratsarcomaoncogene,subgroupR	0.000184768	1.26001
6960375	Gys1	glycogensynthase1,muscle	0.000179104	1.20682
6960382	Bcat2|Gm31479	branchedchainaminotransferase2,mitochondrial|predictedgene,31479	0.00469659	1.16383
6960421	Kdelr1	KDEL(Lys-Asp-Glu-Leu)endoplasmicreticulumproteinretentionreceptor1	0.0212067	1.19546
6960621	Htatip2	HIV-1tatinteractiveprotein2,homolog(human)	0.000178258	1.32016
6960691	Ano5	anoctamin5	0.000617018	-1.27767
6960915	Atp10a	ATPase,classV,type10A	0.000177947	-1.38516
6961232	Lins1	lineshomolog(Drosophila)1	0.00571049	1.14985
6961627	Rgma	repulsiveguidancemoleculefamilymemberA	0.00393328	-1.22259
6961650	Fam174b|Gm30236	familywithsequencesimilarity174,memberB|predictedgene,30236	0.000735446	1.60108
6962045	Alpk3	alpha-kinase3	0.00105321	1.2357
6962054	Pde8a	phosphodiesterase8A	0.000177858	1.62137
6962065	Whamm	WASproteinhomologassociatedwithactin,golgimembranesandmicrotubules	0.000972111	1.13553
6962094	Tm6sf1|Gm32695	transmembrane6superfamilymember1|predictedgene,32695	0.000178519	-1.90059
6962111	Eftud1	elongationfactorTuGTPbindingdomaincontaining1	0.000177849	1.18979
6962491	Sytl2	synaptotagmin-like2	0.000182113	-1.26631
6962762	Ints4	integratorcomplexsubunit4	0.00366887	1.30501
6962779	Pak1	p21protein(Cdc42/Rac)-activatedkinase1	0.00599184	1.34585
6962829	Prkrir	protein-kinase,interferon-inducibledoublestrandedRNAdependentinhibitor,repressorof(P58repressor)	0.00508951	1.14775
6962876	Gdpd5	glycerophosphodiesterphosphodiesterasedomaincontaining5	0.0130913	1.14683
6962913	Chrdl2	chordin-like2	0.00748687	-1.15379
6962961	Fam168a	familywithsequencesimilarity168,memberA	0.000190648	1.28751
6963006	Pde2a|Mir139	phosphodiesterase2A,cGMP-stimulated|microRNA139	0.00521615	-1.08873
6963049	Rrm1	ribonucleotidereductaseM1	0.00604337	1.33278
6963211	Timm10b|Dnhd1	translocaseofinnermitochondrialmembrane10B|dyneinheavychaindomain1	0.00342231	-1.17198
6963264	Syt9	synaptotagminIX	0.000177971	1.7659
6963542	Parva	parvin,alpha	0.0010356	-1.17041
6963624	Insc	inscuteablehomolog(Drosophila)	0.017929	-1.13814
6963907	Tmem159	transmembraneprotein159	0.000542776	1.36336
6963972	Mettl9	methyltransferaselike9	0.00381251	1.08051
6964214	Tufm	Tutranslationelongationfactor,mitochondrial	0.000306917	-1.20372
6964232	Sgf29	SAGAcomplexassociatedfactor29	0.00110845	1.22813
6964285	Mylpf	myosinlightchain,phosphorylatable,fastskeletalmuscle	0.00908288	-1.11529
6964286	Zfp553	zincfingerprotein553	0.0132284	1.20516
6964364	Hsd3b7	hydroxy-delta-5-steroiddehydrogenase,3beta-andsteroiddelta-isomerase7	0.0071828	-1.19336
6964365	Stx4a	syntaxin4A(placental)	0.0113279	-1.19724
6964522	Plekha1	pleckstrinhomologydomaincontaining,familyA(phosphoinositidebindingspecific)member1	0.00294597	1.23812
6964557	Acadsb	acyl-CoenzymeAdehydrogenase,short/branchedchain	0.0105294	1.25809
6964573	Bub3	buddinguninhibitedbybenzimidazoles3homolog(S.cerevisiae)	0.0344989	1.17316
6964657	Fam175b	familywithsequencesimilarity175,memberB	0.00663684	1.28158
6965087	Mtg1	mitochondrialGTPase1homolog(S.cerevisiae)	0.00419551	-1.16887
6965107	Olfr61	olfactoryreceptor61	0.00326077	1.34892
6965143	Athl1	ATH1,acidtrehalase-like1(yeast)	0.00218214	-1.17339
6965197	Gm4535	predictedgene4535[Source:MGISymbol;Acc:MGI:3782719]	0.00108012	-1.24421
6965272	Mrpl23	mitochondrialribosomalproteinL23	0.0167417	1.16666
6965348	Dhcr7	7-dehydrocholesterolreductase	0.00611857	-1.22073
6965598	Ehd2	EH-domaincontaining2	0.00125346	-1.2219
6965771	Vasp	vasodilator-stimulatedphosphoprotein	0.00171835	-1.212
6965967	Bckdha	branchedchainketoaciddehydrogenaseE1,alphapolypeptide	0.0150701	1.1768
6965980	Hnrnpul1	heterogeneousnuclearribonucleoproteinU-like1	0.000264765	1.1306
6966024	Egln2	egl-9familyhypoxia-induciblefactor2	0.00364928	-1.17673
6966039	Ltbp4	latenttransforminggrowthfactorbetabindingprotein4	0.00293002	-1.1769
6966058	Pld3	phospholipaseDfamily,member3	0.00305595	1.17963
6966138	Supt5	suppressorofTy5	0.000177945	1.19869
6966166	Nfkbib	nuclearfactorofkappalightpolypeptidegeneenhancerinBcellsinhibitor,beta	0.000177893	1.32726
6966193	Psmd8	proteasome(prosome,macropain)26Ssubunit,non-ATPase,8	0.00131015	1.28734
6966198	Spint2	serineproteaseinhibitor,Kunitztype2	0.000177916	1.54804
6966265	Tbcb	tubulinfoldingcofactorB	0.00206092	1.13229
6966425	Gpi1	glucosephosphateisomerase1	0.0264653	1.07874
6966465	Cebpg	CCAAT/enhancerbindingprotein(C/EBP),gamma	0.0166612	-1.18638
6966487	Gpatch1	Gpatchdomaincontaining1	0.00346266	1.16858
6966494	Nudt19	nudix(nucleosidediphosphatelinkedmoietyX)-typemotif19	0.0137267	1.14716
6966588	Uri1	URI1,prefoldin-likechaperone	0.000208362	1.50861
6966857	Clec11a	C-typelectindomainfamily11,membera	0.00017784	-1.47661
6966873	Mybpc2	myosinbindingproteinC,fast-type	0.00381989	1.09953
6966910	Tbc1d17	TBC1domainfamily,member17	0.000189545	1.26022
6966922	Prmt1	proteinarginineN-methyltransferase1	0.00142299	1.21544
6966934	Rcn3	reticulocalbin3,EF-handcalciumbindingdomain	0.000586477	-1.39569
6966935	Fcgrt	Fcreceptor,IgG,alphachaintransporter	0.000818974	-1.25023
6966986	Dhdh	dihydrodioldehydrogenase(dimeric)	0.00196524	1.32693
6967088	Tsg101	tumorsusceptibilitygene101	0.0125292	1.14832
6967091	Uevld	UEVandlactate/malatedehyrogenasedomains	0.0284603	1.17892
6967726			0.0475857	-1.15352
6967821	Mkrn3	makorin,ringfingerprotein,3	0.0351009	-1.13465
6967969	Lrrk1	leucine-richrepeatkinase1	0.00346402	-1.1539
6968018	Mef2a	myocyteenhancerfactor2A	0.000186496	1.28136
6968027	Lrrc28	leucinerichrepeatcontaining28	0.0304384	1.12961
6968041	Synm	synemin,intermediatefilamentprotein	0.00211314	1.2231
6968533	Gm5597	predictedgene5597[Source:MGISymbol;Acc:MGI:3779502]	0.000235827	-1.34415
6968708	Polg	polymerase(DNAdirected),gamma	0.000178946	-1.1735
6968744	Ap3s2	adaptor-relatedproteincomplex3,sigma2subunit	0.00132653	1.27111
6969253	l7Rn6	lethal,Chr7,Rinchik6	0.000233252	-1.23139
6969291	Tmem126b	transmembraneprotein126B	0.0286848	1.23667
6969639	Myo7a	myosinVIIA	0.0193722	-1.06833
6969690	Uvrag|Gm33827	UVradiationresistanceassociatedgene|predictedgene,33827	0.0268103	1.10007
6969770	Spcs2	signalpeptidasecomplexsubunit2homolog(S.cerevisiae)	0.000812636	1.40551
6969818	Plekhb1|Gm39060	pleckstrinhomologydomaincontaining,familyB(evectins)member1|predictedgene,39060	0.00017784	2.17363
6969837	P2ry6	pyrimidinergicreceptorP2Y,G-proteincoupled,6	0.0054896	1.18697
6969890	Tomt|Lrrc51	transmembraneO-methyltransferase|leucinerichrepeatcontaining51	0.00562573	-1.12816
6969897	Art1	ADP-ribosyltransferase1	0.000198539	1.28661
6969910	Art1	ADP-ribosyltransferase1	0.000221396	1.25076
6970065	Trim30a	tripartitemotif-containing30A	0.0295001	-1.15274
6970349	Ric3	resistancetoinhibitorsofcholinesterase3homolog(C.elegans)	0.000820504	1.18686
6970392	Scube2	signalpeptide,CUBdomain,EGF-like2	0.000224626	-1.29877
6970484	Galnt18	UDP-N-acetyl-alpha-D-galactosamine:polypeptideN-acetylgalactosaminyltransferase18	0.00167261	-1.17486
6970496	Dkk3	dickkopfhomolog3(Xenopuslaevis)	0.000187434	1.7567
6970735	Sox6	SRY(sexdeterminingregionY)-box6	0.00706375	-1.09844
6970857	Gprc5b	Gprotein-coupledreceptor,familyC,group5,memberB	0.000179914	1.43956
6970944	Cdr2	cerebellardegeneration-related2	0.00359871	-1.2132
6971261	Spns1	spinsterhomolog1	0.00177049	-1.15319
6971262	Nfatc2ip	nuclearfactorofactivatedTcells,cytoplasmic,calcineurindependent2interactingprotein	0.0108391	-1.08814
6971272	Eif3c	eukaryotictranslationinitiationfactor3,subunitC	0.000225563	1.35074
6971274	Cln3	ceroidlipofuscinosis,neuronal3,juvenile(Batten,Spielmeyer-Vogtdisease)	0.0251441	1.10017
6971277	Nupr1	nuclearproteintranscriptionregulator1	0.00080875	-1.29467
6971316	Mvp	majorvaultprotein	0.000177841	1.62573
6971551	Ate1	arginyltransferase1	0.000197861	1.4366
6971606	2310057M21Rik	RIKENcDNA2310057M21gene	0.0053025	1.29201
6971649	Cpxm2	carboxypeptidaseX2(M14family)	0.000183003	-1.63215
6971688	Fam53b	familywithsequencesimilarity53,memberB	0.00945103	1.19174
6971750	Dhx32	DEAH(Asp-Glu-Ala-His)boxpolypeptide32	0.0222604	1.22814
6971987	Bnip3	BCL2/adenovirusE1Binteractingprotein3	0.00667722	1.19968
6972178	Rnh1	ribonuclease/angiogenininhibitor1	0.00914771	1.12049
6972200	Deaf1	deformedepidermalautoregulatoryfactor1(Drosophila)	0.000469262	-1.16562
6972227	Chid1	chitinasedomaincontaining1	0.00287586	-1.20664
6972260	Dusp8	dualspecificityphosphatase8	0.00182585	-1.33161
6972294	Ctsd	cathepsinD	0.0220268	1.10401
[truncated: 377 more rows]
