# Supplementary material for: Dataset on transcriptome signature of skeletal muscle of young, adult and aged mice
Source: Data Brief. 2022 May 28;43:108321. doi: 10.1016/j.dib.2022.108321 (PMC9168044; doi:10.1016/j.dib.2022.108321)
Supplement: Supplementary file 4 [file mmc4.xlsx]

## Sheet: 1904MiceSarco_25vs11
Transcripts Cluster Id	genesymbol	genedescription	p ([25mo] vs [11mo])	FC ([25mo] vs [11mo])
6748886	Il1rl2	interleukin1receptor-like2	0.00632794	-1.13165
6749142	Col3a1	collagen,typeIII,alpha1	0.00770002	-1.58869
6749346	Tmeff2	transmembraneproteinwithEGF-likeandtwofollistatin-likedomains2	0.00338252	-1.10564
6749704	Aox3	aldehydeoxidase3	0.0116134	1.06402
6750558	Stk36	serine/threoninekinase36	0.0198594	1.0922
6751349	Dgkd	diacylglycerolkinase,delta	0.00947079	-1.0977
6751535	Ramp1	receptor(calcitonin)activitymodifyingprotein1	0.0166068	-1.2501
6752730	Slc35f5	solutecarrierfamily35,memberF5	0.0265508	-1.1652
6753033	Eif2d	eukaryotictranslationinitiationfactor2D	0.0106459	-1.07496
6753268	Myog	myogenin	0.011914	1.2749
6753394	Phlda3	pleckstrinhomology-likedomain,familyA,member3	0.000370262	-1.23897
6754608	Myoc	myocilin	0.0222185	-1.3005
6754735	Dpt	dermatopontin	0.000665606	-1.42154
6755125	Olfml2b	olfactomedin-like2B	0.0360054	-1.168
6755179	F11r		0.000398805	-1.2307
6755210	Cd84	CD84antigen	0.00244248	1.16023
6755451	Sdccag8	serologicallydefinedcoloncancerantigen8	0.00604017	1.10162
6755714	Tmem63a	transmembraneprotein63a	0.00871335	-1.13071
6755896	Dusp10|Gm34130|Gm39725	dualspecificityphosphatase10|predictedgene,34130|predictedgene,39725	0.029162	-1.2765
6756238	Ptpn14	proteintyrosinephosphatase,non-receptortype14	0.0141154	1.16272
6757145	Gm5828	predictedgene5828[Source:MGISymbol;Acc:MGI:3644176]	0.0375303	1.0745
6758435	Slc40a1	solutecarrierfamily40(iron-regulatedtransporter),member1	0.00022634	-1.646
6759621	Fn1	fibronectin1	0.000991974	-1.33135
6759664	Igfbp5	insulin-likegrowthfactorbindingprotein5	0.00636509	-1.17928
6759732	Tmbim1	transmembraneBAXinhibitormotifcontaining1	0.0356964	1.11556
6759758	Prkag3|Gm29539	proteinkinase,AMP-activated,gamma3non-catatlyticsubunit|predictedgene29539	0.0459503	1.14099
6760642	Col6a3|Gm35332|Gm35381|Gm41918	collagen,typeVI,alpha3|predictedgene,35332|predictedgene,35381|predictedgene,41918	0.0269754	-1.233
6760711	Hdac4	histonedeacetylase4	0.0216852	1.10553
6761692	Steap3	STEAPfamilymember3	0.0164693	-1.09688
6761915	Nckap5	NCK-associatedprotein5	0.00366066	1.13192
6762328	Prelp	prolinearginine-richendleucine-richrepeat	0.00236423	-1.28137
6762452	Igfn1	immunoglobulin-likeandfibronectintypeIIIdomaincontaining1	0.0387309	1.16761
6763090	Rgl1|Gm41971	ralguaninenucleotidedissociationstimulator,-like1|predictedgene,41971	0.00985471	-1.1159
6763132	Lamc1	laminin,gamma1	0.0179754	-1.13369
6763235	Qsox1	quiescinQ6sulfhydryloxidase1	0.0263049	-1.08001
6763275	Fam20b	familywithsequencesimilarity20,memberB	0.0165949	-1.08684
6763777	Mpzl1	myelinproteinzero-like1	0.034993	-1.1222
6763853	Pogk	pogotransposableelementwithKRABdomain	0.00808986	-1.11605
6767258	Fyn		0.00128366	-1.09014
6767782	Lilr4b|Lilrb4a	leukocyteimmunoglobulin-likereceptor,subfamilyB,member4B|leukocyteimmunoglobulin-likereceptor,subfamilyB,member4A	0.00369211	1.17941
6768237	Aifm2	apoptosis-inducingfactor,mitochondrion-associated2	0.00457667	-1.14769
6768898	Vpreb3	pre-Blymphocytegene3	0.0156213	1.13855
6768990	Sumo3|Ube2g2	smallubiquitin-likemodifier3|ubiquitin-conjugatingenzymeE2G2	0.00833753	1.11485
6769150	Ptbp1|Mir6910	polypyrimidinetractbindingprotein1|microRNA6910	0.00511551	-1.16238
6769280	Pip5k1c	phosphatidylinositol-4-phosphate5-kinase,type1gamma	0.00674386	-1.12311
6769316	Zfp873	zincfingerprotein873	0.00753516	1.12997
6769343	Tdg	thymineDNAglycosylase	0.0467483	-1.10525
6769917	Fgd6	FYVE,RhoGEFandPHdomaincontaining6	0.0194284	1.05239
6770073	Kera	keratocan	0.0359559	-1.39817
6773069	Ncoa7|Hint3	nuclearreceptorcoactivator7|histidinetriadnucleotidebindingprotein3	0.00538252	-1.05568
6774433	Mypn	myopalladin	0.00389969	1.14779
6774738	1700040L02Rik	RIKENcDNA1700040L02gene	0.0484785	1.06806
6775185	Col6a1	collagen,typeVI,alpha1	0.00598143	-1.23429
6775414	Slc39a3	solutecarrierfamily39(zinctransporter),member3	0.00541364	-1.22444
6775561	Aldh1l2	aldehydedehydrogenase1family,memberL2	0.00159952	-1.18002
6775750	Syn3	synapsinIII	0.0156423	1.09923
6775838	Dram1	DNA-damageregulatedautophagymodulator1	0.00253239	-1.11121
6776667	Tmtc2	transmembraneandtetratricopeptiderepeatcontaining2	0.00118255	-1.10258
6777929	Mars	methionine-tRNAsynthetase	0.0140635	-1.18262
6778055	Cdk2	cyclin-dependentkinase2	0.00311497	-1.13173
6778432	Rhbdd3	rhomboiddomaincontaining3	0.0111302	-1.09409
6778463	Xbp1	X-boxbindingprotein1	0.000994802	1.16709
6778528	Ykt6	YKT6homolog(S.Cerevisiae)	0.0198562	-1.09858
6778560	Ogdh	oxoglutarate(alpha-ketoglutarate)dehydrogenase(lipoamide)	0.0451184	1.03945
6780811	Adamts2|Gm39819	adisintegrin-likeandmetallopeptidase(reprolysintype)withthrombospondintype1motif,2|predictedgene,39819	0.00514755	-1.1836
6781031	Meikin	meiotickinetochorefactor	0.0496089	-1.08356
6781515	Mfap4	microfibrillar-associatedprotein4	0.0327176	-1.20488
6781895	Dhrs7c	dehydrogenase/reductase(SDRfamily)member7C	0.000732404	-1.28184
6782141	Eno3	enolase3,betamuscle	0.00984706	-1.06972
6782656	Flot2	flotillin2	0.0222299	-1.08416
6783152	1700125H20Rik	RIKENcDNA1700125H20gene	0.0257343	1.11815
6783673	Chad	chondroadherin	0.000975145	-1.74635
6783685	Col1a1	collagen,typeI,alpha1	0.00869604	-1.70751
6783945	Lasp1	LIMandSH3protein1	0.000577684	-1.184
6784187	Fkbp10	FK506bindingprotein10	0.0137489	-1.12437
6784260	Aoc3	amineoxidase,coppercontaining3	0.0030224	-1.35097
6784399	Acbd4	acyl-CoenzymeAbindingdomaincontaining4	0.000282162	-1.13276
6785246	Mettl23	methyltransferaselike23	0.00651124	-1.11182
6785251	Mgat5b	mannosideacetylglucosaminyltransferase5,isoenzymeB	0.0242902	1.08869
6785601	Limk2	LIMmotif-containingproteinkinase2	0.00260125	-1.11359
6785753	Gck	glucokinase	0.00567711	-1.34972
6785758	Camk2b	calcium/calmodulin-dependentproteinkinaseII,beta	0.00735653	1.21786
6786516	Lgalsl	lectin,galactosidebinding-like	0.030702	-1.10708
6786979	Sptbn1	spectrinbeta,non-erythrocytic1	0.0322318	1.28922
6787743	Cyfip2	cytoplasmicFMR1interactingprotein2	0.00115045	1.43606
6787830	Sgcd	sarcoglycan,delta(dystrophin-associatedglycoprotein)	0.0109592	1.14897
6788020	Canx	calnexin	0.0066085	1.17341
6788297	Gm17334	predictedgene,17334[Source:MGISymbol;Acc:MGI:4936968]	0.0334911	1.0853
6788301	Slc22a5|Slc22a21	solutecarrierfamily22(organiccationtransporter),member5|solutecarrierfamily22(organiccationtransporter),member21	0.00791235	-1.15976
6788410	Sparc	secretedacidiccysteinerichglycoprotein	0.0133535	-1.28629
6789343	Chrnb1	cholinergicreceptor,nicotinic,betapolypeptide1(muscle)	0.00410216	1.25836
6789367	Slc2a4	solutecarrierfamily2(facilitatedglucosetransporter),member4	0.00575773	-1.15141
6789538	Tekt1	tektin1	0.00677056	1.28633
6789541	Spns2	spinsterhomolog2	0.0018474	-1.24905
6789741	Serpinf1	serine(orcysteine)peptidaseinhibitor,cladeF,member1	0.000266755	-1.25727
6791836	March10	membrane-associatedringfinger(C3HC4)10	0.00527924	1.07358
6792455	Mif4gd	MIF4Gdomaincontaining	0.0300892	-1.1241
6798946	Gen1	Genhomolog1,endonuclease(Drosophila)	0.0199622	-1.10156
6799205	Lpin1	lipin1	0.0162753	-1.14404
6801506	Pygl|Gm38467	liverglycogenphosphorylase|predictedgene,38467	0.000947998	-1.09967
6802041	Rdh11	retinoldehydrogenase11	0.039666	-1.13876
6803946	Ighv1-13|Ighv1-2|Igh-VJ558|Ighv9-4|Ighv1-84|Ighv7-3|Ighm|Igh-VX24|Ighg3|Igh-VS107|Igh-V7183|Igh-V11|Ighe|Ighv13-2|Ighv14-3|Ighv13-1|Igha|Ighj1|Ighg2c|Ighg2b|Ighg1|Ighd|Ighj4|Ighj3|Ighj2|Ighv5-1|Ighv2-1|Ighv5-2|Ighv2-2|Ighv5-4|Ighv2-3|Ighv5-5|Ighv5-6|Ighv5-9|Ighv5-10|Ighv2-5|Ighv5-11|Ighv5-12|Ighv2-6|Ighv5-9-1|Ighv5-12-4|Ighv2-9-1|Ighv2-6-8|Ighv2-7|Ighv5-15|Ighv5-17|Ighv5-19|Ighv7-2|Ighv14-1|Ighv4…	immunoglobulinheavyvariableV1-13|immunoglobulinheavyvariable1-2|immunoglobulinheavychain(J558family)|immunoglobulinheavyvariable9-4|immunoglobulinheavyvariable1-84|immunoglobulinheavyvariable7-3|immunoglobulinheavyconstantmu|immunoglobulinheavychain(X24family)|Immunoglobulinheavyconstantgamma3|Immunoglobulinheavychain(gammapolypeptide)|immunoglobulinheavychain(S107family)|immunoglobulinheavychain…	0.00154451	1.11397
6805103	Amph	amphiphysin	0.00418558	1.12747
6805245	Hist1h2bn	histonecluster1,H2bn	0.00170701	1.52479
6805825	Irf4	interferonregulatoryfactor4	0.0057064	1.1097
6807480	Ntrk2	neurotrophictyrosinekinase,receptor,type2	0.00043573	-1.30119
6807722	Cdk20	cyclin-dependentkinase20	0.0131875	-1.12287
6808609	Mef2c	myocyteenhancerfactor2C	0.0018083	1.10926
6810084	Pde4d	phosphodiesterase4D,cAMPspecific	0.021113	1.13609
6811046	Ryr2	ryanodinereceptor2,cardiac	0.00146833	1.10513
6811061	Actn2	actininalpha2	0.00723104	1.16038
6811678	Hist1h4f	histonecluster1,H4f	0.00432676	-1.38499
6814128	Adcy2|Gm35049	adenylatecyclase2|predictedgene,35049	0.001098	1.15736
6815126			0.00650311	1.12456
6815490	Map1b	microtubule-associatedprotein1B	0.00164672	1.19919
6817930	Tkt	transketolase	0.00250817	-1.18456
6817954	Mustn1	musculoskeletal,embryonicnuclearprotein1	0.0408401	1.18986
6818742	Peli2	pellino2	0.0232425	-1.05899
6819143	Abhd4	abhydrolasedomaincontaining4	0.00726787	-1.17432
6819274	Nop9	NOP9nucleolarprotein	0.0498791	-1.07462
6819591	Sacs	sacsin	0.0144757	1.25838
6820040	Loxl2	lysyloxidase-like2	0.00487505	-1.2579
6822285	Ubac2|Gm33473	ubiquitinassociateddomaincontaining2|predictedgene,33473	0.00866202	-1.12479
6823284	Kcnma1	potassiumlargeconductancecalcium-activatedchannel,subfamilyM,alphamember1	0.00301238	1.15584
6823714	Phf7	PHDfingerprotein7	0.0163496	-1.18369
6824142	Tspan14	tetraspanin14	0.0142532	-1.20889
6824610	Ndrg2	N-mycdownstreamregulatedgene2	0.033509	-1.05552
6825302	Fdft1	farnesyldiphosphatefarnesyltransferase1	0.0133112	-1.18554
6825704	Bmp1|Gm41201	bonemorphogeneticprotein1|predictedgene,41201	0.0116519	-1.13632
6825875	Rb1	retinoblastoma1	0.00700153	1.18053
6828005	Tmtc4	transmembraneandtetratricopeptiderepeatcontaining4	0.0145373	-1.09505
6828472	Dab2	disabled2,mitogen-responsivephosphoprotein	0.038592	-1.17448
6829360	Ank|Mir7117	progressiveankylosis|microRNA7117	0.0249463	-1.08684
6829591	Sema5a	semadomain,seventhrombospondinrepeats(type1andtype1-like),transmembranedomain(TM)andshortcytoplasmicdomain,(semaphorin)5A	0.0359132	-1.1303
6830481			0.00781242	-1.25426
6830506	Col14a1	collagen,typeXIV,alpha1	0.0347469	-1.17351
6831919	Kdelr3	KDEL(Lys-Asp-Glu-Leu)endoplasmicreticulumproteinretentionreceptor3	0.0145622	-1.209
6831984	Tab1	TGF-betaactivatedkinase1/MAP3K7bindingprotein1	0.0389561	-1.05828
6831994	Atf4	activatingtranscriptionfactor4	0.00282794	-1.20852
6832351	Fbln1	fibulin1	0.0212224	-1.10647
6832540	Trabd	TraBdomaincontaining	0.00300874	-1.07907
6833029	Slc48a1	solutecarrierfamily48(hemetransporter),member1	0.000767145	-1.19469
6833057	Pfkm	phosphofructokinase,muscle	0.0480078	-1.06495
6833185	Gpd1	glycerol-3-phosphatedehydrogenase1(soluble)	0.0263137	-1.12946
6833393	Igfbp6	insulin-likegrowthfactorbindingprotein6	0.000254674	-1.26223
6834291	Acot10	acyl-CoAthioesterase10	0.0275979	1.18034
6835856	Has2	hyaluronansynthase2	0.00126704	-1.18067
6836699	Lynx1	Ly6/neurotoxin1	0.0064267	-1.15632
6836810	Oplah	5-oxoprolinase(ATP-hydrolysing)	0.0171197	-1.13964
6836838	Cpsf1	cleavageandpolyadenylationspecificfactor1	0.00279372	-1.06207
6837096	Pla2g6	phospholipaseA2,groupVI	0.0163402	-1.08693
6837127	Sun2	Sad1andUNC84domaincontaining2	0.0497692	-1.0965
6837783	Hdac10	histonedeacetylase10	0.00206951	-1.11143
6838287	Slc38a4	solutecarrierfamily38,member4	0.00605108	-1.45657
6838367	Zfp641	zincfingerprotein641	0.0209941	1.15537
6838417	Tuba1a	tubulin,alpha1A	0.00821794	-1.22978
6839539	Ntan1	N-terminalAsnamidase	0.0436407	-1.13991
6840818	Fstl1	follistatin-like1	0.00387851	-1.29979
6841712	Abi3bp	ABIgenefamily,member3(NESH)bindingprotein	0.00481432	-1.18531
6843088	Sod1|Gm35774	superoxidedismutase1,soluble|predictedgene,35774	0.00639396	-1.19595
6846463	Cmss1	cmssmallribosomalsubunit1	0.0149755	-1.168
6846571	Crybg3	beta-gammacrystallindomaincontaining3	0.0085884	-1.2215
6847748	Tiam1	Tcelllymphomainvasionandmetastasis1	0.0426505	-1.08245
6848608	1700010I14Rik	RIKENcDNA1700010I14gene	0.0288942	1.06397
6849314	Rps2	ribosomalproteinS2	0.033666	-1.05241
6849581	Kctd20|Gm16191	potassiumchanneltetramerisationdomaincontaining20|predictedgene16191	0.015876	-1.09685
6849595	Cdkn1a	cyclin-dependentkinaseinhibitor1A(P21)	0.0185745	1.35444
6849621	Pi16	peptidaseinhibitor16	0.00308392	-1.26232
6849991	Rgl2	ralguaninenucleotidedissociationstimulator-like2	0.0407975	-1.10126
6850060	Agpat1	1-acylglycerol-3-phosphateO-acyltransferase1(lysophosphatidicacidacyltransferase,alpha)	0.0285158	-1.10861
6850066	Tnxb|Tnxa	tenascinXB|tenascinXA(pseudogene)	0.0324009	-1.12707
6850114	Abhd16a	abhydrolasedomaincontaining16A	0.000797031	-1.15902
6850711	Mrpl2	mitochondrialribosomalproteinL2	0.0123789	-1.11937
6850729	Pex6	peroxisomalbiogenesisfactor6	0.0311745	-1.10494
6851200	Mpnd	MPNdomaincontaining	0.000445299	-1.2269
6851207	Hdgfrp2	hepatoma-derivedgrowthfactor,relatedprotein2	0.00702018	1.10721
6852361	Vit	vitrin	0.00714451	-1.11761
6854435	Fam173a	familywithsequencesimilarity173,memberA	0.0175212	-1.17201
6854893	Zfp871	zincfingerprotein871	0.0495867	1.0993
6855659	Vegfa	vascularendothelialgrowthfactorA	0.0195617	-1.13223
6855716	Klhdc3	kelchdomaincontaining3	0.0221913	-1.17226
6856197	Ubxn6	UBXdomainprotein6	0.0145671	-1.0997
6856210	Dpp9	dipeptidylpeptidase9	0.0062395	-1.09458
6856221	Plin3	perilipin3	0.00448858	-1.16868
6857037	Myl12a	myosin,lightchain12A,regulatory,non-sarcomeric	0.0211676	1.19243
6859935	Apc	adenomatosispolyposiscoli	0.0433006	1.07604
6861688	Gnal	guaninenucleotidebindingprotein,alphastimulating,olfactorytype	0.00184466	1.16151
6863434	Npc1	Niemann-PicktypeC1	0.0011126	-1.26184
6864456	Nrep	neuronalregenerationrelatedprotein	0.000496181	-1.5573
6864760	Diaph1	diaphanousrelatedformin1	0.0149954	1.13211
6865267	Sema6a	semadomain,transmembranedomain(TM),andcytoplasmicdomain,(semaphorin)6A	0.0415232	-1.08554
6865974	Rps2|Rps2-ps10	ribosomalproteinS2|ribosomalproteinS2,pseudogene10	0.0315612	-1.09051
6866643	Me2	malicenzyme2,NAD(+)-dependent,mitochondrial	0.04518	-1.14931
6867720	Cd248	CD248antigen,endosialin	0.00140015	-1.20094
6867859	Pygm	muscleglycogenphosphorylase	0.0142797	-1.04855
6867883	Trpt1	tRNAphosphotransferase1	0.000717368	-1.1467
6867959	Tmem223|Nxf1	transmembraneprotein223|nuclearRNAexportfactor1	0.0175958	-1.17975
6868023	Tmem258	transmembraneprotein258	0.00253622	1.14917
6868238	Olfr1491	olfactoryreceptor1491	0.00212151	1.46379
6869013	Slc1a1	solutecarrierfamily1(neuronal/epithelialhighaffinityglutamatetransporter,systemXag),member1	0.042229	1.1295
6869763	Zdhhc16	zincfinger,DHHCdomaincontaining16	0.00506161	-1.11706
6869932	Scd2|Mir5114	stearoyl-CoenzymeAdesaturase2|microRNA5114	0.00182709	-1.42009
6870063	Nfkb2	nuclearfactorofkappalightpolypeptidegeneenhancerinBcells2,p49/p100	0.00617551	1.14072
6870738	Pnlip	pancreaticlipase	0.0213856	1.11003
6870803	Emx2	emptyspiracleshomeobox2	0.00562973	1.16658
6871163	Cdc42ep2	CDC42effectorprotein(RhoGTPasebinding)2	0.00979881	-1.20217
6871206	Ppp2r5b	proteinphosphatase2,regulatorysubunitB,beta	0.0209663	-1.0706
6871258	Prdx5	peroxiredoxin5	0.00443853	-1.13884
6871393	Uqcc3	ubiquinol-cytochromecreductasecomplexassemblyfactor3	0.0135146	-1.18123
6872010	Anxa1	annexinA1	0.0121674	-1.4008
6872256	Fxn	frataxin	0.0240046	-1.14247
6872496	Ak3	adenylatekinase3	0.00240987	-1.15352
6872834	Ankrd1	ankyrinrepeatdomain1(cardiacmuscle)	0.0289406	1.48563
6873069	Aldh18a1	aldehydedehydrogenase18family,memberA1	0.047701	-1.10546
6873271	Scd1	stearoyl-CoenzymeAdesaturase1	0.0358759	-1.83988
6873333	Lbx1	ladybirdhomeoboxhomolog1(Drosophila)	0.0155979	-1.18554
6873361	Fbxw4	F-boxandWD-40domainprotein4	0.0230057	-1.14309
6874610	Bend7	BENdomaincontaining7	0.018453	1.08668
6876043	Tbc1d13	TBC1domainfamily,member13	0.0170105	-1.08918
6876052	Phyhd1|Lrrc8a	phytanoyl-CoAdioxygenasedomaincontaining1|leucinerichrepeatcontaining8A	0.00531538	-1.1648
6876342	Hspa5	heatshockprotein5	0.0319245	1.17423
6876405	Dab2ip	disabled2interactingprotein	0.0221302	-1.09443
6878347	Plekha3|Gm39860	pleckstrinhomologydomain-containing,familyA(phosphoinositidebindingspecific)member3|predictedgene,39860	0.0125389	-1.11755
6878730	Ssrp1	structurespecificrecognitionprotein1	0.0354742	-1.08547
6878739	Aplnr	apelinreceptor	0.00940572	-1.30537
6881897	Naa20	N(alpha)-acetyltransferase20,NatBcatalyticsubunit	0.0158312	-1.14557
6882030	Sstr4	somatostatinreceptor4	0.0357	1.1392
6882491	Raly	hnRNP-associatedwithlethalyellow|nonagouti	0.048165	-1.09861
6882554	Procr	proteinCreceptor,endothelial	0.0246265	-1.15625
6882582	Ergic3	ERGICandgolgi3	0.0236891	-1.09282
6882685	Nnat	neuronatin	0.0416512	-1.34617
6883643	Rbm38	RNAbindingmotifprotein38	0.00911861	-1.17569
6883722	Npepl1	aminopeptidase-like1	0.00462366	-1.13085
6885409	Dpp7	dipeptidylpeptidase7	0.0121576	-1.12817
6885751	Ccbl1	cysteineconjugate-betalyase1	0.00926423	-1.1691
6885789	1700001O22Rik	RIKENcDNA1700001O22gene	0.0156503	-1.38887
6887079	Cd302	CD302antigen	0.00324436	-1.13993
6887179	Dpp4	dipeptidylpeptidase4	0.000318287	-1.19207
6887853	Chrna1	cholinergicreceptor,nicotinic,alphapolypeptide1(muscle)	0.00634726	1.25533
6888537	Olfr1163	olfactoryreceptor1163	0.00423343	1.29772
6888835	Cry2	cryptochrome2(photolyase-like)	0.00923985	1.20826
6888891	Tspan18	tetraspanin18	0.0273384	-1.17569
6890302	Zfp106	zincfingerprotein106	0.0174468	1.09599
6890597	Fbn1	fibrillin1	0.0013488	-1.55337
6891336	Jag1	jagged1	0.00245809	-1.11771
6891880	Cd93	CD93antigen	0.00837358	-1.32576
6892286	Snta1	syntrophin,acidic1	0.0112586	-1.09985
6893131	Kcnb1	potassiumvoltagegatedchannel,Shab-relatedsubfamily,member1	0.00431834	1.15067
6894283	Arfrp1	ADP-ribosylationfactorrelatedprotein1	0.0206157	-1.13383
6894455	Cry2	cryptochrome2(photolyase-like)	0.0107476	1.21915
6894925			0.00280683	1.29574
6895537	Zc2hc1a	zincfinger,C2HC-typecontaining1A	0.0201018	1.16365
6898063	Kcnab1	potassiumvoltage-gatedchannel,shaker-relatedsubfamily,betamember1	0.00108506	1.50286
6898161	Mlf1	myeloidleukemiafactor1	0.00297523	-1.38893
6898630	Fam198b	familywithsequencesimilarity198,memberB	0.0313018	-1.15163
6899252	Pmvk	phosphomevalonatekinase	0.00630573	-1.06257
6899254	Kcnn3	potassiumintermediate/smallconductancecalcium-activatedchannel,subfamilyN,member3	0.0134802	1.18942
6899335	Dennd4b	DENN/MADDdomaincontaining4B	0.0173786	-1.09112
6899520	S100a10	S100calciumbindingproteinA10(calpactin)	0.0150165	-1.21013
6899626	Rfx5	regulatoryfactorX,5(influencesHLAclassIIexpression)	0.0016166	1.15185
6899682	Ctsk	cathepsinK	0.039093	-1.19948
6899835	Fmo5	flavincontainingmonooxygenase5	0.000718133	1.09104
6899861	Notch2	notch2	0.0342809	-1.08641
6900191	Ppm1j	proteinphosphatase1J	0.000909124	-1.16817
6901055	Sec24d	Sec24relatedgenefamily,memberD(S.cerevisiae)	0.0167029	-1.09851
6904340	Nudt6	nudix(nucleosidediphosphatelinkedmoietyX)-typemotif6	0.0467049	-1.08819
6905333	Pgk1	phosphoglyceratekinase1	0.0377657	-1.14091
6906104	Golim4	golgiintegralmembraneprotein4	0.0089176	-1.13407
6906441	Trim2	tripartitemotif-containing2	0.0227499	-1.08349
6906895	Npr1	natriureticpeptidereceptor1	0.0156838	-1.07489
6907141	Gabpb2	GArepeatbindingprotein,beta2	0.00214053	-1.1189
6907148	Mllt11	myeloid/lymphoidormixed-lineageleukemia(trithoraxhomolog,Drosophila);translocatedto,11	0.00712819	-1.18773
6907204	Ecm1	extracellularmatrixprotein1	0.0342363	-1.22178
6907784	Olfml3	olfactomedin-like3	0.0120368	-1.23388
6908031	Slc6a17	solutecarrierfamily6(neurotransmittertransporter),member17	0.00371159	1.153
6908330	Amy2a5|Amy2b|Amy2a3|Amy2-ps1	amylase2a5|amylase2b|amylase2a3|amylase2,pseudogene1	0.00853604	1.26093
6908332			0.0012455	1.29856
6908345	Amy2a5|Amy2a4|Amy2a3|Amy2a2	amylase2a5|amylase2a4|amylase2a3|amylase2a2	0.00503476	1.25542
6908347			0.000353735	1.35119
6908348	Amy2a5|Amy2a4|Amy2a3|Amy2a2	amylase2a5|amylase2a4|amylase2a3|amylase2a2	0.00491418	1.26799
6908350			0.0155567	1.44257
6909300	Egf	epidermalgrowthfactor	0.00530294	1.2134
6911833	Runx1t1	runt-relatedtranscriptionfactor1;translocatedto,1(cyclinD-related)	0.00327014	1.10535
6912947			0.00017784	7.24947
6913010	Ccdc107	coiled-coildomaincontaining107	0.00239901	-1.18293
6913269	Col15a1	collagen,typeXV,alpha1	0.00751941	-1.23439
6913352	Murc	muscle-relatedcoiled-coilprotein	0.0176515	1.11016
6914007	Orm1	orosomucoid1	0.0160091	-1.34426
6916220	Rab3b	RAB3B,memberRASoncogenefamily	0.00356028	1.09257
6916640	Eri3	exoribonuclease3	0.0453395	-1.13755
6916712	Elovl1	elongationofverylongchainfattyacids(FEN1/Elo2,SUR4/Elo3,yeast)-like1	0.0043449	-1.18463
6917270	Ak2	adenylatekinase2	0.0294061	-1.11414
6917312	Tmem234	transmembraneprotein234	0.0269249	-1.1025
6917977	Hp1bp3|Gm42331	heterochromatinprotein1,bindingprotein3|predictedgene,42331	0.0371737	1.0554
6918129	Atp13a2	ATPasetype13A2	0.0350509	-1.10006
6918694	Mthfr	5,10-methylenetetrahydrofolatereductase	0.0371722	-1.13768
6919095	Pank4|Gm42363	pantothenatekinase4|predictedgene,42363	0.00598539	-1.11126
6919154	Nadk	NADkinase	0.016499	-1.08946
6919200	Fam132a	familywithsequencesimilarity132,memberA	0.00338582	-1.20162
6920990	B4galt1	UDP-Gal:betaGlcNAcbeta1,4-galactosyltransferase,polypeptide1	0.0197082	-1.16163
6921008	Aqp7	aquaporin7	0.00156083	-1.31652
6921030			0.00017784	4.62776
6922026	Ptgr1	prostaglandinreductase1	0.042472	-1.07201
6922382	Astn2	astrotactin2	0.00713211	1.10756
6925574	Hdac1	histonedeacetylase1	0.0376401	-1.08354
6926855	Plod1	procollagen-lysine,2-oxoglutarate5-dioxygenase1	0.0297013	-1.13794
6927227	Fam213b	familywithsequencesimilarity213,memberB	0.00214905	-1.29747
6927248	Prkcz	proteinkinaseC,zeta	0.000396681	1.30877
6928741	Abcb1b	ATP-bindingcassette,sub-familyB(MDR/TAP),member1B	0.00572471	1.16709
6929908	Acox3	acyl-CoenzymeAoxidase3,pristanoyl	0.0225294	-1.05621
6931181	Pgm1	phosphoglucomutase1	0.00893425	-1.10635
6931227	Fam114a1	familywithsequencesimilarity114,memberA1	0.00703407	-1.1243
6931355	Uchl1	ubiquitincarboxy-terminalhydrolaseL1	0.0253603	1.13317
6932367	Ppbp	pro-plateletbasicprotein	0.00247372	1.22009
6932368	Pf4	plateletfactor4	0.0348929	-1.20459
6932509	Stbd1	starchbindingdomain1	0.000587547	1.44641
6932517	Sep11	septin11	0.0324738	1.17031
6932603	Anxa3	annexinA3	0.00888903	-1.13797
6933139	C230066G23Rik	RIKENcDNAC230066G23gene[Source:MGISymbol;Acc:MGI:2141339]	0.0298699	1.202
6933405	Chfr	checkpointwithforkheadandringfingerdomains	0.00356772	-1.08878
6933406	Golga3	golgiautoantigen,golginsubfamilya,3	0.0489951	1.11085
6933459	Chek2	checkpointkinase2	0.00283027	-1.11476
6933800	Nos1	nitricoxidesynthase1,neuronal	0.028401	-1.14455
6934221	Bcl7a	BcellCLL/lymphoma7A	0.0237189	1.09603
6934891	Abhd11	abhydrolasedomaincontaining11	0.0214712	-1.12429
6934933	Rhbdd2	rhomboiddomaincontaining2	0.0273616	-1.08722
6935035	Ift22	intraflagellartransport22	0.00981802	-1.13182
6935064	Ephb4	EphreceptorB4	0.00179232	-1.12528
6935406	Fam220a	familywithsequencesimilarity220,memberA	0.00626433	-1.1416
6936076	Adam22|Gm31032	adisintegrinandmetallopeptidasedomain22|predictedgene,31032	0.0404748	1.09872
6938704	Ugdh|Smim14	UDP-glucosedehydrogenase|smallintegralmembraneprotein14	0.00158941	-1.14721
6939077	Tec	tecproteintyrosinekinase	0.0371718	1.09567
6940736	Rps15a-ps5	ribosomalproteinS15A,pseudogene5	0.00837633	-1.19933
6941672	Trafd1	TRAFtypezincfingerdomaincontaining1	0.04475	1.08273
6941675	Erp29	endoplasmicreticulumprotein29	0.000858459	-1.21741
6942558	Pcolce|Fbxo24|Gm40350	procollagenC-endopeptidaseenhancerprotein|F-boxprotein24|predictedgene,40350	0.00189831	-1.22377
6942854	Actb	actin,beta	0.0268783	-1.08576
6943818	Col1a2	collagen,typeI,alpha2	0.00828415	-1.54752
6945007	Atp6v1f	ATPase,H+transporting,lysosomalV1subunitF	0.0429713	-1.14788
6946475	Fkbp9	FK506bindingprotein9	0.00794485	-1.1412
6946800	Gm8566	predictedpseudogene8566[Source:MGISymbol;Acc:MGI:3647296]	0.00486307	-1.20477
6947381	Loxl3	lysyloxidase-like3	0.0194439	-1.08399
6947939	Slc41a3	solutecarrierfamily41,member3	0.00292601	-1.20864
6949694	Mfap5	microfibrillarassociatedprotein5	0.0131421	-1.19075
6949797	Lpcat3	lysophosphatidylcholineacyltransferase3	0.0491746	-1.15358
6950391	Cdkn1b	cyclin-dependentkinaseinhibitor1B	0.00998311	-1.17343
6950485	Atf7ip	activatingtranscriptionfactor7interactingprotein	0.0103248	1.12802
6953395	Rarres2	retinoicacidreceptorresponder(tazaroteneinduced)2	0.00541064	-1.12997
6953507	Osbpl3	oxysterolbindingprotein-like3	0.0330614	1.07707
6953587	Skap2	srcfamilyassociatedphosphoprotein2	0.012732	1.13249
6953800	Nod1	nucleotide-bindingoligomerizationdomaincontaining1	0.00729291	-1.05431
6954385	Gadd45a	growtharrestandDNA-damage-inducible45alpha	0.00462071	1.40147
6954603	Atoh8	atonalhomolog8(Drosophila)	0.0059502	1.14349
6955259	Antxr1|Gm34090|Gm40382	anthraxtoxinreceptor1|predictedgene,34090|predictedgene,40382	0.0121688	-1.16539
6955514	Nup210|Iqsec1	nucleoporin210|IQmotifandSec7domain1	0.0115393	-1.14984
6957346	Fkbp4	FK506bindingprotein4	0.0159589	-1.11929
6957695	Dynlt1b|Dynlt1-ps1	dyneinlightchainTctex-type1B|dyneinlightchainTctex-type1,pseuodogene1	0.0258834	-1.12562
6959092	Zfp180	zincfingerprotein180	0.00100321	-1.1668
6959807	Rhpn2	rhophilin,RhoGTPasebindingprotein2	0.00233932	1.29314
6960375	Gys1	glycogensynthase1,muscle	0.0102087	-1.08735
6961650	Fam174b|Gm30236	familywithsequencesimilarity174,memberB|predictedgene,30236	0.00705027	1.40976
6962779	Pak1	p21protein(Cdc42/Rac)-activatedkinase1	0.00945395	1.32053
6963006	Pde2a|Mir139	phosphodiesterase2A,cGMP-stimulated|microRNA139	0.0022938	-1.10037
6963264	Syt9	synaptotagminIX	0.0242997	1.21542
6963534	Mical2	microtubuleassociatedmonooxygenase,calponinandLIMdomaincontaining2	0.0413524	1.24745
6964232	Sgf29	SAGAcomplexassociatedfactor29	0.027911	-1.13894
6964519	Btbd16	BTB(POZ)domaincontaining16	0.0347127	1.08312
6964635	Lhpp|Gm35310	phospholysinephosphohistidineinorganicpyrophosphatephosphatase|predictedgene,35310	0.0118159	-1.20008
6965427	Mrgprd	MAS-relatedGPR,memberD	0.00634328	1.2071
6965598	Ehd2	EH-domaincontaining2	0.00196642	-1.20393
6966465	Cebpg	CCAAT/enhancerbindingprotein(C/EBP),gamma	0.00147633	-1.26184
6966935	Fcgrt	Fcreceptor,IgG,alphachaintransporter	0.00371542	-1.2031
6967726			0.0047175	-1.23315
6968728	Pex11a	peroxisomalbiogenesisfactor11alpha	0.0426998	-1.15058
6968828	Cpeb1	cytoplasmicpolyadenylationelementbindingprotein1	0.00163907	-1.33057
6968836	Fsd2	fibronectintypeIIIandSPRYdomaincontaining2	0.0180578	-1.07196
6969253	l7Rn6	lethal,Chr7,Rinchik6	0.00289866	-1.15366
6969818	Plekhb1|Gm39060	pleckstrinhomologydomaincontaining,familyB(evectins)member1|predictedgene,39060	0.0190642	1.19183
6969890	Tomt|Lrrc51	transmembraneO-methyltransferase|leucinerichrepeatcontaining51	0.00605663	-1.12568
6970164	Gvin1|Gm18853|Gm4070	GTPase,verylargeinterferoninducible1|GTPase,verylargeinterferoninducible1pseudogene|predictedgene4070	0.00148524	1.32366
6970349	Ric3	resistancetoinhibitorsofcholinesterase3homolog(C.elegans)	0.0230084	1.11259
6971261	Spns1	spinsterhomolog1	0.00229485	-1.14687
6971262	Nfatc2ip	nuclearfactorofactivatedTcells,cytoplasmic,calcineurindependent2interactingprotein	0.0277591	-1.07537
6972294	Ctsd	cathepsinD	0.0371871	-1.09549
6972415	Tnfrsf23	tumornecrosisfactorreceptorsuperfamily,member23	0.0396995	1.28357
6972471	Fadd	Fas(TNFRSF6)-associatedviadeathdomain	0.00150522	1.18506
6974003	Col4a2	collagen,typeIV,alpha2	0.00845482	-1.23484
6974008	Carkd	carbohydratekinasedomaincontaining	0.00826983	-1.0906
6974618			0.00463647	1.17321
6974639	Plat	plasminogenactivator,tissue	0.0228779	-1.11868
6975871	Pdlim3	PDZandLIMdomain3	0.00276001	1.17579
6977692	Adgrl1	adhesionGprotein-coupledreceptorL1	0.0138191	-1.11318
6977781	2310036O22Rik	RIKENcDNA2310036O22gene	0.0119923	-1.10474
6977797	Man2b1	mannosidase2,alphaB1	0.0346342	-1.0947
6977801	Olfr371	olfactoryreceptor371	0.0117001	1.19813
6978229	Mmp2	matrixmetallopeptidase2	0.0104968	-1.25016
6978319	Cpne2	copineII	0.000385718	1.53971
6978369	Mmp15	matrixmetallopeptidase15	0.0106321	-1.14269
6979483	Cdh13	cadherin13	0.00262087	1.13581
6979520	Crispld2	cysteine-richsecretoryproteinLCCLdomaincontaining2	0.00444779	-1.18739
6979709	Afg3l1	AFG3-likeAAAATPase1	0.00575751	-1.11158
6979856	Disc1	disruptedinschizophrenia1	0.0398115	1.09208
6980101	Cd209d	CD209dantigen	0.0492319	-1.15058
6980364	Col4a1	collagen,typeIV,alpha1	0.0152092	-1.24349
6980565	Atp4b	ATPase,H+/K+exchanging,betapolypeptide	0.00770608	1.1009
6980606	Tdrp	testisdevelopmentrelatedprotein	0.0262017	1.11623
6981175	Bag4	BCL2-associatedathanogene4	0.0145495	1.11201
6983222	Mpv17l2	MPV17mitochondrialmembraneprotein-like2	0.0314935	-1.13116
6983232	Kcnn1	potassiumintermediate/smallconductancecalcium-activatedchannel,subfamilyN,member1	0.0476532	-1.07315
6983570	Rbmxl1	RNAbindingmotifprotein,X-linkedlike-1	0.000550242	-1.16488
6983873	Nfix	nuclearfactorI/X	0.0480792	-1.10529
6984365	Ces1e	carboxylesterase1E	0.0038758	1.09943
6985252	Hp	haptoglobin	0.00882652	-1.82824
6985253	Dhodh	dihydroorotatedehydrogenase	0.0290148	-1.07179
6985804	Mbtps1	membrane-boundtranscriptionfactorpeptidase,site1	0.0122033	-1.08514
6985813	Kcng4	potassiumvoltage-gatedchannel,subfamilyG,member4	0.0457772	-1.26491
6986064	Agt	angiotensinogen(serpinpeptidaseinhibitor,cladeA,member8)	0.00835668	-1.23159
6987065	Sesn3	sestrin3	0.00408641	1.13489
6987391	Carm1	coactivator-associatedargininemethyltransferase1	0.0319855	-1.11656
6987396	Smarca4	SWI/SNFrelated,matrixassociated,actindependentregulatorofchromatin,subfamilya,member4	0.000443342	1.06685
6988112	Cdon	celladhesionmolecule-related/down-regulatedbyoncogenes	0.00440088	-1.13696
6988636	Slc37a4	solutecarrierfamily37(glucose-6-phosphatetransporter),member4	0.0035317	-1.24614
6988711	Amica1	adhesionmolecule,interactswithCXADRantigen1	0.0329529	1.0786
6988741	Bace1	beta-siteAPPcleavingenzyme1	0.0117419	-1.21649
6989044	Alg9	asparagine-linkedglycosylation9(alpha1,2mannosyltransferase)	0.0322441	-1.09929
6989360	Ptpn9	proteintyrosinephosphatase,non-receptortype9	0.0439852	-1.08898
6990216	Anxa2|Mir3109	annexinA2|microRNA3109	0.00908862	-1.25241
6990527	Myo5a	myosinVA	0.0446518	1.10654
6991261	Rasgrf1	RASprotein-specificguaninenucleotide-releasingfactor1	0.0333933	1.06559
6992229	Ifrd2	interferon-relateddevelopmentalregulator2	0.00408453	-1.13039
6992374	Slc26a6	solutecarrierfamily26,member6	0.00724811	-1.2521
6992415	Map4	microtubule-associatedprotein4	0.0282094	1.10646
6994133	Glb1l2	galactosidase,beta1-like2	0.00414384	-1.36826
6995454	Ncam1	neuralcelladhesionmolecule1	0.00467281	1.15059
6995661	AI593442|Gm33210	expressedsequenceAI593442|predictedgene,33210	0.000302795	1.20395
6995799	Chrna3	cholinergicreceptor,nicotinic,alphapolypeptide3	0.0251245	1.08335
6995968	Loxl1	lysyloxidase-like1	0.020971	-1.11193
6996213	Coro2b|Gm39352	coronin,actinbindingprotein,2B|predictedgene,39352	0.00393171	-1.12104
6998020	Trpc1	transientreceptorpotentialcationchannel,subfamilyC,member1	0.00916622	1.13288
6998584	Abhd14a	abhydrolasedomaincontaining14A	0.0139816	-1.13286
6998606	Mapkapk3	mitogen-activatedproteinkinase-activatedproteinkinase3	0.0113856	-1.13826
6998907	Rtp3	receptortransporterprotein3	0.0427352	1.10826
7005797	Hmgcs1	3-hydroxy-3-methylglutaryl-CoenzymeAsynthase1	0.0297161	-1.1399
7007892			0.00199676	1.24485
7009308			0.00279719	1.21212
7011987	Opn1mw	opsin1(conepigments),medium-wave-sensitive(colorblindness,deutan)	0.0490555	1.12863
7013153	Cypt2	cysteine-richperinucleartheca2	0.00266278	1.18529
7014551	Huwe1|Mirlet7f-2|Mir98	HECT,UBAandWWEdomaincontaining1|microRNAlet7f-2|microRNA98	0.0445045	1.07792
7014769	Smpx	smallmuscleprotein,X-linked	0.0297758	1.15818
7015007	Figf	c-fosinducedgrowthfactor	0.0185604	1.15072
7015255	Mid1	midline1	0.00885907	1.11195
7015375	Clcn5|Mir188	chloridechannel5|microRNA188	0.0461489	-1.07945
7015993	Uxt	ubiquitouslyexpressedtranscript	0.0220237	-1.20259
7018291	Asb12	ankyrinrepeatandSOCSbox-containing12	0.00107154	-1.33135
7019488	Tspan6	tetraspanin6	0.00473886	-1.13651
7019615	Tceal5|Gm41901	transcriptionelongationfactorA(SII)-like5|predictedgene,41901	0.000569793	1.17547
7019616	Bex1	brainexpressedgene1	0.00774396	1.21475
7020242	Tspyl2	TSPY-like2	0.0294794	1.07896
7021194	Tspan7	tetraspanin7	0.0493987	1.09389
7021890	Gm21784	predictedgene,21784[Source:MGISymbol;Acc:MGI:5433948]	0.00536834	1.15763
7023132			0.00516598	1.23938
